# Supplementary material for: Transcriptome Metabolic Characterization of Tuber borchii SP1—A New Spanish Strain for In Vitro Studies of the Bianchetto Truffle
Source: Int J Mol Sci. 2023 Jul 1;24(13):10981. doi: 10.3390/ijms241310981 (PMC10341503; doi:10.3390/ijms241310981)
Supplement: Supplementary file 1 [file ijms-24-10981-s001.zip]

Archive with 1 entries (1 files):
- ijms-2387549-supplementary.xlsx
