# Supplementary material for: Transcriptome Metabolic Characterization of Tuber borchii SP1—A New Spanish Strain for In Vitro Studies of the Bianchetto Truffle
Source: Int J Mol Sci. 2023 Jul 1;24(13):10981. doi: 10.3390/ijms241310981 (PMC10341503; doi:10.3390/ijms241310981)
Supplement: Supplementary file 1 [file ijms-24-10981-s001.zip › ijms-2387549-supplementary.xlsx]

## Sheet: Table S1
Geneid	ProteinId	RNA STAR - PDB	RNA STAR - MPY	RNA STAR -WPGY	RNA STAR - WPG	TPMs - PDB	TPMs - MPY	TPMs - WPGY	TPMs - WPG	KOG	IPR y KOG			Funcion Eggnog
gene_1	1060181	41845	13550	17593	15741	215.355	218.682	99.751	95.8537	#N/A	#N/A	#N/A	#N/A	#N/A	#N/A	#N/A	1060181	39416.CAZ79897	7.89e-192	541.0	2BXG9@1|root,2RZZS@2759|Eukaryota,38HRD@33154|Opisthokonta,3P06T@4751|Fungi,3QP2M@4890|Ascomycota	4751|Fungi	-	-	-	-	-	-	-	-	-	-	-	-	-	0
gene_2	893630	24260	9962	15441	13593	76.3667	99.1605	53.6332	50.7105	KOG1029	Endocytic adaptor protein intersectin	Signal transduction mechanisms	CELLULAR PROCESSES AND SIGNALING	Endocytic adaptor protein intersectin	Signal transduction mechanisms	CELLULAR PROCESSES AND SIGNALING	893630	39416.CAZ79898	1.65e-299	843.0	KOG4226@1|root,KOG4226@2759|Eukaryota	2759|Eukaryota	U	positive regulation of cap-dependent translational initiation	-	-	-	ko:K20046,ko:K20705	-	-	-	-	ko00000,ko04131	-	-	0
gene_3	1070015	6089	2028	4088	3791	310.82	330.432	251.336	245.752	#N/A	#N/A	#N/A	#N/A	#N/A	#N/A	#N/A	#N/A	#N/A	#N/A	#N/A	#N/A	#N/A	#N/A	#N/A	#N/A	#N/A	#N/A	#N/A	#N/A	#N/A	#N/A	#N/A	#N/A	#N/A	#N/A	#N/A
gene_4	1098103	28	10	17	18	0.285559	0.208665	0.155465	0.226995	KOG4153	Fructose 1,6-bisphosphate aldolase	Carbohydrate transport and metabolism	METABOLISM	Fructose 1,6-bisphosphate aldolase	Carbohydrate transport and metabolism	METABOLISM	1098103	337075.U4LK93	1.54e-57	195.0	COG0191@1|root,KOG4153@2759|Eukaryota,38EK5@33154|Opisthokonta,3NVQC@4751|Fungi,3QQSN@4890|Ascomycota	4751|Fungi	G	Fructose-BISphosphate ALDOLASE	FBA1	GO:0003674,GO:0003824,GO:0004332,GO:0005488,GO:0005575,GO:0005618,GO:0005622,GO:0005623,GO:0005737,GO:0005739,GO:0005829,GO:0005886,GO:0005975,GO:0005996,GO:0006006,GO:0006007,GO:0006082,GO:0006090,GO:0006091,GO:0006094,GO:0006096,GO:0006139,GO:0006163,GO:0006164,GO:0006165,GO:0006725,GO:0006732,GO:0006733,GO:0006734,GO:0006735,GO:0006753,GO:0006754,GO:0006757,GO:0006793,GO:0006796,GO:0006807,GO:…	3.2.1.25,4.1.2.13	ko:K01192,ko:K01624	ko00010,ko00030,ko00051,ko00511,ko00680,ko00710,ko01100,ko01110,ko01120,ko01130,ko01200,ko01230,ko04142,map00010,map00030,map00051,map00511,map00680,map00710,map01100,map01110,map01120,map01130,map01200,map01230,map04142	M00001,M00003,M00165,M00167,M00344,M00345	R01068,R01070,R01829,R02568	RC00438,RC00439,RC00603,RC00604	ko00000,ko00001,ko00002,ko01000	-	-	0
gene_5	1013806	13660	2913	7882	7721	61.8264	41.6856	39.3648	41.2902	KOG3372	Signal peptidase complex subunit	Intracellular trafficking, secretion, and vesicular transport	CELLULAR PROCESSES AND SIGNALING	Signal peptidase complex subunit	Intracellular trafficking, secretion, and vesicular transport	CELLULAR PROCESSES AND SIGNALING	1013806	39416.CAZ79901	1.51e-113	327.0	KOG3372@1|root,KOG3372@2759|Eukaryota,39AIP@33154|Opisthokonta,3NYT4@4751|Fungi,3QV6T@4890|Ascomycota	4751|Fungi	U	Signal peptidase subunit	SPC3	GO:0003674,GO:0003824,GO:0005575,GO:0005622,GO:0005623,GO:0005737,GO:0005783,GO:0005787,GO:0005789,GO:0006465,GO:0006508,GO:0006518,GO:0006605,GO:0006807,GO:0006810,GO:0006886,GO:0008104,GO:0008150,GO:0008152,GO:0008233,GO:0009987,GO:0010467,GO:0012505,GO:0015031,GO:0015833,GO:0016020,GO:0016485,GO:0016787,GO:0019538,GO:0031984,GO:0032991,GO:0033036,GO:0033365,GO:0034613,GO:0034641,GO:0042175,GO:…	-	ko:K12948	ko03060,map03060	-	-	-	ko00000,ko00001,ko01000	-	-	0
gene_6	1111883	4650	1389	3171	3051	16.7418	15.3466	12.4172	12.6679	#N/A	#N/A	#N/A	#N/A	#N/A	#N/A	#N/A	1111883	39416.CAZ79902	2.55e-315	862.0	COG0391@1|root,2QUXN@2759|Eukaryota,38GWW@33154|Opisthokonta,3NXK8@4751|Fungi,3QKGR@4890|Ascomycota	4751|Fungi	S	UPF0052 domain protein	-	-	-	-	-	-	-	-	-	-	-	0
gene_7	1098106	78512	33007	60619	55730	2940.22	3970.41	2656.12	2562.82	KOG3449	60S acidic ribosomal protein P2	Translation, ribosomal structure and biogenesis	INFORMATION STORAGE AND PROCESSING	60S acidic ribosomal protein P2	Translation, ribosomal structure and biogenesis	INFORMATION STORAGE AND PROCESSING	1098106	39416.CAZ79903	1.16e-38	133.0	COG2058@1|root,KOG3449@2759|Eukaryota,3A5KC@33154|Opisthokonta,3P569@4751|Fungi,3QWDK@4890|Ascomycota	4751|Fungi	J	Belongs to the eukaryotic ribosomal protein P1 P2 family	RPP2B	GO:0000322,GO:0000323,GO:0000324,GO:0001932,GO:0001934,GO:0002181,GO:0002182,GO:0003674,GO:0003735,GO:0005198,GO:0005575,GO:0005622,GO:0005623,GO:0005737,GO:0005773,GO:0005829,GO:0005840,GO:0006412,GO:0006414,GO:0006518,GO:0006807,GO:0008047,GO:0008150,GO:0008152,GO:0009058,GO:0009059,GO:0009893,GO:0009987,GO:0010467,GO:0010562,GO:0010604,GO:0015934,GO:0019207,GO:0019209,GO:0019220,GO:0019222,GO:…	-	ko:K02943	ko03010,map03010	M00177	-	-	br01610,ko00000,ko00001,ko00002,ko03011	-	-	0
gene_8	562	8685	2747	6710	6370	49.643	49.8169	42.4814	43.3488	#N/A	#N/A	#N/A	#N/A	#N/A	#N/A	#N/A	#N/A	#N/A	#N/A	#N/A	#N/A	#N/A	#N/A	#N/A	#N/A	#N/A	#N/A	#N/A	#N/A	#N/A	#N/A	#N/A	#N/A	#N/A	#N/A	#N/A
gene_9	960571	27900	8468	20461	19477	120.04	114.405	96.4505	99.0313	#N/A	#N/A	#N/A	#N/A	#N/A	#N/A	#N/A	960571	39416.CAZ79905	2.96e-191	545.0	2CTY5@1|root,2RI81@2759|Eukaryota,3A4YQ@33154|Opisthokonta,3P4NW@4751|Fungi,3R03J@4890|Ascomycota	4751|Fungi	S	SPT2 chromatin protein	-	-	-	ko:K15193	-	-	-	-	ko00000,ko03021	-	-	0
gene_10	1070025	2028	796	3021	2629	7.96918	9.46033	15.7671	15.4937	#N/A	#N/A	#N/A	#N/A	#N/A	#N/A	#N/A	#N/A	#N/A	#N/A	#N/A	#N/A	#N/A	#N/A	#N/A	#N/A	#N/A	#N/A	#N/A	#N/A	#N/A	#N/A	#N/A	#N/A	#N/A	#N/A	#N/A
gene_11	1013814	19524	5855	14771	14289	29.7077	28.1215	24.6847	25.6113	KOG1895	mRNA cleavage and polyadenylation factor II complex, subunit PTA1	RNA processing and modification	INFORMATION STORAGE AND PROCESSING	mRNA cleavage and polyadenylation factor II complex, subunit PTA1	RNA processing and modification	INFORMATION STORAGE AND PROCESSING	1013814	39416.CAZ79906	0.0	1380.0	KOG1895@1|root,KOG1895@2759|Eukaryota,38C5F@33154|Opisthokonta,3NX2V@4751|Fungi,3QMS6@4890|Ascomycota	4751|Fungi	A	mrna cleavage and polyadenylation specificity factor complex subunit	-	GO:0005575,GO:0005622,GO:0005623,GO:0005634,GO:0005654,GO:0005847,GO:0005849,GO:0006139,GO:0006351,GO:0006353,GO:0006366,GO:0006369,GO:0006378,GO:0006379,GO:0006396,GO:0006397,GO:0006399,GO:0006725,GO:0006807,GO:0008033,GO:0008150,GO:0008152,GO:0009058,GO:0009059,GO:0009987,GO:0010467,GO:0016070,GO:0016071,GO:0018130,GO:0019438,GO:0030846,GO:0030847,GO:0031123,GO:0031124,GO:0031974,GO:0031981,GO:…	-	ko:K06100	ko03015,ko04530,map03015,map04530	-	-	-	ko00000,ko00001,ko03019,ko03021	-	-	0
gene_12	1070029	9820	2640	8153	7520	36.0344	30.4135	33.1659	32.6419	#N/A	#N/A	#N/A	#N/A	#N/A	#N/A	#N/A	1070029	39416.CAZ79907	5.39e-163	462.0	2DZR4@1|root,2S77X@2759|Eukaryota,39ZVV@33154|Opisthokonta,3P6YB@4751|Fungi,3QYJ5@4890|Ascomycota	4751|Fungi	U	RNA-binding protein that binds specific mRNAs including the ASH1 mRNA, coding for a repressor of the HO endonuclease. Part of the mRNA localization machinery that restricts accumulation of certain proteins to the bud and in the daughter cell	SHE3	-	-	-	-	-	-	-	-	-	-	0
gene_13	1070032	9078	2760	6684	7569	114.314	111.273	92.4354	112.128	#N/A	#N/A	#N/A	#N/A	#N/A	#N/A	#N/A	1070032	39416.CAZ79908	1.37e-37	127.0	2CEWE@1|root,2SEY5@2759|Eukaryota,3A8CF@33154|Opisthokonta,3P6TA@4751|Fungi,3QYJW@4890|Ascomycota	4751|Fungi	-	-	-	-	-	ko:K18176	-	-	-	-	ko00000,ko03029	-	-	0
gene_14	1070034	4332	1498	3812	3636	21.7415	23.9656	21.1431	21.7312	#N/A	#N/A	#N/A	#N/A	#N/A	#N/A	#N/A	1070034	39416.CAZ79909	1.28e-54	184.0	2D0YK@1|root,2SG1C@2759|Eukaryota	2759|Eukaryota	S	Nuclear fragile X mental retardation-interacting protein 1 (NUFIP1)	-	-	-	-	-	-	-	-	-	-	-	0
gene_15	1070037	12337	2945	10075	9641	44.3635	33.6657	40.2402	41.2269	KOG0118	FOG: RRM domain	General function prediction only	POORLY CHARACTERIZED	FOG: RRM domain	General function prediction only	POORLY CHARACTERIZED	1070037	39416.CAZ79910	6.66e-210	594.0	KOG0118@1|root,KOG0118@2759|Eukaryota,39RKT@33154|Opisthokonta,3NYK7@4751|Fungi,3QKZF@4890|Ascomycota	4751|Fungi	A	nucleolar protein 12	NOP12	GO:0000463,GO:0000470,GO:0003674,GO:0003676,GO:0003723,GO:0005488,GO:0005575,GO:0005622,GO:0005623,GO:0005634,GO:0005730,GO:0006139,GO:0006364,GO:0006396,GO:0006725,GO:0006807,GO:0008150,GO:0008152,GO:0009987,GO:0010467,GO:0016070,GO:0016072,GO:0022613,GO:0030684,GO:0030687,GO:0031974,GO:0031981,GO:0032991,GO:0034470,GO:0034641,GO:0034660,GO:0042254,GO:0042273,GO:0043170,GO:0043226,GO:0043227,GO:…	-	ko:K14837	-	-	-	-	ko00000,ko03009	-	-	0
gene_16	1098112	17680	6805	12294	11043	52.05	63.322	39.8177	38.5893	KOG4466	Component of histone deacetylase complex (breast carcinoma metastasis suppressor 1 protein in human)	Transcription	INFORMATION STORAGE AND PROCESSING	Component of histone deacetylase complex (breast carcinoma metastasis suppressor 1 protein in human)	Transcription	INFORMATION STORAGE AND PROCESSING	1098112	39416.CAZ79911	0.0	898.0	2BEGR@1|root,2S14R@2759|Eukaryota,38YFK@33154|Opisthokonta,3P0TZ@4751|Fungi,3QJH2@4890|Ascomycota	4751|Fungi	S	Transcriptional regulatory protein dep1	-	GO:0000118,GO:0000122,GO:0000228,GO:0000785,GO:0000790,GO:0003674,GO:0005488,GO:0005515,GO:0005575,GO:0005622,GO:0005623,GO:0005634,GO:0005654,GO:0005694,GO:0006325,GO:0006338,GO:0006355,GO:0006357,GO:0006464,GO:0006476,GO:0006807,GO:0006996,GO:0008150,GO:0008152,GO:0009889,GO:0009890,GO:0009892,GO:0009987,GO:0010468,GO:0010556,GO:0010558,GO:0010605,GO:0010629,GO:0016043,GO:0016569,GO:0016570,GO:…	-	-	-	-	-	-	-	-	-	0
gene_17	1070043	15185	7589	14798	13826	25.1205	39.7297	27.0548	27.149	#N/A	#N/A	#N/A	#N/A	#N/A	#N/A	#N/A	1070043	39416.CAZ79912	0.0	1408.0	2D078@1|root,2SD2N@2759|Eukaryota,3AC0G@33154|Opisthokonta,3P974@4751|Fungi,3QW34@4890|Ascomycota	4751|Fungi	-	-	-	-	-	-	-	-	-	-	-	-	-	0
gene_18	1013826	12570	3391	8790	8304	35.0989	29.7386	26.9474	27.534	KOG2549	Transcription initiation factor TFIID, subunit TAF6 (also component of histone acetyltransferase SAGA)	Transcription	INFORMATION STORAGE AND PROCESSING	Transcription initiation factor TFIID, subunit TAF6 (also component of histone acetyltransferase SAGA)	Transcription	INFORMATION STORAGE AND PROCESSING	1013826	39416.CAZ79913	6.41e-314	858.0	COG5095@1|root,KOG2549@2759|Eukaryota,38DST@33154|Opisthokonta,3NV9P@4751|Fungi,3QQHV@4890|Ascomycota	4751|Fungi	K	transcription initiation factor tfIID	taf6	GO:0000123,GO:0000124,GO:0000228,GO:0000428,GO:0000785,GO:0000790,GO:0001085,GO:0001102,GO:0003674,GO:0003682,GO:0005198,GO:0005488,GO:0005515,GO:0005575,GO:0005622,GO:0005623,GO:0005634,GO:0005654,GO:0005667,GO:0005669,GO:0005694,GO:0005737,GO:0005829,GO:0006139,GO:0006325,GO:0006338,GO:0006351,GO:0006352,GO:0006366,GO:0006367,GO:0006464,GO:0006473,GO:0006475,GO:0006725,GO:0006807,GO:0006996,GO:…	-	ko:K03131	ko03022,ko05168,map03022,map05168	-	-	-	ko00000,ko00001,ko03021,ko03036	-	-	0
gene_19	1111893	3326	1350	3127	2921	9.73919	12.7223	10.0259	10.1505	#N/A	#N/A	#N/A	#N/A	#N/A	#N/A	#N/A	1111893	39416.CAZ79914	1.19e-285	791.0	2EA1I@1|root,2SGB5@2759|Eukaryota,3ADDJ@33154|Opisthokonta,3P8XV@4751|Fungi,3R001@4890|Ascomycota	4751|Fungi	-	-	-	-	-	-	-	-	-	-	-	-	-	0
gene_20	1190	4047	694	2036	1860	18.3703	9.87696	10.1021	9.86658	KOG3261	Uncharacterized conserved protein	Function unknown	POORLY CHARACTERIZED	Uncharacterized conserved protein	Function unknown	POORLY CHARACTERIZED	1190	588596.U9TKX6	2.48e-16	80.1	KOG3261@1|root,KOG3261@2759|Eukaryota,39YVE@33154|Opisthokonta,3P7F1@4751|Fungi	4751|Fungi	S	N-terminal glutamine amidase	-	-	3.5.1.122	ko:K21286	-	-	R11560	RC00010	ko00000,ko01000	-	-	0
gene_21	1070051	9091	1535	4000	3562	34.669	18.298	16.5064	15.9557	KOG1583	UDP-N-acetylglucosamine transporter	Carbohydrate transport and metabolism	METABOLISM	UDP-N-acetylglucosamine transporter	Carbohydrate transport and metabolism	METABOLISM	1070051	39416.CAZ79915	2.69e-231	641.0	KOG1583@1|root,KOG1583@2759|Eukaryota,38FUF@33154|Opisthokonta,3NUDG@4751|Fungi,3QQE5@4890|Ascomycota	4751|Fungi	P	UDP-N-acetylglucosamine transporter	YEA4	GO:0000139,GO:0000271,GO:0003674,GO:0005215,GO:0005338,GO:0005457,GO:0005462,GO:0005464,GO:0005575,GO:0005622,GO:0005623,GO:0005737,GO:0005783,GO:0005789,GO:0005794,GO:0005975,GO:0005976,GO:0006022,GO:0006023,GO:0006030,GO:0006031,GO:0006037,GO:0006038,GO:0006040,GO:0006807,GO:0006810,GO:0006811,GO:0006820,GO:0008150,GO:0008152,GO:0008509,GO:0008514,GO:0009058,GO:0009059,GO:0009272,GO:0009987,GO:…	-	ko:K15278	-	-	-	-	ko00000,ko02000	2.A.7.10	-	0
gene_22	1111895	4532	1405	5376	4709	18.6883	18.2763	24.4592	23.3224	KOG4784	Uncharacterized conserved protein	Function unknown	POORLY CHARACTERIZED	Uncharacterized conserved protein	Function unknown	POORLY CHARACTERIZED	1111895	39416.CAZ79916	5.53e-226	629.0	KOG4784@1|root,KOG4784@2759|Eukaryota,3A4KR@33154|Opisthokonta,3P2ZZ@4751|Fungi,3QVDP@4890|Ascomycota	4751|Fungi	S	Saccharomyces cerevisiae YJR141W	-	-	2.3.2.26	ko:K20803	-	-	-	-	ko00000,ko01000,ko04121	-	-	0
gene_23	960508	18250	4016	19192	18201	87.5349	61.3309	101.953	103.206	KOG1909	Ran GTPase-activating protein	RNA processing and modification	INFORMATION STORAGE AND PROCESSING	Ran GTPase-activating protein	RNA processing and modification	INFORMATION STORAGE AND PROCESSING	960508	39416.CAZ79917	9.1e-229	637.0	COG5238@1|root,KOG1909@2759|Eukaryota,38P1F@33154|Opisthokonta,3NW7Q@4751|Fungi,3QMYV@4890|Ascomycota	4751|Fungi	ATY	Ran gtpase activating protein 1	rna1	GO:0000054,GO:0003674,GO:0005096,GO:0005575,GO:0005622,GO:0005623,GO:0005634,GO:0005635,GO:0005737,GO:0005829,GO:0006325,GO:0006342,GO:0006348,GO:0006355,GO:0006403,GO:0006404,GO:0006405,GO:0006407,GO:0006409,GO:0006606,GO:0006611,GO:0006810,GO:0006886,GO:0006913,GO:0006996,GO:0008047,GO:0008104,GO:0008150,GO:0009889,GO:0009890,GO:0009892,GO:0009987,GO:0010468,GO:0010556,GO:0010558,GO:0010605,GO:…	-	ko:K14319	ko03013,map03013	M00427	-	-	ko00000,ko00001,ko00002,ko03019	-	-	0
gene_24	1060199	15	3	45	16	0.189376	0.129079	0.646385	0.24387	#N/A	#N/A	#N/A	#N/A	#N/A	#N/A	#N/A	#N/A	#N/A	#N/A	#N/A	#N/A	#N/A	#N/A	#N/A	#N/A	#N/A	#N/A	#N/A	#N/A	#N/A	#N/A	#N/A	#N/A	#N/A	#N/A	#N/A
gene_25	1098119	25234	6637	15306	14798	158.923	131.771	106.224	110.152	#N/A	#N/A	#N/A	#N/A	#N/A	#N/A	#N/A	1098119	39416.CAZ79918	6.7e-179	504.0	28SU4@1|root,2QZI3@2759|Eukaryota,39XRJ@33154|Opisthokonta,3NVVH@4751|Fungi,3QQIW@4890|Ascomycota	4751|Fungi	S	Transcription factor	-	-	-	-	-	-	-	-	-	-	-	0
gene_26	1435	30	23	84	39	1.49247	1.53746	1.32213	0.918411	#N/A	#N/A	#N/A	#N/A	#N/A	#N/A	#N/A	#N/A	#N/A	#N/A	#N/A	#N/A	#N/A	#N/A	#N/A	#N/A	#N/A	#N/A	#N/A	#N/A	#N/A	#N/A	#N/A	#N/A	#N/A	#N/A	#N/A
gene_27	1111898	4616	1653	3493	3698	35.9389	40.7248	30.4045	34.3496	#N/A	#N/A	#N/A	#N/A	#N/A	#N/A	#N/A	1111898	39416.CAZ79919	2.29e-92	270.0	2CDV3@1|root,2S96D@2759|Eukaryota,39RMW@33154|Opisthokonta,3P0J6@4751|Fungi	4751|Fungi	K	to Saccharomyces cerevisiae TAF3 (YPL011C)	-	GO:0000228,GO:0000428,GO:0000785,GO:0000790,GO:0000988,GO:0000990,GO:0000991,GO:0003674,GO:0003682,GO:0005488,GO:0005575,GO:0005622,GO:0005623,GO:0005634,GO:0005654,GO:0005667,GO:0005669,GO:0005694,GO:0006139,GO:0006351,GO:0006352,GO:0006355,GO:0006357,GO:0006366,GO:0006367,GO:0006725,GO:0006807,GO:0008150,GO:0008152,GO:0009058,GO:0009059,GO:0009889,GO:0009987,GO:0010467,GO:0010468,GO:0010556,GO:…	-	ko:K14650	ko03022,ko05168,map03022,map05168	-	-	-	ko00000,ko00001,ko03021	-	-	0
gene_28	1060202	21886	6721	13619	10892	28.6702	27.405	19.3652	16.7207	KOG1703	Adaptor protein Enigma and related PDZ-LIM proteins	Signal transduction mechanisms	CELLULAR PROCESSES AND SIGNALING	Adaptor protein Enigma and related PDZ-LIM proteins	Signal transduction mechanisms	CELLULAR PROCESSES AND SIGNALING	1060202	39416.CAZ79920	0.0	2117.0	KOG1703@1|root,KOG2710@1|root,KOG1703@2759|Eukaryota,KOG2710@2759|Eukaryota,38H3P@33154|Opisthokonta,3NUWC@4751|Fungi,3QMSM@4890|Ascomycota	4751|Fungi	TZ	GTPase-activating protein	rga1	GO:0000003,GO:0000131,GO:0000278,GO:0000281,GO:0000746,GO:0000747,GO:0000755,GO:0000910,GO:0000917,GO:0003674,GO:0005096,GO:0005575,GO:0005622,GO:0005623,GO:0005737,GO:0005739,GO:0005933,GO:0005934,GO:0005935,GO:0005937,GO:0006109,GO:0006996,GO:0007010,GO:0007049,GO:0008047,GO:0008150,GO:0008360,GO:0009272,GO:0009889,GO:0009966,GO:0009968,GO:0009987,GO:0010556,GO:0010646,GO:0010648,GO:0010675,GO:…	-	-	-	-	-	-	-	-	-	0
gene_29	960805	11164	3175	7451	6810	45.6726	41.6917	33.3239	32.9958	KOG0895	Ubiquitin-conjugating enzyme	Posttranslational modification, protein turnover, chaperones	CELLULAR PROCESSES AND SIGNALING	Ubiquitin-conjugating enzyme	Posttranslational modification, protein turnover, chaperones	CELLULAR PROCESSES AND SIGNALING	960805	39416.CAZ79921	0.0	872.0	COG5078@1|root,KOG0419@2759|Eukaryota,KOG0895@2759|Eukaryota,38FE2@33154|Opisthokonta,3P01Z@4751|Fungi,3QNUZ@4890|Ascomycota	4751|Fungi	O	Belongs to the ubiquitin-conjugating enzyme family	-	-	2.3.2.23	ko:K10585	ko04120,map04120	-	-	-	ko00000,ko00001,ko01000,ko04121	-	-	0
gene_30	1060204	8005	1364	12115	11413	50.0978	26.9825	83.5038	85.0367	KOG0752	Mitochondrial solute carrier protein	Energy production and conversion	METABOLISM	Mitochondrial solute carrier protein	Energy production and conversion	METABOLISM	1060204	39416.CAZ79922	7.91e-182	511.0	KOG0752@1|root,KOG0752@2759|Eukaryota,38HAE@33154|Opisthokonta,3NZKI@4751|Fungi,3QQ8F@4890|Ascomycota	4751|Fungi	C	Belongs to the mitochondrial carrier (TC 2.A.29) family	TPC1	GO:0003674,GO:0005215,GO:0005575,GO:0005622,GO:0005623,GO:0005737,GO:0005739,GO:0005740,GO:0005743,GO:0006810,GO:0006811,GO:0006812,GO:0006820,GO:0006839,GO:0006855,GO:0008150,GO:0015234,GO:0015238,GO:0015695,GO:0015711,GO:0015748,GO:0015893,GO:0016020,GO:0016021,GO:0019866,GO:0022857,GO:0030974,GO:0031090,GO:0031224,GO:0031300,GO:0031301,GO:0031304,GO:0031305,GO:0031966,GO:0031967,GO:0031975,GO:…	-	ko:K15108	-	-	-	-	ko00000,ko02000	2.A.29.16,2.A.29.28	-	0
gene_31	1070081	4376	661	3002	3199	13.0248	6.08167	9.85347	11.4454	KOG3888	Gamma-butyrobetaine,2-oxoglutarate dioxygenase	Lipid transport and metabolism	METABOLISM	Gamma-butyrobetaine,2-oxoglutarate dioxygenase	Lipid transport and metabolism	METABOLISM	1070081	337075.U4LC05	1.22e-128	389.0	COG2175@1|root,KOG3889@2759|Eukaryota,39K0H@33154|Opisthokonta,3Q4D9@4751|Fungi,3RMJF@4890|Ascomycota	4751|Fungi	I	Gamma-butyrobetaine	-	-	-	-	-	-	-	-	-	-	-	0
gene_32	1037294	22910	11001	7136	6675	81.1637	123.202	27.8784	28.0176	#N/A	#N/A	#N/A	#N/A	#N/A	#N/A	#N/A	1037294	39416.CAZ79923	1.28e-253	701.0	28KBG@1|root,2QSSH@2759|Eukaryota,39JKA@33154|Opisthokonta,3Q3XJ@4751|Fungi,3RM0Y@4890|Ascomycota	4751|Fungi	S	Protein of unknown function (DUF4243)	-	-	-	-	-	-	-	-	-	-	-	0
gene_33	1117909	3961	1049	1958	1889	397.032	334.997	217.979	233.178	KOG3496	Cytochrome c oxidase assembly protein/Cu2+ chaperone COX17	Posttranslational modification, protein turnover, chaperones	CELLULAR PROCESSES AND SIGNALING	Cytochrome c oxidase assembly protein/Cu2+ chaperone COX17	Posttranslational modification, protein turnover, chaperones	CELLULAR PROCESSES AND SIGNALING	1117909	310453.XP_007586894.1	1.89e-15	70.9	KOG3496@1|root,KOG3496@2759|Eukaryota,3A929@33154|Opisthokonta,3P741@4751|Fungi,3QYG2@4890|Ascomycota,2034D@147541|Dothideomycetes	4751|Fungi	O	Cytochrome C oxidase copper chaperone (COX17)	COX17	GO:0000041,GO:0003674,GO:0005488,GO:0005507,GO:0005575,GO:0005622,GO:0005623,GO:0005737,GO:0005739,GO:0005740,GO:0005758,GO:0005829,GO:0006810,GO:0006811,GO:0006812,GO:0006825,GO:0006996,GO:0007005,GO:0008150,GO:0008535,GO:0009987,GO:0015680,GO:0016043,GO:0016530,GO:0016531,GO:0017004,GO:0022607,GO:0030001,GO:0031967,GO:0031970,GO:0031974,GO:0031975,GO:0033108,GO:0033617,GO:0034622,GO:0043167,GO:…	-	ko:K02260	ko00190,ko01100,ko04714,map00190,map01100,map04714	M00154	-	-	ko00000,ko00001,ko00002,ko03029	-	-	0
gene_34	1098126	16396	3605	15442	13816	58.0033	40.2052	60.3004	58.1853	KOG2575	Glucosyltransferase - Alg6p	Carbohydrate transport and metabolism	METABOLISM	Glucosyltransferase - Alg6p	Carbohydrate transport and metabolism	METABOLISM	1098126	39416.CAZ79924	0.0	1016.0	KOG2575@1|root,KOG2575@2759|Eukaryota,38F87@33154|Opisthokonta,3NVFW@4751|Fungi,3QK3X@4890|Ascomycota	4751|Fungi	EG	Belongs to the ALG6 ALG8 glucosyltransferase family	ALG6	GO:0003674,GO:0003824,GO:0005575,GO:0005622,GO:0005623,GO:0005737,GO:0005783,GO:0005789,GO:0006091,GO:0006464,GO:0006486,GO:0006487,GO:0006488,GO:0006490,GO:0006629,GO:0006807,GO:0008150,GO:0008152,GO:0009058,GO:0009059,GO:0009060,GO:0009100,GO:0009101,GO:0009987,GO:0012505,GO:0015980,GO:0016020,GO:0016021,GO:0016740,GO:0016757,GO:0016758,GO:0018193,GO:0018196,GO:0018279,GO:0019538,GO:0031224,GO:…	2.4.1.267	ko:K03848	ko00510,ko01100,map00510,map01100	M00055	R06262	-	ko00000,ko00001,ko00002,ko01000,ko01003	-	GT57	0
gene_35	1060209	6987	2086	7521	7071	66.2201	62.4552	80.2528	79.3039	#N/A	#N/A	#N/A	#N/A	#N/A	#N/A	#N/A	#N/A	#N/A	#N/A	#N/A	#N/A	#N/A	#N/A	#N/A	#N/A	#N/A	#N/A	#N/A	#N/A	#N/A	#N/A	#N/A	#N/A	#N/A	#N/A	#N/A
gene_37	1013859	3498	6522	4503	4135	14.3075	85.3772	20.724	20.3612	KOG3346	Phosphatidylethanolamine binding protein	General function prediction only	POORLY CHARACTERIZED	Phosphatidylethanolamine binding protein	General function prediction only	POORLY CHARACTERIZED	1013859	39416.CAZ79925	2.96e-170	481.0	COG1881@1|root,KOG3346@2759|Eukaryota,38EN2@33154|Opisthokonta,3P2W6@4751|Fungi,3QVQW@4890|Ascomycota	4751|Fungi	S	to Saccharomyces cerevisiae TFS1 (YLR178C)	TFS1	GO:0000322,GO:0000323,GO:0000324,GO:0000328,GO:0000329,GO:0003674,GO:0004857,GO:0005488,GO:0005543,GO:0005575,GO:0005622,GO:0005623,GO:0005634,GO:0005737,GO:0005773,GO:0005774,GO:0005775,GO:0008150,GO:0008289,GO:0009892,GO:0009966,GO:0010466,GO:0010605,GO:0010646,GO:0016020,GO:0019222,GO:0023051,GO:0030162,GO:0030234,GO:0030414,GO:0031090,GO:0031323,GO:0031324,GO:0031974,GO:0032268,GO:0032269,GO:…	-	ko:K06910	-	-	-	-	ko00000	-	-	0
gene_38	960834	39883	12974	40184	36699	86.8132	88.7953	96.1767	94.3143	KOG0446	Vacuolar sorting protein VPS1, dynamin, and related proteins	Intracellular trafficking, secretion, and vesicular transport	CELLULAR PROCESSES AND SIGNALING	Vacuolar sorting protein VPS1, dynamin, and related proteins	Intracellular trafficking, secretion, and vesicular transport	CELLULAR PROCESSES AND SIGNALING	960834	39416.CAZ79926	0.0	1209.0	COG0699@1|root,KOG0446@2759|Eukaryota,38C4B@33154|Opisthokonta,3NU71@4751|Fungi,3QPTX@4890|Ascomycota	4751|Fungi	U	Belongs to the TRAFAC class dynamin-like GTPase superfamily. Dynamin Fzo YdjA family	DNM1	GO:0000001,GO:0000002,GO:0000166,GO:0000266,GO:0001300,GO:0001882,GO:0001883,GO:0003373,GO:0003374,GO:0003674,GO:0003774,GO:0003824,GO:0003924,GO:0005488,GO:0005515,GO:0005525,GO:0005575,GO:0005622,GO:0005623,GO:0005737,GO:0005739,GO:0005740,GO:0005741,GO:0005777,GO:0005829,GO:0006914,GO:0006928,GO:0006996,GO:0007005,GO:0007017,GO:0007018,GO:0007031,GO:0007568,GO:0007569,GO:0008017,GO:0008092,GO:…	3.6.5.5	ko:K17065	ko04139,ko04214,ko04217,ko04621,ko04668,map04139,map04214,map04217,map04621,map04668	-	-	-	ko00000,ko00001,ko01000,ko03029,ko04131,ko04147	-	-	0
gene_39	2576	12973	2807	5952	5726	69.1289	46.937	35.5226	36.1271	#N/A	#N/A	#N/A	#N/A	#N/A	#N/A	#N/A	#N/A	#N/A	#N/A	#N/A	#N/A	#N/A	#N/A	#N/A	#N/A	#N/A	#N/A	#N/A	#N/A	#N/A	#N/A	#N/A	#N/A	#N/A	#N/A	#N/A
gene_40	960769	19109	4580	9002	8279	91.6087	68.9327	47.4432	46.813	KOG1561	CCAAT-binding factor, subunit B (HAP2)	Transcription	INFORMATION STORAGE AND PROCESSING	CCAAT-binding factor, subunit B (HAP2)	Transcription	INFORMATION STORAGE AND PROCESSING	960769	39416.CAZ79927	1.53e-204	576.0	COG5224@1|root,KOG1561@2759|Eukaryota,38DV3@33154|Opisthokonta,3P578@4751|Fungi,3QXBH@4890|Ascomycota	4751|Fungi	K	Transcription factor	HAP2	GO:0000429,GO:0000436,GO:0000976,GO:0000977,GO:0000978,GO:0000979,GO:0000981,GO:0000982,GO:0000987,GO:0001012,GO:0001046,GO:0001047,GO:0001067,GO:0001077,GO:0001228,GO:0003674,GO:0003676,GO:0003677,GO:0003690,GO:0003700,GO:0005488,GO:0005575,GO:0005622,GO:0005623,GO:0005634,GO:0005667,GO:0006109,GO:0006139,GO:0006351,GO:0006355,GO:0006357,GO:0006366,GO:0006725,GO:0006807,GO:0006873,GO:0006875,GO:…	-	ko:K08064	ko04612,ko05152,map04612,map05152	-	-	-	ko00000,ko00001,ko03000	-	-	0
gene_41	2703	392	104	390	367	6.31609	5.23471	6.93712	6.89627	#N/A	#N/A	#N/A	#N/A	#N/A	#N/A	#N/A	#N/A	#N/A	#N/A	#N/A	#N/A	#N/A	#N/A	#N/A	#N/A	#N/A	#N/A	#N/A	#N/A	#N/A	#N/A	#N/A	#N/A	#N/A	#N/A	#N/A
gene_42	1098130	14610	4250	6694	6338	57.3246	52.8167	28.6442	29.3287	#N/A	#N/A	#N/A	#N/A	#N/A	#N/A	#N/A	#N/A	#N/A	#N/A	#N/A	#N/A	#N/A	#N/A	#N/A	#N/A	#N/A	#N/A	#N/A	#N/A	#N/A	#N/A	#N/A	#N/A	#N/A	#N/A	#N/A
gene_43	1139887	3	0	9	1	0.0357445	0	0.0269947	0.0142913	#N/A	#N/A	#N/A	#N/A	#N/A	#N/A	#N/A	#N/A	#N/A	#N/A	#N/A	#N/A	#N/A	#N/A	#N/A	#N/A	#N/A	#N/A	#N/A	#N/A	#N/A	#N/A	#N/A	#N/A	#N/A	#N/A	#N/A
gene_44	1070117	14779	4774	12806	11977	87.274	89.9427	84.7177	84.4978	KOG0094	GTPase Rab6/YPT6/Ryh1, small G protein superfamily	Intracellular trafficking, secretion, and vesicular transport	CELLULAR PROCESSES AND SIGNALING	GTPase Rab6/YPT6/Ryh1, small G protein superfamily	Intracellular trafficking, secretion, and vesicular transport	CELLULAR PROCESSES AND SIGNALING	1070117	39416.CAZ81824	1.64e-144	407.0	KOG0094@1|root,KOG0094@2759|Eukaryota,38CQH@33154|Opisthokonta,3NYN5@4751|Fungi,3QKTI@4890|Ascomycota	4751|Fungi	U	GTP-binding Protein	ryh1	GO:0000045,GO:0000166,GO:0000301,GO:0001882,GO:0001883,GO:0003674,GO:0003824,GO:0003924,GO:0005488,GO:0005525,GO:0005575,GO:0005622,GO:0005623,GO:0005737,GO:0005794,GO:0005801,GO:0005829,GO:0006810,GO:0006890,GO:0006891,GO:0006914,GO:0006996,GO:0007033,GO:0007154,GO:0007165,GO:0007264,GO:0008104,GO:0008150,GO:0008152,GO:0009056,GO:0009966,GO:0009967,GO:0009987,GO:0010646,GO:0010647,GO:0012505,GO:…	-	ko:K07893	-	-	-	-	ko00000,ko04031,ko04131,ko04147	-	-	0
gene_45	960541	18348	4892	15787	14762	86.152	72.4607	82.2985	82.6013	KOG1497	COP9 signalosome, subunit CSN4	Signal transduction mechanisms	CELLULAR PROCESSES AND SIGNALING	COP9 signalosome, subunit CSN4	Signal transduction mechanisms	CELLULAR PROCESSES AND SIGNALING	960541	39416.CAZ81825	2.2e-278	764.0	KOG1497@1|root,KOG1497@2759|Eukaryota,38DU8@33154|Opisthokonta,3NX1A@4751|Fungi,3QPDJ@4890|Ascomycota	4751|Fungi	OT	COP9 signalosome	-	GO:0000338,GO:0005575,GO:0005622,GO:0005623,GO:0005634,GO:0005737,GO:0005829,GO:0006464,GO:0006508,GO:0006807,GO:0008150,GO:0008152,GO:0008180,GO:0009987,GO:0019538,GO:0032991,GO:0036211,GO:0043170,GO:0043226,GO:0043227,GO:0043229,GO:0043231,GO:0043412,GO:0044237,GO:0044238,GO:0044260,GO:0044267,GO:0044422,GO:0044424,GO:0044428,GO:0044444,GO:0044446,GO:0044464,GO:0070646,GO:0070647,GO:0071704,GO:…	-	ko:K12178	-	-	-	-	ko00000,ko04121	-	-	0
gene_46	1104530	1407	2032	1735	1674	4.56791	20.95	6.21696	6.38451	#N/A	#N/A	#N/A	#N/A	#N/A	#N/A	#N/A	1104530	4952.CAG82590	6.31e-32	137.0	28ZD8@1|root,2R67H@2759|Eukaryota,39SSF@33154|Opisthokonta,3NZKD@4751|Fungi,3QKRF@4890|Ascomycota,3RTIH@4891|Saccharomycetes	4751|Fungi	S	to Saccharomyces cerevisiae COS111 (YBR203W)	COS111	GO:0005575,GO:0005622,GO:0005623,GO:0005737,GO:0005739,GO:0007154,GO:0007165,GO:0008150,GO:0009987,GO:0023052,GO:0043226,GO:0043227,GO:0043229,GO:0043231,GO:0044424,GO:0044444,GO:0044464,GO:0050789,GO:0050794,GO:0050896,GO:0051716,GO:0065007	-	-	-	-	-	-	-	-	-	0
gene_47	1060218	40	18	128	120	0.161807	0.219323	0.720849	0.692775	KOG2905	Transcription initiation factor IIF, small subunit (RAP30)	Transcription	INFORMATION STORAGE AND PROCESSING	Transcription initiation factor IIF, small subunit (RAP30)	Transcription	INFORMATION STORAGE AND PROCESSING	1060218	325452.fgenesh_scip_prom.46568.4116	2.05e-08	62.8	COG5090@1|root,KOG2905@2759|Eukaryota,3QBNS@4776|Peronosporales	4776|Peronosporales	K	Transcription initiation factor IIF, beta subunit	-	-	3.6.4.12	ko:K03139	ko03022,map03022	-	-	-	ko00000,ko00001,ko01000,ko03021	-	-	0
gene_48	1111913	10947	5302	18862	17708	39.5952	60.4816	75.0016	75.5406	KOG1492	C3H1-type Zn-finger protein	General function prediction only	POORLY CHARACTERIZED	C3H1-type Zn-finger protein	General function prediction only	POORLY CHARACTERIZED	1111913	39416.CAZ81827	1.86e-294	811.0	COG5084@1|root,KOG1492@2759|Eukaryota,38HPF@33154|Opisthokonta,3NZ10@4751|Fungi,3QM2I@4890|Ascomycota	4751|Fungi	S	CCCH zinc finger protein	-	GO:0000228,GO:0000785,GO:0000790,GO:0000956,GO:0003674,GO:0003676,GO:0003723,GO:0003824,GO:0004518,GO:0004519,GO:0004521,GO:0004540,GO:0005488,GO:0005575,GO:0005622,GO:0005623,GO:0005634,GO:0005654,GO:0005694,GO:0005847,GO:0005849,GO:0006139,GO:0006378,GO:0006396,GO:0006397,GO:0006401,GO:0006402,GO:0006403,GO:0006405,GO:0006406,GO:0006611,GO:0006725,GO:0006807,GO:0006810,GO:0006886,GO:0006913,GO:…	-	-	-	-	-	-	-	-	-	0
gene_49	3186	18538	7075	14037	13060	31.9872	38.3	26.4549	26.6568	#N/A	#N/A	#N/A	#N/A	#N/A	#N/A	#N/A	3186	39416.CAZ81828	0.0	1463.0	2E0YV@1|root,2S8BZ@2759|Eukaryota,3A7JH@33154|Opisthokonta,3P3DU@4751|Fungi,3QW07@4890|Ascomycota	4751|Fungi	S	Transcription factor IIIC subunit delta N-term	-	-	-	-	-	-	-	-	-	-	-	0
gene_50	1098137	67316	16332	57320	46173	182.23	139.304	170.416	148.004	#N/A	#N/A	#N/A	#N/A	#N/A	#N/A	#N/A	1098137	337075.U4LCP3	6.12e-216	622.0	28NQK@1|root,2QVAF@2759|Eukaryota,38D6Q@33154|Opisthokonta,3NZA0@4751|Fungi,3QM3M@4890|Ascomycota	4751|Fungi	K	B-zip transcription factor	-	-	-	-	-	-	-	-	-	-	-	0
gene_51	3663	2606	2048	10775	10216	11.8637	29.5338	54.7014	55.8724	KOG1550	Extracellular protein SEL-1 and related proteins	Signal transduction mechanisms	CELLULAR PROCESSES AND SIGNALING	Extracellular protein SEL-1 and related proteins	Signal transduction mechanisms	CELLULAR PROCESSES AND SIGNALING	3663	39416.CAZ81830	1.68e-164	468.0	28NNH@1|root,2R38G@2759|Eukaryota,39NSW@33154|Opisthokonta,3P007@4751|Fungi,3QKD3@4890|Ascomycota	4751|Fungi	S	Sel1-like repeats.	-	-	-	-	-	-	-	-	-	-	-	0
gene_52	1070149	25985	4022	17860	15501	22.0768	10.8157	16.5998	15.524	KOG0245	Kinesin-like protein	Cytoskeleton	CELLULAR PROCESSES AND SIGNALING	Kinesin-like protein	Cytoskeleton	CELLULAR PROCESSES AND SIGNALING	1070149	39416.CAZ81831	0.0	2578.0	COG5059@1|root,KOG0245@2759|Eukaryota,38BIX@33154|Opisthokonta,3NUHP@4751|Fungi,3QMU2@4890|Ascomycota	4751|Fungi	Z	Belongs to the TRAFAC class myosin-kinesin ATPase superfamily. Kinesin family	-	-	-	ko:K10392	-	-	-	-	ko00000,ko04812	-	-	0
gene_53	1070152	17913	4080	14565	14352	126.348	102.589	126.177	134.191	KOG1772	Vacuolar H+-ATPase V1 sector, subunit G	Energy production and conversion	METABOLISM	Vacuolar H+-ATPase V1 sector, subunit G	Energy production and conversion	METABOLISM	1070152	655981.L8GBK1	1.18e-32	119.0	KOG1772@1|root,KOG1772@2759|Eukaryota,3A6AE@33154|Opisthokonta,3P53V@4751|Fungi,3QWPT@4890|Ascomycota,20Y2K@147548|Leotiomycetes	4751|Fungi	C	Catalytic subunit of the peripheral V1 complex of vacuolar ATPase (V-ATPase). V-ATPase is responsible for acidifying a variety of intracellular compartments in eukaryotic cells	-	GO:0000166,GO:0000221,GO:0000322,GO:0000323,GO:0000324,GO:0000329,GO:0003674,GO:0003824,GO:0005215,GO:0005488,GO:0005524,GO:0005575,GO:0005622,GO:0005623,GO:0005737,GO:0005773,GO:0005774,GO:0006810,GO:0006811,GO:0006812,GO:0006873,GO:0006885,GO:0007035,GO:0008144,GO:0008150,GO:0008324,GO:0009987,GO:0015075,GO:0015077,GO:0015078,GO:0015318,GO:0015399,GO:0015405,GO:0015672,GO:0015988,GO:0015991,GO:…	3.1.1.3	ko:K01046,ko:K02152	ko00190,ko00561,ko01100,ko04145,ko04150,ko04721,ko04966,ko05110,ko05120,ko05323,map00190,map00561,map01100,map04145,map04150,map04721,map04966,map05110,map05120,map05323	M00098,M00160	R02250,R02687	RC00020,RC00037,RC00041,RC00094	ko00000,ko00001,ko00002,ko01000	3.A.2.2	-	0
gene_54	1098139	5807	940	3869	3414	38.4821	20.2471	28.3912	27.2779	#N/A	#N/A	#N/A	#N/A	#N/A	#N/A	#N/A	1098139	39416.CAZ81833	4.22e-137	397.0	2E2GP@1|root,2S9QE@2759|Eukaryota,3A8UB@33154|Opisthokonta,3P4FD@4751|Fungi,3QUTX@4890|Ascomycota	4751|Fungi	S	Nbl1 / Borealin N terminal	-	-	-	-	-	-	-	-	-	-	-	0
gene_55	1070154	18641	6399	20031	19638	77.676	84.2585	91.9129	97.1583	KOG2884	26S proteasome regulatory complex, subunit RPN10/PSMD4	Posttranslational modification, protein turnover, chaperones	CELLULAR PROCESSES AND SIGNALING	26S proteasome regulatory complex, subunit RPN10/PSMD4	Posttranslational modification, protein turnover, chaperones	CELLULAR PROCESSES AND SIGNALING	1070154	39416.CAZ81834	5.5e-165	467.0	COG5148@1|root,KOG2884@2759|Eukaryota,39J81@33154|Opisthokonta,3NUWE@4751|Fungi,3QMAC@4890|Ascomycota	4751|Fungi	O	26S proteasome, regulatory subunit	RPN10	GO:0000502,GO:0003674,GO:0005198,GO:0005488,GO:0005515,GO:0005575,GO:0005622,GO:0005623,GO:0005634,GO:0005737,GO:0005829,GO:0005838,GO:0006508,GO:0006511,GO:0006807,GO:0007088,GO:0007346,GO:0008150,GO:0008152,GO:0008540,GO:0008541,GO:0009056,GO:0009057,GO:0009896,GO:0009987,GO:0010498,GO:0010564,GO:0010638,GO:0010965,GO:0016043,GO:0019538,GO:0019941,GO:0022607,GO:0022624,GO:0030071,GO:0030163,GO:…	-	ko:K03029	ko03050,ko05169,map03050,map05169	M00341	-	-	ko00000,ko00001,ko00002,ko03051	-	-	0
gene_56	1070156	578	91	278	229	1.15902	0.581877	0.59184	0.53715	#N/A	#N/A	#N/A	#N/A	#N/A	#N/A	#N/A	1070156	39416.CAZ81835	0.0	1234.0	2CND3@1|root,2QVBS@2759|Eukaryota,39YGW@33154|Opisthokonta,3P1DS@4751|Fungi,3QRJS@4890|Ascomycota	4751|Fungi	-	-	-	-	-	-	-	-	-	-	-	-	-	0
gene_57	960644	5429	119	285	276	47.3332	3.16496	2.68335	3.02358	#N/A	#N/A	#N/A	#N/A	#N/A	#N/A	#N/A	960644	39416.CAZ81836	1.08e-169	475.0	2C202@1|root,2S3UW@2759|Eukaryota,3A4YD@33154|Opisthokonta,3P4T6@4751|Fungi	4751|Fungi	-	-	-	-	-	-	-	-	-	-	-	-	-	0
gene_58	1070161	1831	241	798	750	8.4643	3.46383	4.02256	4.09704	#N/A	#N/A	#N/A	#N/A	#N/A	#N/A	#N/A	#N/A	#N/A	#N/A	#N/A	#N/A	#N/A	#N/A	#N/A	#N/A	#N/A	#N/A	#N/A	#N/A	#N/A	#N/A	#N/A	#N/A	#N/A	#N/A	#N/A
gene_59	1139908	100	99	139	118	0.360857	1.21235	0.615618	0.52406	#N/A	#N/A	#N/A	#N/A	#N/A	#N/A	#N/A	#N/A	#N/A	#N/A	#N/A	#N/A	#N/A	#N/A	#N/A	#N/A	#N/A	#N/A	#N/A	#N/A	#N/A	#N/A	#N/A	#N/A	#N/A	#N/A	#N/A
gene_60	1117934	45	49	44	29	0.184542	0.594383	0.175444	0.140174	#N/A	#N/A	#N/A	#N/A	#N/A	#N/A	#N/A	#N/A	#N/A	#N/A	#N/A	#N/A	#N/A	#N/A	#N/A	#N/A	#N/A	#N/A	#N/A	#N/A	#N/A	#N/A	#N/A	#N/A	#N/A	#N/A	#N/A
gene_61	4120	20	12	25	28	0.241759	0.497781	0.243149	0.342138	#N/A	#N/A	#N/A	#N/A	#N/A	#N/A	#N/A	#N/A	#N/A	#N/A	#N/A	#N/A	#N/A	#N/A	#N/A	#N/A	#N/A	#N/A	#N/A	#N/A	#N/A	#N/A	#N/A	#N/A	#N/A	#N/A	#N/A
gene_62	1070164	14293	3347	9432	8893	49.3413	36.3922	35.8658	36.4566	KOG2913	Predicted membrane protein	Function unknown	POORLY CHARACTERIZED	Predicted membrane protein	Function unknown	POORLY CHARACTERIZED	1070164	39416.CAZ79269	3.19e-169	479.0	KOG2913@1|root,KOG2913@2759|Eukaryota,39RF5@33154|Opisthokonta,3NX0E@4751|Fungi,3QKGD@4890|Ascomycota	4751|Fungi	S	Vacuolar membrane pq loop repeat protein	-	-	-	-	-	-	-	-	-	-	-	0
gene_63	4188	13874	3463	7828	7454	50.1407	39.6068	31.3113	31.9506	#N/A	#N/A	#N/A	#N/A	#N/A	#N/A	#N/A	4188	39416.CAZ79268	3.35e-127	384.0	2CDZK@1|root,2RYXN@2759|Eukaryota,38DKW@33154|Opisthokonta,3NYJB@4751|Fungi,3QKQK@4890|Ascomycota	4751|Fungi	S	golgi matrix protein	-	GO:0000139,GO:0003674,GO:0005488,GO:0005515,GO:0005575,GO:0005622,GO:0005623,GO:0005737,GO:0005794,GO:0006810,GO:0006886,GO:0006888,GO:0008104,GO:0008150,GO:0012505,GO:0015031,GO:0015833,GO:0016020,GO:0016192,GO:0019899,GO:0031090,GO:0031984,GO:0033036,GO:0034613,GO:0042886,GO:0043226,GO:0043227,GO:0043229,GO:0043231,GO:0044422,GO:0044424,GO:0044431,GO:0044444,GO:0044446,GO:0044464,GO:0045184,GO:…	-	-	-	-	-	-	-	-	-	0
gene_64	1139936	29112	10227	24033	21759	47.4207	52.6066	43.0588	42.104	KOG2042	Ubiquitin fusion degradation protein-2	Posttranslational modification, protein turnover, chaperones	CELLULAR PROCESSES AND SIGNALING	Ubiquitin fusion degradation protein-2	Posttranslational modification, protein turnover, chaperones	CELLULAR PROCESSES AND SIGNALING	1139936	39416.CAZ79267	0.0	1826.0	COG5113@1|root,KOG2042@2759|Eukaryota,38DSP@33154|Opisthokonta,3NUGY@4751|Fungi,3QPM0@4890|Ascomycota	4751|Fungi	O	ubiquitin conjugation factor e4	UFD2	GO:0000209,GO:0003674,GO:0003824,GO:0004842,GO:0005575,GO:0005622,GO:0005623,GO:0005634,GO:0005737,GO:0006464,GO:0006508,GO:0006511,GO:0006807,GO:0006950,GO:0008150,GO:0008152,GO:0009056,GO:0009057,GO:0009636,GO:0009893,GO:0009987,GO:0010033,GO:0010243,GO:0010498,GO:0010604,GO:0016567,GO:0016740,GO:0019222,GO:0019538,GO:0019787,GO:0019941,GO:0030163,GO:0030433,GO:0031323,GO:0031325,GO:0031396,GO:…	2.3.2.27	ko:K10597	ko04120,ko04141,map04120,map04141	-	-	-	ko00000,ko00001,ko01000,ko04121	-	-	0
gene_65	1098146	145443	43830	114941	105650	1928.69	1850.01	1735.33	1687.08	KOG0393	Ras-related small GTPase, Rho type	General function prediction only	POORLY CHARACTERIZED	Ras-related small GTPase, Rho type	General function prediction only	POORLY CHARACTERIZED	1098146	39416.CAZ79266	5.17e-140	395.0	COG1100@1|root,KOG0393@2759|Eukaryota,38B7E@33154|Opisthokonta,3NV4I@4751|Fungi,3QQBG@4890|Ascomycota	4751|Fungi	U	Belongs to the small GTPase superfamily. Rho family	RHO1	GO:0000003,GO:0000131,GO:0000148,GO:0000166,GO:0000271,GO:0000278,GO:0000281,GO:0000910,GO:0000935,GO:0001411,GO:0001882,GO:0001883,GO:0003674,GO:0003824,GO:0003924,GO:0005488,GO:0005525,GO:0005575,GO:0005622,GO:0005623,GO:0005737,GO:0005739,GO:0005740,GO:0005741,GO:0005777,GO:0005783,GO:0005794,GO:0005886,GO:0005933,GO:0005934,GO:0005935,GO:0005937,GO:0005975,GO:0005976,GO:0006073,GO:0006074,GO:…	-	ko:K04513,ko:K07975	ko04011,ko04014,ko04015,ko04022,ko04024,ko04062,ko04071,ko04072,ko04144,ko04150,ko04270,ko04310,ko04350,ko04360,ko04510,ko04520,ko04530,ko04611,ko04621,ko04660,ko04670,ko04722,ko04810,ko04921,ko04972,ko05100,ko05130,ko05133,ko05152,ko05200,ko05203,ko05205,ko05206,ko05210,ko05418,map04011,map04014,map04015,map04022,map04024,map04062,map04071,map04072,map04144,map04150,map04270,map04310,map04350,ma…	-	-	-	ko00000,ko00001,ko04031,ko04131,ko04147	-	-	0
gene_66	960596	12105	5388	11493	10656	51.2182	71.4676	53.4226	53.1129	#N/A	#N/A	#N/A	#N/A	#N/A	#N/A	#N/A	960596	39416.CAZ79265	4.08e-278	765.0	28HH3@1|root,2QPV0@2759|Eukaryota,38B85@33154|Opisthokonta,3NUHI@4751|Fungi,3QN1P@4890|Ascomycota	4751|Fungi	S	Protein of unknown function (DUF2408)	-	GO:0005575,GO:0005622,GO:0005623,GO:0005634,GO:0005737,GO:0043226,GO:0043227,GO:0043229,GO:0043231,GO:0044424,GO:0044464	-	-	-	-	-	-	-	-	-	0
gene_67	4627	17920	5003	11246	10324	20.8632	18.2638	14.3573	14.2019	KOG0198	MEKK and related serine/threonine protein kinases	Signal transduction mechanisms	CELLULAR PROCESSES AND SIGNALING	MEKK and related serine/threonine protein kinases	Signal transduction mechanisms	CELLULAR PROCESSES AND SIGNALING	4627	39416.CAZ79270	0.0	2126.0	KOG0198@1|root,KOG0198@2759|Eukaryota,38DCY@33154|Opisthokonta,3NU2U@4751|Fungi,3QQFP@4890|Ascomycota	4751|Fungi	T	ste ste11 cdc15 protein kinase	CDC15	GO:0000003,GO:0000212,GO:0000226,GO:0000278,GO:0000281,GO:0000910,GO:0000912,GO:0000915,GO:0001932,GO:0001934,GO:0003674,GO:0003824,GO:0004672,GO:0004674,GO:0005575,GO:0005622,GO:0005623,GO:0005737,GO:0005815,GO:0005816,GO:0005829,GO:0005856,GO:0005933,GO:0005935,GO:0006464,GO:0006468,GO:0006793,GO:0006796,GO:0006807,GO:0006950,GO:0006996,GO:0007010,GO:0007017,GO:0007049,GO:0007051,GO:0007088,GO:…	2.7.11.1	ko:K06683	ko04111,ko04113,ko04392,map04111,map04113,map04392	-	-	-	ko00000,ko00001,ko01000	-	-	0
gene_68	1070186	17246	4987	12631	11820	77.0475	70.4398	62.4591	62.5748	KOG3273	Predicted RNA-binding protein Pno1p interacting with Nob1p and involved in 26S proteasome assembly	Posttranslational modification, protein turnover, chaperones	CELLULAR PROCESSES AND SIGNALING	Predicted RNA-binding protein Pno1p interacting with Nob1p and involved in 26S proteasome assembly	Posttranslational modification, protein turnover, chaperones	CELLULAR PROCESSES AND SIGNALING	1070186	39416.CAZ79271	2.14e-160	452.0	COG1094@1|root,KOG3273@2759|Eukaryota,38CB6@33154|Opisthokonta,3NTY8@4751|Fungi,3QN51@4890|Ascomycota	4751|Fungi	O	pre-rRNA-processing protein PNO1	PNO1	GO:0000447,GO:0000460,GO:0000462,GO:0000466,GO:0000469,GO:0000472,GO:0000478,GO:0000479,GO:0000966,GO:0000967,GO:0003674,GO:0003676,GO:0003723,GO:0005488,GO:0005515,GO:0005575,GO:0005622,GO:0005623,GO:0005634,GO:0005730,GO:0006139,GO:0006364,GO:0006396,GO:0006725,GO:0006807,GO:0008150,GO:0008152,GO:0009987,GO:0010467,GO:0016043,GO:0016070,GO:0016072,GO:0022607,GO:0022613,GO:0030490,GO:0030684,GO:…	-	ko:K11884	-	-	-	-	ko00000,ko03009,ko03051	-	-	0
gene_69	960822	2518	880	1801	1794	11.1706	12.122	8.7463	9.27598	KOG2525	Folylpolyglutamate synthase	Coenzyme transport and metabolism	METABOLISM	Folylpolyglutamate synthase	Coenzyme transport and metabolism	METABOLISM	960822	39416.CAZ79277	3.82e-249	690.0	COG0285@1|root,KOG2525@2759|Eukaryota,39R8D@33154|Opisthokonta,3NU4B@4751|Fungi,3QN11@4890|Ascomycota	4751|Fungi	H	Belongs to the folylpolyglutamate synthase family	FOL3	GO:0003674,GO:0003824,GO:0004326,GO:0005575,GO:0005622,GO:0005623,GO:0005737,GO:0005739,GO:0006082,GO:0006520,GO:0006536,GO:0006575,GO:0006725,GO:0006732,GO:0006760,GO:0006761,GO:0006807,GO:0008150,GO:0008152,GO:0008841,GO:0009058,GO:0009064,GO:0009108,GO:0009396,GO:0009987,GO:0016053,GO:0016874,GO:0016879,GO:0016881,GO:0018130,GO:0019438,GO:0019752,GO:0034641,GO:0042398,GO:0042558,GO:0042559,GO:…	6.3.2.12	ko:K20457	ko00790,ko01100,map00790,map01100	M00126	R02237	RC00064,RC00162	ko00000,ko00001,ko00002,ko01000	-	-	0
gene_70	1070189	9705	2217	6142	5934	77.9355	56.1326	52.0836	55.3628	KOG2702	Predicted panthothenate kinase/uridine kinase-related protein	Nucleotide transport and metabolism	METABOLISM	Predicted panthothenate kinase/uridine kinase-related protein	Nucleotide transport and metabolism	METABOLISM	1070189	39416.CAZ79275	1.39e-142	405.0	COG1072@1|root,KOG2702@2759|Eukaryota,3A3HI@33154|Opisthokonta,3P476@4751|Fungi,3QQKQ@4890|Ascomycota	4751|Fungi	FH	phosphoribulokinase uridine kinase	-	GO:0003674,GO:0003824,GO:0004849,GO:0006139,GO:0006206,GO:0006213,GO:0006220,GO:0006221,GO:0006222,GO:0006725,GO:0006753,GO:0006793,GO:0006796,GO:0006807,GO:0008150,GO:0008152,GO:0008655,GO:0009058,GO:0009112,GO:0009116,GO:0009117,GO:0009119,GO:0009123,GO:0009124,GO:0009129,GO:0009130,GO:0009156,GO:0009161,GO:0009163,GO:0009165,GO:0009173,GO:0009174,GO:0009218,GO:0009220,GO:0009259,GO:0009260,GO:…	-	-	-	-	-	-	-	-	-	0
gene_71	4621	9793	3720	9750	8738	30.2602	36.1129	33.4265	32.3992	KOG3928	Mitochondrial ribosome small subunit component, mediator of apoptosis DAP3	Translation, ribosomal structure and biogenesis	INFORMATION STORAGE AND PROCESSING	Mitochondrial ribosome small subunit component, mediator of apoptosis DAP3	Translation, ribosomal structure and biogenesis	INFORMATION STORAGE AND PROCESSING	4621	39416.CAZ79276	7.51e-289	794.0	KOG3928@1|root,KOG3928@2759|Eukaryota,39UY9@33154|Opisthokonta,3NUP5@4751|Fungi,3QKJC@4890|Ascomycota	4751|Fungi	J	ribosomal protein	-	GO:0000313,GO:0000314,GO:0003674,GO:0003735,GO:0005198,GO:0005575,GO:0005622,GO:0005623,GO:0005737,GO:0005739,GO:0005759,GO:0005761,GO:0005763,GO:0005840,GO:0006412,GO:0006518,GO:0006807,GO:0008150,GO:0008152,GO:0009058,GO:0009059,GO:0009987,GO:0010467,GO:0015935,GO:0019538,GO:0031974,GO:0032543,GO:0032991,GO:0034641,GO:0034645,GO:0043043,GO:0043170,GO:0043226,GO:0043227,GO:0043228,GO:0043229,GO:…	-	ko:K17408	-	-	-	-	br01610,ko00000,ko03011,ko03029	-	-	0
gene_72	1098153	21200	4788	25981	23101	133.126	95.4956	180.069	171.927	#N/A	#N/A	#N/A	#N/A	#N/A	#N/A	#N/A	#N/A	#N/A	#N/A	#N/A	#N/A	#N/A	#N/A	#N/A	#N/A	#N/A	#N/A	#N/A	#N/A	#N/A	#N/A	#N/A	#N/A	#N/A	#N/A	#N/A
gene_73	960635	6613	1497	22362	22222	188.997	136.114	730.803	782.777	#N/A	#N/A	#N/A	#N/A	#N/A	#N/A	#N/A	#N/A	#N/A	#N/A	#N/A	#N/A	#N/A	#N/A	#N/A	#N/A	#N/A	#N/A	#N/A	#N/A	#N/A	#N/A	#N/A	#N/A	#N/A	#N/A	#N/A
gene_74	5030	12264	2848	15967	15055	24.9123	17.7793	31.9074	32.6767	KOG4197	FOG: PPR repeat	General function prediction only	POORLY CHARACTERIZED	FOG: PPR repeat	General function prediction only	POORLY CHARACTERIZED	5030	39416.CAZ79272	2.62e-298	830.0	KOG4197@1|root,KOG4197@2759|Eukaryota,3A48R@33154|Opisthokonta	33154|Opisthokonta	S	Pentatricopeptide repeat domain	-	-	-	-	-	-	-	-	-	-	-	0
gene_75	960617	5377	1602	4229	3983	65.9649	62.1141	58.3714	58.3517	KOG3407	Uncharacterized conserved protein	Function unknown	POORLY CHARACTERIZED	Uncharacterized conserved protein	Function unknown	POORLY CHARACTERIZED	960617	39416.CAZ79278	8.51e-114	329.0	KOG3407@1|root,KOG3407@2759|Eukaryota,3A2NE@33154|Opisthokonta,3P3SN@4751|Fungi,3QVRR@4890|Ascomycota	4751|Fungi	S	Cwf18 pre-mRNA splicing factor	-	GO:0000375,GO:0000377,GO:0000398,GO:0005575,GO:0005622,GO:0005623,GO:0005634,GO:0005681,GO:0005684,GO:0006139,GO:0006396,GO:0006397,GO:0006725,GO:0006807,GO:0008150,GO:0008152,GO:0008380,GO:0009987,GO:0010467,GO:0016070,GO:0016071,GO:0032991,GO:0034641,GO:0043170,GO:0043226,GO:0043227,GO:0043229,GO:0043231,GO:0044237,GO:0044238,GO:0044422,GO:0044424,GO:0044428,GO:0044446,GO:0044464,GO:0045292,GO:…	-	ko:K12871	ko03040,map03040	M00355	-	-	ko00000,ko00001,ko00002,ko03041	-	-	0
gene_76	1139964	8960	2079	13044	11791	53.6643	38.8618	86.5512	84.0904	KOG3116	Predicted C3H1-type Zn-finger protein	General function prediction only	POORLY CHARACTERIZED	Predicted C3H1-type Zn-finger protein	General function prediction only	POORLY CHARACTERIZED	1139964	39416.CAZ79279	1.16e-144	412.0	2E0EZ@1|root,2S7VK@2759|Eukaryota,3A63F@33154|Opisthokonta,3P5HF@4751|Fungi,3QXZQ@4890|Ascomycota	4751|Fungi	S	Zinc knuckle	-	-	-	ko:K13172	-	-	-	-	ko00000,ko03041	-	-	0
gene_77	5115	72489	13613	53889	50924	162.748	96.2188	132.758	135.233	KOG2953	mRNA-binding protein Encore	RNA processing and modification	INFORMATION STORAGE AND PROCESSING	mRNA-binding protein Encore	RNA processing and modification	INFORMATION STORAGE AND PROCESSING	5115	39416.CAZ79280	0.0	1105.0	KOG2953@1|root,KOG2953@2759|Eukaryota,38CA1@33154|Opisthokonta,3NW1R@4751|Fungi,3QQYQ@4890|Ascomycota	4751|Fungi	A	R3H domain-containing protein	-	-	-	-	-	-	-	-	-	-	-	0
gene_78	1070200	4695	2299	3200	2970	39.3961	61.1396	29.8628	29.4607	KOG4756	Mitochondrial ribosomal protein L27	Translation, ribosomal structure and biogenesis	INFORMATION STORAGE AND PROCESSING	Mitochondrial ribosomal protein L27	Translation, ribosomal structure and biogenesis	INFORMATION STORAGE AND PROCESSING	1070200	39416.CAZ79281	9.45e-67	202.0	KOG4756@1|root,KOG4756@2759|Eukaryota,3A28G@33154|Opisthokonta,3P302@4751|Fungi,3QXAP@4890|Ascomycota	4751|Fungi	J	ribosomal protein	MRPL27	GO:0000313,GO:0000315,GO:0003674,GO:0003735,GO:0005198,GO:0005575,GO:0005622,GO:0005623,GO:0005737,GO:0005739,GO:0005759,GO:0005761,GO:0005762,GO:0005840,GO:0006412,GO:0006518,GO:0006807,GO:0008150,GO:0008152,GO:0009058,GO:0009059,GO:0009987,GO:0010467,GO:0015934,GO:0019538,GO:0031974,GO:0032543,GO:0032991,GO:0034641,GO:0034645,GO:0043043,GO:0043170,GO:0043226,GO:0043227,GO:0043228,GO:0043229,GO:…	-	ko:K17422	-	-	-	-	br01610,ko00000,ko03011	-	-	0
gene_79	1037379	52639	25201	48713	47569	487.999	737.668	506.206	526.722	KOG1749	40S ribosomal protein S23	Translation, ribosomal structure and biogenesis	INFORMATION STORAGE AND PROCESSING	40S ribosomal protein S23	Translation, ribosomal structure and biogenesis	INFORMATION STORAGE AND PROCESSING	1037379	39416.CAZ79282	3e-98	285.0	COG0048@1|root,KOG1749@2759|Eukaryota,39ZWD@33154|Opisthokonta,3P20Z@4751|Fungi,3QUH6@4890|Ascomycota	4751|Fungi	J	Belongs to the universal ribosomal protein uS12 family	rps23	GO:0000462,GO:0001666,GO:0002181,GO:0003674,GO:0003735,GO:0005198,GO:0005575,GO:0005622,GO:0005623,GO:0005737,GO:0005829,GO:0005840,GO:0006139,GO:0006355,GO:0006357,GO:0006364,GO:0006396,GO:0006412,GO:0006450,GO:0006518,GO:0006606,GO:0006725,GO:0006807,GO:0006810,GO:0006886,GO:0006913,GO:0006950,GO:0008104,GO:0008150,GO:0008152,GO:0009058,GO:0009059,GO:0009628,GO:0009889,GO:0009891,GO:0009893,GO:…	-	ko:K02973	ko03010,map03010	M00177	-	-	br01610,ko00000,ko00001,ko00002,ko03011	-	-	0
gene_80	1070202	166	63	292	254	1.33126	1.53217	2.71503	2.44333	#N/A	#N/A	#N/A	#N/A	#N/A	#N/A	#N/A	#N/A	#N/A	#N/A	#N/A	#N/A	#N/A	#N/A	#N/A	#N/A	#N/A	#N/A	#N/A	#N/A	#N/A	#N/A	#N/A	#N/A	#N/A	#N/A	#N/A
gene_81	5237	5899	1371	10120	8881	11.0227	7.95979	20.7379	19.5889	KOG1161	Protein involved in vacuolar polyphosphate accumulation, contains SPX domain	Inorganic ion transport and metabolism	METABOLISM	Protein involved in vacuolar polyphosphate accumulation, contains SPX domain	Inorganic ion transport and metabolism	METABOLISM	5237	39416.CAZ79283	0.0	1435.0	COG5036@1|root,KOG1161@2759|Eukaryota,38EA0@33154|Opisthokonta,3Q3Z0@4751|Fungi,3RM2Q@4890|Ascomycota	4751|Fungi	P	cellular response to phosphate starvation	-	-	-	-	-	-	-	-	-	-	-	0
gene_82	5332	169	193	144	155	1.06928	3.71819	1.17026	1.26595	#N/A	#N/A	#N/A	#N/A	#N/A	#N/A	#N/A	#N/A	#N/A	#N/A	#N/A	#N/A	#N/A	#N/A	#N/A	#N/A	#N/A	#N/A	#N/A	#N/A	#N/A	#N/A	#N/A	#N/A	#N/A	#N/A	#N/A
gene_84	960510	6053	1570	6544	6007	29.4719	24.0116	34.9962	34.5157	KOG1438	Anthranilate phosphoribosyltransferase	Amino acid transport and metabolism	METABOLISM	Anthranilate phosphoribosyltransferase	Amino acid transport and metabolism	METABOLISM	960510	39416.CAZ79285	3.68e-250	691.0	COG0547@1|root,KOG1438@2759|Eukaryota,38E82@33154|Opisthokonta,3NWSM@4751|Fungi,3QMM3@4890|Ascomycota	4751|Fungi	E	Anthranilate phosphoribosyltransferase	TRP4	GO:0000162,GO:0003674,GO:0003824,GO:0004048,GO:0005575,GO:0005622,GO:0005623,GO:0005634,GO:0005737,GO:0006082,GO:0006520,GO:0006568,GO:0006576,GO:0006586,GO:0006725,GO:0006807,GO:0008150,GO:0008152,GO:0008652,GO:0009058,GO:0009072,GO:0009073,GO:0009308,GO:0009309,GO:0009987,GO:0016053,GO:0016740,GO:0016757,GO:0016763,GO:0018130,GO:0019438,GO:0019752,GO:0034641,GO:0042401,GO:0042430,GO:0042435,GO:…	2.4.2.18	ko:K00766	ko00400,ko01100,ko01110,ko01130,ko01230,map00400,map01100,map01110,map01130,map01230	M00023	R01073	RC00440	ko00000,ko00001,ko00002,ko01000	-	-	0
gene_86	960762	22919	11283	14941	14090	91.3433	141.938	66.1253	66.8401	KOG2804	Phosphorylcholine transferase/cholinephosphate cytidylyltransferase	Lipid transport and metabolism	METABOLISM	Phosphorylcholine transferase/cholinephosphate cytidylyltransferase	Lipid transport and metabolism	METABOLISM	960762	39416.CAZ79286	7.65e-283	779.0	COG0615@1|root,KOG2804@2759|Eukaryota,38HWT@33154|Opisthokonta,3NV4B@4751|Fungi,3QKZX@4890|Ascomycota	4751|Fungi	I	Cholinephosphate cytidylyltransferase	PCT1	GO:0003674,GO:0003824,GO:0004105,GO:0005575,GO:0005622,GO:0005623,GO:0005634,GO:0005635,GO:0005737,GO:0005794,GO:0006629,GO:0006644,GO:0006650,GO:0006656,GO:0006657,GO:0006793,GO:0006796,GO:0006807,GO:0008150,GO:0008152,GO:0008610,GO:0008654,GO:0009058,GO:0009987,GO:0012505,GO:0016740,GO:0016772,GO:0016779,GO:0019637,GO:0031967,GO:0031975,GO:0043226,GO:0043227,GO:0043229,GO:0043231,GO:0044237,GO:…	2.7.7.15	ko:K00968	ko00440,ko00564,ko01100,ko05231,map00440,map00564,map01100,map05231	M00090	R01890,R02590	RC00002	ko00000,ko00001,ko00002,ko01000	-	-	0
gene_87	960691	13707	2301	1801	1901	199.084	105.548	28.6986	32.8622	#N/A	#N/A	#N/A	#N/A	#N/A	#N/A	#N/A	960691	39416.CAZ79288	4.72e-74	227.0	2E3T9@1|root,2SATJ@2759|Eukaryota,3A1T6@33154|Opisthokonta,3P4S8@4751|Fungi,3QW15@4890|Ascomycota	4751|Fungi	S	Disordered region of unknown function (DUF5315)	-	-	-	-	-	-	-	-	-	-	-	0
gene_88	1070216	17498	2979	2598	2557	166.069	88.3647	27.3568	28.8732	#N/A	#N/A	#N/A	#N/A	#N/A	#N/A	#N/A	#N/A	#N/A	#N/A	#N/A	#N/A	#N/A	#N/A	#N/A	#N/A	#N/A	#N/A	#N/A	#N/A	#N/A	#N/A	#N/A	#N/A	#N/A	#N/A	#N/A
gene_89	960671	4252	1542	2191	1994	26.861	30.5895	15.2933	14.882	#N/A	#N/A	#N/A	#N/A	#N/A	#N/A	#N/A	960671	655981.L8G8T5	3.31e-19	94.7	2DRC7@1|root,2S6DV@2759|Eukaryota,3A7PW@33154|Opisthokonta,3P5SH@4751|Fungi,3QW89@4890|Ascomycota	4751|Fungi	-	-	-	-	-	ko:K14137	-	-	-	-	ko00000,ko01006	-	-	0
gene_90	1117969	3903	444	1663	1571	25.2557	9.25175	12.1367	11.9599	#N/A	#N/A	#N/A	#N/A	#N/A	#N/A	#N/A	1117969	39416.CAZ79289	2.38e-125	367.0	2CAHR@1|root,2S40X@2759|Eukaryota,3A5E0@33154|Opisthokonta,3P2U0@4751|Fungi,3QQA1@4890|Ascomycota	4751|Fungi	S	Serine-threonine rich protein	-	-	-	-	-	-	-	-	-	-	-	0
gene_91	1060256	9727	1836	9840	9523	119.765	72.2882	138.994	142.994	KOG4327	mRNA splicing protein SMN (survival motor neuron)	RNA processing and modification	INFORMATION STORAGE AND PROCESSING	mRNA splicing protein SMN (survival motor neuron)	RNA processing and modification	INFORMATION STORAGE AND PROCESSING	1060256	39416.CAZ79291	5.96e-69	214.0	KOG4327@1|root,KOG4327@2759|Eukaryota,3A5Z6@33154|Opisthokonta,3P7M3@4751|Fungi,3QXIT@4890|Ascomycota	4751|Fungi	A	smn family protein smn1	-	GO:0000375,GO:0000377,GO:0000387,GO:0000398,GO:0005575,GO:0005622,GO:0005623,GO:0005634,GO:0006139,GO:0006396,GO:0006397,GO:0006725,GO:0006807,GO:0008150,GO:0008152,GO:0008380,GO:0009987,GO:0010467,GO:0016043,GO:0016070,GO:0016071,GO:0022607,GO:0022613,GO:0022618,GO:0034622,GO:0034641,GO:0043170,GO:0043226,GO:0043227,GO:0043229,GO:0043231,GO:0043933,GO:0044085,GO:0044237,GO:0044238,GO:0044424,GO:…	-	-	-	-	-	-	-	-	-	0
gene_92	899460	322	63	469	387	6.74515	4.28951	11.1701	9.69798	#N/A	#N/A	#N/A	#N/A	#N/A	#N/A	#N/A	899460	43228.XP_007733856.1	2.68e-35	130.0	2CZJW@1|root,2SAQI@2759|Eukaryota,3A54P@33154|Opisthokonta,3P1S9@4751|Fungi,3QUES@4890|Ascomycota,20GW1@147545|Eurotiomycetes,3MT8Z@451870|Chaetothyriomycetidae	4751|Fungi	-	-	-	-	-	-	-	-	-	-	-	-	-	0
gene_93	1188939	35638	14231	71156	79264	430.646	549.176	977.031	1155.81	#N/A	#N/A	#N/A	#N/A	#N/A	#N/A	#N/A	#N/A	#N/A	#N/A	#N/A	#N/A	#N/A	#N/A	#N/A	#N/A	#N/A	#N/A	#N/A	#N/A	#N/A	#N/A	#N/A	#N/A	#N/A	#N/A	#N/A
gene_94	1060257	50289	11609	15812	15145	201.249	146.634	69.7367	71.6562	KOG0405	Pyridine nucleotide-disulphide oxidoreductase	Secondary metabolites biosynthesis, transport and catabolism	METABOLISM	Pyridine nucleotide-disulphide oxidoreductase	Secondary metabolites biosynthesis, transport and catabolism	METABOLISM	1060257	39416.CAZ79293	1.34e-312	854.0	COG1249@1|root,KOG0405@2759|Eukaryota,39J8D@33154|Opisthokonta,3NVN5@4751|Fungi,3QPCN@4890|Ascomycota	4751|Fungi	Q	Belongs to the class-I pyridine nucleotide-disulfide oxidoreductase family	GLR1	GO:0003674,GO:0003824,GO:0004362,GO:0005575,GO:0005622,GO:0005623,GO:0005634,GO:0005737,GO:0005739,GO:0005829,GO:0006464,GO:0006518,GO:0006575,GO:0006749,GO:0006790,GO:0006807,GO:0006950,GO:0006979,GO:0008150,GO:0008152,GO:0009636,GO:0009987,GO:0010033,GO:0010731,GO:0015036,GO:0015037,GO:0015038,GO:0016209,GO:0016491,GO:0016651,GO:0016667,GO:0016668,GO:0019538,GO:0019725,GO:0033554,GO:0034599,GO:…	1.8.1.7	ko:K00383	ko00480,ko04918,map00480,map04918	-	R00094,R00115	RC00011	ko00000,ko00001,ko01000	-	-	0
gene_95	960616	10527	3261	8030	7227	122.797	120.332	105.874	100.7	KOG4253	Tryptophan-rich basic nuclear protein	General function prediction only	POORLY CHARACTERIZED	Tryptophan-rich basic nuclear protein	General function prediction only	POORLY CHARACTERIZED	960616	39416.CAZ79294	7.51e-119	342.0	KOG4253@1|root,KOG4253@2759|Eukaryota,39DNV@33154|Opisthokonta,3P1QW@4751|Fungi,3QU34@4890|Ascomycota	4751|Fungi	U	Required for the post-translational delivery of tail- anchored (TA) proteins to the endoplasmic reticulum. Acts as a membrane receptor for soluble get3, which recognizes and selectively binds the transmembrane domain of TA proteins in the cytosol	GET1	GO:0002181,GO:0003674,GO:0003735,GO:0005198,GO:0005575,GO:0005622,GO:0005623,GO:0005737,GO:0005783,GO:0005829,GO:0005840,GO:0006412,GO:0006464,GO:0006486,GO:0006518,GO:0006807,GO:0006810,GO:0006873,GO:0006874,GO:0006875,GO:0006890,GO:0006950,GO:0006986,GO:0006996,GO:0007005,GO:0007154,GO:0007165,GO:0008150,GO:0008152,GO:0009058,GO:0009059,GO:0009100,GO:0009101,GO:0009987,GO:0010033,GO:0010467,GO:…	-	ko:K22384	-	-	-	-	ko00000,ko02000	3.A.19,3.A.21	-	0
gene_96	1070225	41	16	173	151	0.604945	0.692139	2.71514	2.56926	#N/A	#N/A	#N/A	#N/A	#N/A	#N/A	#N/A	#N/A	#N/A	#N/A	#N/A	#N/A	#N/A	#N/A	#N/A	#N/A	#N/A	#N/A	#N/A	#N/A	#N/A	#N/A	#N/A	#N/A	#N/A	#N/A	#N/A
gene_97	960693	43375	9470	13521	12744	133.322	92.0242	46.4596	46.5047	KOG1981	SOK1 kinase belonging to the STE20/SPS1/GC kinase family	Signal transduction mechanisms	CELLULAR PROCESSES AND SIGNALING	SOK1 kinase belonging to the STE20/SPS1/GC kinase family	Signal transduction mechanisms	CELLULAR PROCESSES AND SIGNALING	960693	39416.CAZ79295	0.0	1086.0	KOG1981@1|root,KOG1981@2759|Eukaryota,38C0Q@33154|Opisthokonta,3NYUP@4751|Fungi,3QS82@4890|Ascomycota	4751|Fungi	T	cAMP-mediated signaling protein SOK1	SOK1	GO:0005575,GO:0005622,GO:0005623,GO:0005634,GO:0007154,GO:0007165,GO:0008150,GO:0009987,GO:0019932,GO:0019933,GO:0019935,GO:0023052,GO:0035556,GO:0043226,GO:0043227,GO:0043229,GO:0043231,GO:0044424,GO:0044464,GO:0050789,GO:0050794,GO:0050896,GO:0051716,GO:0065007	-	-	-	-	-	-	-	-	-	0
gene_98	1070233	245	29	248	235	2.55961	0.947987	2.75319	2.84835	#N/A	#N/A	#N/A	#N/A	#N/A	#N/A	#N/A	#N/A	#N/A	#N/A	#N/A	#N/A	#N/A	#N/A	#N/A	#N/A	#N/A	#N/A	#N/A	#N/A	#N/A	#N/A	#N/A	#N/A	#N/A	#N/A	#N/A
gene_99	1070238	12585	14863	11634	10274	40.2185	150.053	41.0135	38.9837	#N/A	#N/A	#N/A	#N/A	#N/A	#N/A	#N/A	1070238	39416.CAZ79297	1.78e-238	660.0	2AKTQ@1|root,2RZA9@2759|Eukaryota,39TKG@33154|Opisthokonta,3P08X@4751|Fungi,3QPZV@4890|Ascomycota	4751|Fungi	O	RING finger domain protein	-	-	-	-	-	-	-	-	-	-	-	0
gene_100	960637	57	15	215	253	1.4282	1.4352	6.37255	7.57919	#N/A	#N/A	#N/A	#N/A	#N/A	#N/A	#N/A	960637	83344.XP_007924466.1	9.49e-28	107.0	COG2940@1|root,2S3RW@2759|Eukaryota,3A58H@33154|Opisthokonta,3P434@4751|Fungi,3QW1G@4890|Ascomycota,202FE@147541|Dothideomycetes,3MM9B@451867|Dothideomycetidae	4751|Fungi	S	SET domain	-	-	-	ko:K07117	-	-	-	-	ko00000	-	-	0
gene_101	1070241	2437	1605	3406	3352	11.7858	24.3537	18.0825	19.1508	KOG2625	Uncharacterized conserved protein	Function unknown	POORLY CHARACTERIZED	Uncharacterized conserved protein	Function unknown	POORLY CHARACTERIZED	1070241	39416.CAZ79298	1.03e-198	554.0	KOG2625@1|root,KOG2625@2759|Eukaryota,38ER9@33154|Opisthokonta,3P1AA@4751|Fungi,3QSE4@4890|Ascomycota	4751|Fungi	S	Duf974 domain-containing protein	-	-	-	ko:K20310	-	-	-	-	ko00000,ko04131	-	-	0
gene_102	1070245	225	212	329	251	6.26279	16.989	10.1269	8.20967	#N/A	#N/A	#N/A	#N/A	#N/A	#N/A	#N/A	#N/A	#N/A	#N/A	#N/A	#N/A	#N/A	#N/A	#N/A	#N/A	#N/A	#N/A	#N/A	#N/A	#N/A	#N/A	#N/A	#N/A	#N/A	#N/A	#N/A
gene_103	1117980	15756	3379	10877	9625	23.5105	15.9878	17.8285	16.9935	KOG2080	Uncharacterized conserved protein, contains DENN and RUN domains	Signal transduction mechanisms	CELLULAR PROCESSES AND SIGNALING	Uncharacterized conserved protein, contains DENN and RUN domains	Signal transduction mechanisms	CELLULAR PROCESSES AND SIGNALING	1117980	39416.CAZ79299	0.0	1967.0	2CMMH@1|root,2QQUM@2759|Eukaryota,39J98@33154|Opisthokonta,3NXDK@4751|Fungi,3QNGW@4890|Ascomycota	4751|Fungi	S	dDENN domain protein	-	GO:0003674,GO:0005085,GO:0005088,GO:0005488,GO:0005515,GO:0006810,GO:0008150,GO:0008289,GO:0016192,GO:0017016,GO:0017112,GO:0017137,GO:0019899,GO:0019992,GO:0023052,GO:0031267,GO:0051020,GO:0051179,GO:0051234,GO:0065007,GO:0065009,GO:0098772	-	-	-	-	-	-	-	-	-	0
gene_104	1070247	4680	1403	1985	1959	31.9985	29.8981	14.9034	15.7747	#N/A	#N/A	#N/A	#N/A	#N/A	#N/A	#N/A	1070247	39416.CAZ79300	4.37e-106	312.0	2CYZG@1|root,2S7EN@2759|Eukaryota,3A5BX@33154|Opisthokonta,3P4GY@4751|Fungi,3QWFC@4890|Ascomycota	4751|Fungi	K	Component of the Mediator complex, a coactivator involved in the regulated transcription of nearly all RNA polymerase II-dependent genes. Mediator functions as a bridge to convey information from gene-specific regulatory proteins to the basal RNA polymerase II transcription machinery. Mediator is recruited to promoters by direct interactions with regulatory proteins and serves as a scaffold for t…	srb5	GO:0000428,GO:0005575,GO:0005622,GO:0005623,GO:0005634,GO:0005654,GO:0005667,GO:0006139,GO:0006351,GO:0006353,GO:0006355,GO:0006357,GO:0006366,GO:0006369,GO:0006725,GO:0006807,GO:0008150,GO:0008152,GO:0009058,GO:0009059,GO:0009889,GO:0009987,GO:0010467,GO:0010468,GO:0010556,GO:0016070,GO:0016591,GO:0016592,GO:0018130,GO:0019219,GO:0019222,GO:0019438,GO:0030880,GO:0031323,GO:0031326,GO:0031974,GO:…	-	ko:K15136	-	-	-	-	ko00000,ko03021	-	-	0
gene_105	1070248	11488	2392	6070	5585	34.6432	22.791	20.1988	20.0177	KOG1305	Amino acid transporter protein	Amino acid transport and metabolism	METABOLISM	Amino acid transporter protein	Amino acid transport and metabolism	METABOLISM	1070248	39416.CAZ79301	0.0	948.0	COG0814@1|root,KOG1305@2759|Eukaryota,38EAG@33154|Opisthokonta,3NV5G@4751|Fungi,3QR6C@4890|Ascomycota	4751|Fungi	E	Amino acid transporter	-	GO:0003333,GO:0003674,GO:0005215,GO:0005342,GO:0005575,GO:0005622,GO:0005623,GO:0005737,GO:0005783,GO:0006810,GO:0006811,GO:0006820,GO:0006865,GO:0008150,GO:0008509,GO:0008514,GO:0012505,GO:0015075,GO:0015171,GO:0015318,GO:0015711,GO:0015849,GO:0016020,GO:0016021,GO:0022857,GO:0031224,GO:0034220,GO:0043226,GO:0043227,GO:0043229,GO:0043231,GO:0044424,GO:0044425,GO:0044444,GO:0044464,GO:0046942,GO:…	-	ko:K14997	-	-	-	-	ko00000,ko02000	2.A.18.6	-	0
gene_106	7043	1470	403	1076	951	30.2352	24.8876	25.0497	22.3561	#N/A	#N/A	#N/A	#N/A	#N/A	#N/A	#N/A	#N/A	#N/A	#N/A	#N/A	#N/A	#N/A	#N/A	#N/A	#N/A	#N/A	#N/A	#N/A	#N/A	#N/A	#N/A	#N/A	#N/A	#N/A	#N/A	#N/A
gene_107	7024	2720	983	1706	1733	28.631	33.1223	20.4293	21.8106	KOG2793	Putative N2,N2-dimethylguanosine tRNA methyltransferase	RNA processing and modification	INFORMATION STORAGE AND PROCESSING	Putative N2,N2-dimethylguanosine tRNA methyltransferase	RNA processing and modification	INFORMATION STORAGE AND PROCESSING	7024	39416.CAZ79302	2.38e-84	250.0	KOG2793@1|root,KOG2793@2759|Eukaryota,39R9W@33154|Opisthokonta,3P12E@4751|Fungi,3QQWH@4890|Ascomycota	4751|Fungi	A	S-adenosyl-L-methionine-dependent protein-lysine N- methyltransferase that methylates elongation factor 1-alpha	EFM6	GO:0003674,GO:0003824,GO:0005575,GO:0005622,GO:0005623,GO:0005737,GO:0008150,GO:0008152,GO:0008168,GO:0008757,GO:0016740,GO:0016741,GO:0032259,GO:0044424,GO:0044464	-	ko:K21804	-	-	-	-	ko00000,ko01000,ko03110	-	-	0
gene_108	960669	889	301	846	714	14.8869	16.3706	15.8936	14.5682	KOG3139	N-acetyltransferase	General function prediction only	POORLY CHARACTERIZED	N-acetyltransferase	General function prediction only	POORLY CHARACTERIZED	960669	337075.U4LM95	4.31e-44	151.0	COG0456@1|root,KOG3139@2759|Eukaryota,3AB4F@33154|Opisthokonta,3P7NN@4751|Fungi,3QYT2@4890|Ascomycota	4751|Fungi	S	acetyltransferase	-	-	-	-	-	-	-	-	-	-	-	0
gene_109	7085	7377	2574	7190	6351	11.106	12.156	11.8767	11.3016	#N/A	#N/A	#N/A	#N/A	#N/A	#N/A	#N/A	#N/A	#N/A	#N/A	#N/A	#N/A	#N/A	#N/A	#N/A	#N/A	#N/A	#N/A	#N/A	#N/A	#N/A	#N/A	#N/A	#N/A	#N/A	#N/A	#N/A
gene_110	1060269	41685	8640	32868	30090	159.064	104.263	138.313	136.234	KOG0698	Serine/threonine protein phosphatase	Signal transduction mechanisms	CELLULAR PROCESSES AND SIGNALING	Serine/threonine protein phosphatase	Signal transduction mechanisms	CELLULAR PROCESSES AND SIGNALING	1060269	209285.XP_006695437.1	2.29e-208	590.0	COG0631@1|root,KOG0698@2759|Eukaryota,39J7S@33154|Opisthokonta,3NUIN@4751|Fungi,3QJYA@4890|Ascomycota,211EV@147550|Sordariomycetes,3U8HP@5139|Sordariales,3H993@35718|Chaetomiaceae	4751|Fungi	T	Sigma factor PP2C-like phosphatases	PTC2	GO:0000075,GO:0000077,GO:0000079,GO:0000173,GO:0000188,GO:0001932,GO:0001933,GO:0003674,GO:0003824,GO:0004721,GO:0004722,GO:0005575,GO:0005622,GO:0005623,GO:0005634,GO:0005737,GO:0006464,GO:0006469,GO:0006470,GO:0006793,GO:0006796,GO:0006807,GO:0006950,GO:0006970,GO:0006974,GO:0006986,GO:0007154,GO:0007165,GO:0007231,GO:0008150,GO:0008152,GO:0009628,GO:0009892,GO:0009966,GO:0009968,GO:0009987,GO:…	3.1.3.16	ko:K14803	-	-	-	-	ko00000,ko01000,ko01009,ko03009	-	-	0
gene_111	1013991	28387	3870	18876	17749	95.3454	41.1311	69.7939	70.4482	KOG3020	TatD-related DNase	Replication, recombination and repair	INFORMATION STORAGE AND PROCESSING	TatD-related DNase	Replication, recombination and repair	INFORMATION STORAGE AND PROCESSING	1013991	39416.CAZ79305	3.5e-228	630.0	COG0084@1|root,KOG3020@2759|Eukaryota,38FZ5@33154|Opisthokonta,3NVMD@4751|Fungi,3QQKD@4890|Ascomycota	4751|Fungi	L	deoxyribonuclease tatD	pi038	GO:0000737,GO:0003674,GO:0003824,GO:0004518,GO:0004519,GO:0004527,GO:0004529,GO:0004536,GO:0005575,GO:0005622,GO:0005623,GO:0005737,GO:0006139,GO:0006259,GO:0006308,GO:0006309,GO:0006725,GO:0006807,GO:0006915,GO:0006921,GO:0006950,GO:0006979,GO:0008150,GO:0008152,GO:0008219,GO:0008296,GO:0008408,GO:0009056,GO:0009057,GO:0009987,GO:0012501,GO:0016043,GO:0016787,GO:0016788,GO:0016796,GO:0016895,GO:…	-	ko:K03424	-	-	-	-	ko00000,ko01000	-	-	0
gene_112	7714	24261	6275	9760	8711	205.505	165.535	87.8288	83.6811	#N/A	#N/A	#N/A	#N/A	#N/A	#N/A	#N/A	7714	39416.CAZ79306	1.06e-46	167.0	2C3XZ@1|root,2S4HG@2759|Eukaryota,3A6K9@33154|Opisthokonta,3P5VJ@4751|Fungi,3QXMK@4890|Ascomycota	4751|Fungi	A	Domain with 2 conserved Trp (W) residues	-	-	-	-	-	-	-	-	-	-	-	0
gene_113	7771	12215	2719	4888	4603	93.1031	66.6846	39.975	41.4465	#N/A	#N/A	#N/A	#N/A	#N/A	#N/A	#N/A	#N/A	#N/A	#N/A	#N/A	#N/A	#N/A	#N/A	#N/A	#N/A	#N/A	#N/A	#N/A	#N/A	#N/A	#N/A	#N/A	#N/A	#N/A	#N/A	#N/A
gene_114	1117990	3	0	0	3	0.144692	0	0	0.176979	#N/A	#N/A	#N/A	#N/A	#N/A	#N/A	#N/A	#N/A	#N/A	#N/A	#N/A	#N/A	#N/A	#N/A	#N/A	#N/A	#N/A	#N/A	#N/A	#N/A	#N/A	#N/A	#N/A	#N/A	#N/A	#N/A	#N/A
gene_115	1070263	15749	3641	15166	13789	28.9191	21.0856	30.5743	29.9464	KOG0453	Aconitase/homoaconitase (aconitase superfamily)	Energy production and conversion	METABOLISM	Aconitase/homoaconitase (aconitase superfamily)	Energy production and conversion	METABOLISM	1070263	39416.CAZ79307	0.0	1447.0	COG1048@1|root,KOG0453@2759|Eukaryota,38DMZ@33154|Opisthokonta,3NV5K@4751|Fungi,3QJGH@4890|Ascomycota	4751|Fungi	CE	Belongs to the aconitase IPM isomerase family	ACO2	GO:0000313,GO:0000315,GO:0003674,GO:0003735,GO:0003824,GO:0003994,GO:0005198,GO:0005575,GO:0005622,GO:0005623,GO:0005634,GO:0005737,GO:0005739,GO:0005759,GO:0005761,GO:0005762,GO:0005840,GO:0006082,GO:0006091,GO:0006099,GO:0006101,GO:0006412,GO:0006518,GO:0006520,GO:0006536,GO:0006807,GO:0008150,GO:0008152,GO:0009058,GO:0009059,GO:0009060,GO:0009064,GO:0009987,GO:0010467,GO:0015934,GO:0015980,GO:…	-	ko:K17450	ko00300,ko01100,ko01120,ko01130,ko01210,ko01230,map00300,map01100,map01120,map01130,map01210,map01230	M00030,M00433	R03444	RC00498	br01601,ko00000,ko00001,ko00002,ko01000	-	-	0
gene_116	1060273	430	360	340	321	0.940195	2.51134	0.816252	0.795876	#N/A	#N/A	#N/A	#N/A	#N/A	#N/A	#N/A	#N/A	#N/A	#N/A	#N/A	#N/A	#N/A	#N/A	#N/A	#N/A	#N/A	#N/A	#N/A	#N/A	#N/A	#N/A	#N/A	#N/A	#N/A	#N/A	#N/A
gene_117	1070264	15294	8916	15465	13826	29.1894	53.8321	32.4722	31.2784	KOG2220	Predicted signal transduction protein	General function prediction only	POORLY CHARACTERIZED	Predicted signal transduction protein	General function prediction only	POORLY CHARACTERIZED	1070264	39416.CAZ79308	0.0	1432.0	KOG2220@1|root,KOG2220@2759|Eukaryota,38CYR@33154|Opisthokonta,3NUZ5@4751|Fungi,3QPCE@4890|Ascomycota	4751|Fungi	U	ph-response regulator protein pala rim20	RIM20	GO:0000815,GO:0001403,GO:0005575,GO:0005622,GO:0005623,GO:0005634,GO:0005737,GO:0005768,GO:0005886,GO:0006082,GO:0006508,GO:0006790,GO:0006807,GO:0006810,GO:0008150,GO:0008152,GO:0009058,GO:0009268,GO:0009308,GO:0009405,GO:0009628,GO:0009653,GO:0009889,GO:0009891,GO:0009893,GO:0009987,GO:0010008,GO:0010035,GO:0010038,GO:0010226,GO:0010467,GO:0010565,GO:0010570,GO:0012505,GO:0016020,GO:0016053,GO:…	-	ko:K12200	ko04144,map04144	-	-	-	ko00000,ko00001,ko04131,ko04147	-	-	0
gene_118	1037436	1127	555	1058	1077	8.6148	13.7005	9.03691	9.91667	#N/A	#N/A	#N/A	#N/A	#N/A	#N/A	#N/A	1037436	39416.CAZ79309	1.34e-136	392.0	2A0BN@1|root,2S55N@2759|Eukaryota,3A056@33154|Opisthokonta,3P24K@4751|Fungi,3RPUR@4890|Ascomycota	4751|Fungi	H	cytidylyltransferase family	-	-	2.7.7.1	ko:K19785	ko00760,ko01100,map00760,map01100	-	R00137,R03005	RC00002	ko00000,ko00001,ko01000	-	-	0
gene_119	1014000	1763	665	1253	1157	10.4584	12.5955	8.391	8.26273	KOG1638	Steroid reductase	Lipid transport and metabolism	METABOLISM	Steroid reductase	Lipid transport and metabolism	METABOLISM	1014000	39416.CAZ79310	2.43e-182	509.0	KOG1638@1|root,KOG1638@2759|Eukaryota,38DM7@33154|Opisthokonta,3P0N4@4751|Fungi,3QNP6@4890|Ascomycota	4751|Fungi	I	3-oxo-5alpha-steroid 4-dehydrogenase	-	GO:0003674,GO:0003824,GO:0003865,GO:0006629,GO:0006694,GO:0008150,GO:0008152,GO:0008202,GO:0008610,GO:0009058,GO:0016229,GO:0016491,GO:0016627,GO:0033765,GO:0044238,GO:0055114,GO:0071704,GO:1901360,GO:1901362,GO:1901576	1.3.1.22,3.6.4.12	ko:K10901,ko:K12343	ko00140,ko03440,ko03460,map00140,map03440,map03460	M00295,M00414	R02208,R02497,R08954,R10242	RC00145	ko00000,ko00001,ko00002,ko01000,ko03032,ko03400	-	-	0
gene_120	1070269	9859	7079	3332	3114	71.3361	162.32	28.6901	28.9143	#N/A	#N/A	#N/A	#N/A	#N/A	#N/A	#N/A	#N/A	#N/A	#N/A	#N/A	#N/A	#N/A	#N/A	#N/A	#N/A	#N/A	#N/A	#N/A	#N/A	#N/A	#N/A	#N/A	#N/A	#N/A	#N/A	#N/A
gene_121	1070271	17	16	10	6	13.0323	14.2917	17.3276	16.6693	#N/A	#N/A	#N/A	#N/A	#N/A	#N/A	#N/A	#N/A	#N/A	#N/A	#N/A	#N/A	#N/A	#N/A	#N/A	#N/A	#N/A	#N/A	#N/A	#N/A	#N/A	#N/A	#N/A	#N/A	#N/A	#N/A	#N/A
gene_122	8261	4015	2928	4841	4181	9.19001	20.9944	12.0136	11.2494	#N/A	#N/A	#N/A	#N/A	#N/A	#N/A	#N/A	#N/A	#N/A	#N/A	#N/A	#N/A	#N/A	#N/A	#N/A	#N/A	#N/A	#N/A	#N/A	#N/A	#N/A	#N/A	#N/A	#N/A	#N/A	#N/A	#N/A
gene_123	903908	5491	3699	2491	2357	39.5938	83.4796	19.9254	20.0954	#N/A	#N/A	#N/A	#N/A	#N/A	#N/A	#N/A	903908	5465.ENH86161	2.66e-28	120.0	28K73@1|root,2QSMN@2759|Eukaryota,39SWS@33154|Opisthokonta,3NXWI@4751|Fungi,3QNRR@4890|Ascomycota,214UY@147550|Sordariomycetes,1F6R4@1028384|Glomerellales	4751|Fungi	L	Fungal specific transcription factor domain	-	-	-	ko:K09241	-	-	-	-	ko00000,ko03000	-	-	0
gene_124	1098183	6559	4192	3361	3197	39.5342	81.0164	22.1805	23.1874	#N/A	#N/A	#N/A	#N/A	#N/A	#N/A	#N/A	1098183	39416.CAZ79312	2.11e-223	617.0	28K73@1|root,2QSMN@2759|Eukaryota,39SWS@33154|Opisthokonta,3NXWI@4751|Fungi,3QNRR@4890|Ascomycota	4751|Fungi	K	Transcription factor	-	-	-	ko:K09241	-	-	-	-	ko00000,ko03000	-	-	0
gene_125	1037448	9529	3560	6982	6454	39.5696	46.4942	31.7862	31.4296	KOG0725	Reductases with broad range of substrate specificities	General function prediction only	POORLY CHARACTERIZED	Reductases with broad range of substrate specificities	General function prediction only	POORLY CHARACTERIZED	1037448	39416.CAZ79313	3.09e-184	514.0	COG1028@1|root,KOG0725@2759|Eukaryota,39SJY@33154|Opisthokonta,3NTZA@4751|Fungi,3QPD1@4890|Ascomycota	4751|Fungi	Q	short chain dehydrogenase reductase family	-	-	-	-	-	-	-	-	-	-	-	0
gene_126	1060281	616544	109885	354582	337159	1796.96	1009.96	1138.17	1163.66	KOG3271	Translation initiation factor 5A (eIF-5A)	Translation, ribosomal structure and biogenesis	INFORMATION STORAGE AND PROCESSING	Translation initiation factor 5A (eIF-5A)	Translation, ribosomal structure and biogenesis	INFORMATION STORAGE AND PROCESSING	1060281	39416.CAZ79314	1.83e-119	360.0	COG0231@1|root,KOG3271@2759|Eukaryota,39W1R@33154|Opisthokonta,3NTW0@4751|Fungi,3QQ40@4890|Ascomycota	4751|Fungi	J	Woronin body major protein	-	GO:0005575,GO:0005622,GO:0005623,GO:0005737,GO:0005777,GO:0042579,GO:0043226,GO:0043227,GO:0043229,GO:0043231,GO:0044424,GO:0044444,GO:0044464	-	-	-	-	-	-	-	-	-	0
gene_127	1188961	1578	79	2394	2144	3.81777	0.592417	6.38195	6.10359	KOG1238	Glucose dehydrogenase/choline dehydrogenase/mandelonitrile lyase (GMC oxidoreductase family)	General function prediction only	POORLY CHARACTERIZED	Glucose dehydrogenase/choline dehydrogenase/mandelonitrile lyase (GMC oxidoreductase family)	General function prediction only	POORLY CHARACTERIZED	#N/A	#N/A	#N/A	#N/A	#N/A	#N/A	#N/A	#N/A	#N/A	#N/A	#N/A	#N/A	#N/A	#N/A	#N/A	#N/A	#N/A	#N/A	#N/A	#N/A
gene_128	1188962	34	10	1307	1095	0.213878	0.179128	9.39773	8.4197	KOG0223	Aquaporin (major intrinsic protein family)	Carbohydrate transport and metabolism	METABOLISM	Aquaporin (major intrinsic protein family)	Carbohydrate transport and metabolism	METABOLISM	1188962	39416.CAZ79315	1.64e-178	503.0	COG0580@1|root,KOG0223@2759|Eukaryota,398Y2@33154|Opisthokonta,3NV37@4751|Fungi,3QNEU@4890|Ascomycota	4751|Fungi	P	Belongs to the MIP aquaporin (TC 1.A.8) family	AQY1	GO:0000003,GO:0003006,GO:0003674,GO:0005215,GO:0005372,GO:0005575,GO:0005622,GO:0005623,GO:0005737,GO:0005783,GO:0005789,GO:0005829,GO:0005886,GO:0005887,GO:0006810,GO:0006811,GO:0006833,GO:0007049,GO:0008150,GO:0009653,GO:0009987,GO:0012505,GO:0015250,GO:0015267,GO:0015318,GO:0016020,GO:0016021,GO:0019953,GO:0022402,GO:0022413,GO:0022414,GO:0022803,GO:0022838,GO:0022857,GO:0030154,GO:0030435,GO:…	-	ko:K09885	-	-	-	-	ko00000,ko02000	1.A.8	-	0
gene_129	960790	22690	5227	12387	11664	239.368	173.623	147.426	147.407	#N/A	#N/A	#N/A	#N/A	#N/A	#N/A	#N/A	960790	39416.CAZ79316	8.24e-143	404.0	2ECM4@1|root,2SIF7@2759|Eukaryota,39Z69@33154|Opisthokonta,3P23M@4751|Fungi,3QSJV@4890|Ascomycota	4751|Fungi	-	-	-	-	-	-	-	-	-	-	-	-	-	0
gene_131	1070290	2716	404	3033	2639	5.15252	2.45499	6.33727	5.9469	KOG0683	Glutamine synthetase	Amino acid transport and metabolism	METABOLISM	Glutamine synthetase	Amino acid transport and metabolism	METABOLISM	1070290	39416.CAZ79317	0.0	1552.0	COG0174@1|root,KOG0683@2759|Eukaryota,38BKN@33154|Opisthokonta,3NXG3@4751|Fungi,3QQPU@4890|Ascomycota	4751|Fungi	E	Belongs to the glutamine synthetase family	-	GO:0000003,GO:0000905,GO:0001896,GO:0003006,GO:0005575,GO:0005622,GO:0005623,GO:0005737,GO:0006725,GO:0007275,GO:0008150,GO:0008152,GO:0008219,GO:0009058,GO:0009403,GO:0009404,GO:0009889,GO:0009891,GO:0009893,GO:0009987,GO:0010720,GO:0010913,GO:0010914,GO:0012501,GO:0018130,GO:0019222,GO:0019438,GO:0019748,GO:0019954,GO:0022414,GO:0030154,GO:0030436,GO:0030582,GO:0030584,GO:0031323,GO:0031325,GO:…	-	-	-	-	-	-	-	-	-	0
gene_132	1060286	13594	2299	14562	13471	38.3862	20.4775	45.122	44.9004	#N/A	#N/A	#N/A	#N/A	#N/A	#N/A	#N/A	#N/A	#N/A	#N/A	#N/A	#N/A	#N/A	#N/A	#N/A	#N/A	#N/A	#N/A	#N/A	#N/A	#N/A	#N/A	#N/A	#N/A	#N/A	#N/A	#N/A
gene_133	1070294	11150	1565	5270	4483	29.9693	14.0253	16.3347	14.9558	#N/A	#N/A	#N/A	#N/A	#N/A	#N/A	#N/A	1070294	39416.CAZ79318	1.42e-255	712.0	2E1T5@1|root,2S939@2759|Eukaryota,3A8JH@33154|Opisthokonta,3P6R7@4751|Fungi,3R2GC@4890|Ascomycota	4751|Fungi	-	-	-	-	-	-	-	-	-	-	-	-	-	0
gene_135	1070315	1688	1427	354	293	18.1344	48.0563	4.32095	3.73423	#N/A	#N/A	#N/A	#N/A	#N/A	#N/A	#N/A	#N/A	#N/A	#N/A	#N/A	#N/A	#N/A	#N/A	#N/A	#N/A	#N/A	#N/A	#N/A	#N/A	#N/A	#N/A	#N/A	#N/A	#N/A	#N/A	#N/A
gene_136	960792	94795	35657	32754	29164	242.039	284.391	91.0952	87.626	#N/A	#N/A	#N/A	#N/A	#N/A	#N/A	#N/A	960792	39416.CAZ79319	0.0	1141.0	28RBR@1|root,2QY0U@2759|Eukaryota,39T18@33154|Opisthokonta,3NW3C@4751|Fungi,3QQ0R@4890|Ascomycota	4751|Fungi	S	Ribosomal protein L24e	-	-	-	-	-	-	-	-	-	-	-	0
gene_137	1070322	25889	8243	8719	8299	168.448	166.635	61.5048	62.8069	#N/A	#N/A	#N/A	#N/A	#N/A	#N/A	#N/A	#N/A	#N/A	#N/A	#N/A	#N/A	#N/A	#N/A	#N/A	#N/A	#N/A	#N/A	#N/A	#N/A	#N/A	#N/A	#N/A	#N/A	#N/A	#N/A	#N/A
gene_138	1070327	24	22	261	276	0.0587566	0.177316	0.748676	0.871932	#N/A	#N/A	#N/A	#N/A	#N/A	#N/A	#N/A	#N/A	#N/A	#N/A	#N/A	#N/A	#N/A	#N/A	#N/A	#N/A	#N/A	#N/A	#N/A	#N/A	#N/A	#N/A	#N/A	#N/A	#N/A	#N/A	#N/A
gene_139	1070328	341	68	302	261	21.6253	14.3348	22.1867	22.0803	#N/A	#N/A	#N/A	#N/A	#N/A	#N/A	#N/A	#N/A	#N/A	#N/A	#N/A	#N/A	#N/A	#N/A	#N/A	#N/A	#N/A	#N/A	#N/A	#N/A	#N/A	#N/A	#N/A	#N/A	#N/A	#N/A	#N/A
gene_140	1070329	783	144	678	741	4.80062	3.33524	3.90856	4.86852	#N/A	#N/A	#N/A	#N/A	#N/A	#N/A	#N/A	#N/A	#N/A	#N/A	#N/A	#N/A	#N/A	#N/A	#N/A	#N/A	#N/A	#N/A	#N/A	#N/A	#N/A	#N/A	#N/A	#N/A	#N/A	#N/A	#N/A
gene_141	1070331	2	0	0	1	0.11446	0.0455282	0.0978719	0.120485	#N/A	#N/A	#N/A	#N/A	#N/A	#N/A	#N/A	#N/A	#N/A	#N/A	#N/A	#N/A	#N/A	#N/A	#N/A	#N/A	#N/A	#N/A	#N/A	#N/A	#N/A	#N/A	#N/A	#N/A	#N/A	#N/A	#N/A
gene_142	1118013	20405	6211	13680	13568	260.048	249.873	197.259	204.55	#N/A	#N/A	#N/A	#N/A	#N/A	#N/A	#N/A	#N/A	#N/A	#N/A	#N/A	#N/A	#N/A	#N/A	#N/A	#N/A	#N/A	#N/A	#N/A	#N/A	#N/A	#N/A	#N/A	#N/A	#N/A	#N/A	#N/A
gene_143	960829	35790	11037	24914	23343	89.1791	86.1451	67.8141	68.3201	#N/A	#N/A	#N/A	#N/A	#N/A	#N/A	#N/A	960829	39416.CAZ79320	7.13e-268	759.0	2EP2I@1|root,2SSBZ@2759|Eukaryota	2759|Eukaryota	-	-	-	-	-	-	-	-	-	-	-	-	-	0
gene_145	1070340	2735	523	1631	1535	10.0953	6.1938	6.66523	6.66415	#N/A	#N/A	#N/A	#N/A	#N/A	#N/A	#N/A	1070340	39416.CAZ79321	2.85e-201	570.0	2EX92@1|root,2SYYZ@2759|Eukaryota,3AUVM@33154|Opisthokonta,3PGNC@4751|Fungi,3R5FC@4890|Ascomycota	4751|Fungi	-	-	-	-	-	-	-	-	-	-	-	-	-	0
gene_146	1060294	0	1	1	1	0	0	0.00678541	0	#N/A	#N/A	#N/A	#N/A	#N/A	#N/A	#N/A	1060294	39416.CAZ79322	2.36e-151	434.0	2AX57@1|root,2RZYG@2759|Eukaryota,3A0WG@33154|Opisthokonta,3P28H@4751|Fungi,3QSX0@4890|Ascomycota	4751|Fungi	S	extracellular protein	-	-	2.7.7.6	ko:K00960	-	-	-	-	ko00000,ko01000	-	-	0
gene_147	1118018	349	167	1643	1578	1.13023	1.72202	6.04453	6.29265	#N/A	#N/A	#N/A	#N/A	#N/A	#N/A	#N/A	1118018	39416.CAZ79323	2.85e-259	726.0	2ESPD@1|root,2SV71@2759|Eukaryota,3APW9@33154|Opisthokonta,3PG6D@4751|Fungi,3R3D5@4890|Ascomycota	4751|Fungi	-	-	-	-	-	-	-	-	-	-	-	-	-	0
gene_148	1118019	11136	441	12	11	157.362	19.0404	0.195368	0.261974	#N/A	#N/A	#N/A	#N/A	#N/A	#N/A	#N/A	#N/A	#N/A	#N/A	#N/A	#N/A	#N/A	#N/A	#N/A	#N/A	#N/A	#N/A	#N/A	#N/A	#N/A	#N/A	#N/A	#N/A	#N/A	#N/A	#N/A
gene_150	1070349	307236	27926	3548	3395	1223.38	350.578	15.6544	16.0577	#N/A	#N/A	#N/A	#N/A	#N/A	#N/A	#N/A	1070349	39416.CAZ79324	9.55e-189	530.0	2CN6G@1|root,2QU4U@2759|Eukaryota,39V42@33154|Opisthokonta,3NWCU@4751|Fungi,3QRWA@4890|Ascomycota	4751|Fungi	S	parasitic phase-specific protein psp-1	RTA3	GO:0000322,GO:0000323,GO:0000324,GO:0003674,GO:0003824,GO:0004012,GO:0005215,GO:0005319,GO:0005548,GO:0005575,GO:0005622,GO:0005623,GO:0005737,GO:0005773,GO:0005783,GO:0005886,GO:0006810,GO:0006811,GO:0006812,GO:0006820,GO:0006869,GO:0008150,GO:0009987,GO:0010876,GO:0012505,GO:0015695,GO:0015696,GO:0015711,GO:0015748,GO:0015914,GO:0016020,GO:0016021,GO:0016043,GO:0016462,GO:0016787,GO:0016817,GO:…	-	-	-	-	-	-	-	-	-	0
gene_151	1070353	59	110	154	107	0.567515	3.35667	1.60206	1.20803	#N/A	#N/A	#N/A	#N/A	#N/A	#N/A	#N/A	#N/A	#N/A	#N/A	#N/A	#N/A	#N/A	#N/A	#N/A	#N/A	#N/A	#N/A	#N/A	#N/A	#N/A	#N/A	#N/A	#N/A	#N/A	#N/A	#N/A
gene_152	1140091	63	147	250	226	0.265227	1.93685	1.18472	1.15173	#N/A	#N/A	#N/A	#N/A	#N/A	#N/A	#N/A	#N/A	#N/A	#N/A	#N/A	#N/A	#N/A	#N/A	#N/A	#N/A	#N/A	#N/A	#N/A	#N/A	#N/A	#N/A	#N/A	#N/A	#N/A	#N/A	#N/A
gene_153	12654	21553	5215	18709	17103	50.1232	38.2959	47.967	47.023	#N/A	#N/A	#N/A	#N/A	#N/A	#N/A	#N/A	12654	39416.CAZ79326	0.0	984.0	COG5309@1|root,2QTKT@2759|Eukaryota,39SDA@33154|Opisthokonta,3NZAJ@4751|Fungi,3QP08@4890|Ascomycota	4751|Fungi	I	Belongs to the glycosyl hydrolase 17 family	btgC	GO:0000272,GO:0003674,GO:0003824,GO:0004553,GO:0005575,GO:0005618,GO:0005623,GO:0005975,GO:0005976,GO:0008150,GO:0008152,GO:0008422,GO:0009056,GO:0009057,GO:0009251,GO:0009277,GO:0015926,GO:0016052,GO:0016787,GO:0016798,GO:0030312,GO:0042973,GO:0043170,GO:0044042,GO:0044238,GO:0044464,GO:0071704,GO:0071944,GO:1901575	3.2.1.58	ko:K01210	ko00500,map00500	-	R00308,R03115	RC00467	ko00000,ko00001,ko01000	-	-	0
gene_154	1037482	4771	2022	4172	4322	32.4315	43.8285	31.619	34.7964	#N/A	#N/A	#N/A	#N/A	#N/A	#N/A	#N/A	#N/A	#N/A	#N/A	#N/A	#N/A	#N/A	#N/A	#N/A	#N/A	#N/A	#N/A	#N/A	#N/A	#N/A	#N/A	#N/A	#N/A	#N/A	#N/A	#N/A
gene_155	1037483	24112	14931	25889	23237	23.6813	46.1952	27.7578	26.9595	#N/A	#N/A	#N/A	#N/A	#N/A	#N/A	#N/A	#N/A	#N/A	#N/A	#N/A	#N/A	#N/A	#N/A	#N/A	#N/A	#N/A	#N/A	#N/A	#N/A	#N/A	#N/A	#N/A	#N/A	#N/A	#N/A	#N/A
gene_156	12939	2984	1815	2699	2035	3.58245	6.87237	3.54796	2.88638	#N/A	#N/A	#N/A	#N/A	#N/A	#N/A	#N/A	#N/A	#N/A	#N/A	#N/A	#N/A	#N/A	#N/A	#N/A	#N/A	#N/A	#N/A	#N/A	#N/A	#N/A	#N/A	#N/A	#N/A	#N/A	#N/A	#N/A
gene_157	12823	552	328	484	403	3.32166	6.44748	3.09595	2.88661	#N/A	#N/A	#N/A	#N/A	#N/A	#N/A	#N/A	#N/A	#N/A	#N/A	#N/A	#N/A	#N/A	#N/A	#N/A	#N/A	#N/A	#N/A	#N/A	#N/A	#N/A	#N/A	#N/A	#N/A	#N/A	#N/A	#N/A
gene_158	960832	29763	3715	15831	15723	115.327	45.6207	68.0277	72.4658	KOG4128	Bleomycin hydrolases and aminopeptidases of cysteine protease family	Amino acid transport and metabolism	METABOLISM	Bleomycin hydrolases and aminopeptidases of cysteine protease family	Amino acid transport and metabolism	METABOLISM	960832	39416.CAZ79329	0.0	923.0	COG3579@1|root,KOG4128@2759|Eukaryota,38E6A@33154|Opisthokonta,3NVD9@4751|Fungi,3QKEW@4890|Ascomycota	4751|Fungi	E	bleomycin hydrolase	LAP3	GO:0000096,GO:0000098,GO:0000122,GO:0000976,GO:0000977,GO:0000978,GO:0000987,GO:0001012,GO:0001067,GO:0003674,GO:0003676,GO:0003677,GO:0003690,GO:0003697,GO:0003723,GO:0003729,GO:0003824,GO:0005488,GO:0005575,GO:0005622,GO:0005623,GO:0005737,GO:0005739,GO:0006082,GO:0006355,GO:0006357,GO:0006508,GO:0006520,GO:0006790,GO:0006807,GO:0008150,GO:0008152,GO:0008233,GO:0008234,GO:0009056,GO:0009063,GO:…	3.4.22.40	ko:K01372	-	-	-	-	ko00000,ko01000,ko01002	-	-	0
gene_159	1118027	522	105	650	533	1.15168	0.788775	1.59103	1.43441	#N/A	#N/A	#N/A	#N/A	#N/A	#N/A	#N/A	#N/A	#N/A	#N/A	#N/A	#N/A	#N/A	#N/A	#N/A	#N/A	#N/A	#N/A	#N/A	#N/A	#N/A	#N/A	#N/A	#N/A	#N/A	#N/A	#N/A
gene_160	1118028	4240	1217	6230	6034	53.0678	48.3993	89.1539	90.611	#N/A	#N/A	#N/A	#N/A	#N/A	#N/A	#N/A	1118028	39416.CAZ79330	9.63e-119	341.0	COG2428@1|root,2RZ65@2759|Eukaryota,39JNR@33154|Opisthokonta,3Q40N@4751|Fungi,3RM4Q@4890|Ascomycota	4751|Fungi	S	DUF431 domain protein	-	-	-	-	-	-	-	-	-	-	-	0
gene_161	1070379	9	8	31	31	0.066677	0.33929	0.454907	0.448661	#N/A	#N/A	#N/A	#N/A	#N/A	#N/A	#N/A	#N/A	#N/A	#N/A	#N/A	#N/A	#N/A	#N/A	#N/A	#N/A	#N/A	#N/A	#N/A	#N/A	#N/A	#N/A	#N/A	#N/A	#N/A	#N/A	#N/A
gene_162	13147	2	0	3	15	0.0392451	0	0.38447	0.308585	#N/A	#N/A	#N/A	#N/A	#N/A	#N/A	#N/A	#N/A	#N/A	#N/A	#N/A	#N/A	#N/A	#N/A	#N/A	#N/A	#N/A	#N/A	#N/A	#N/A	#N/A	#N/A	#N/A	#N/A	#N/A	#N/A	#N/A
gene_163	1070382	10579	2229	11117	10041	29.9671	20.0768	34.8237	33.9333	KOG2134	Polynucleotide kinase 3' phosphatase	Replication, recombination and repair	INFORMATION STORAGE AND PROCESSING	Polynucleotide kinase 3' phosphatase	Replication, recombination and repair	INFORMATION STORAGE AND PROCESSING	1070382	39416.CAZ79331	1.8e-278	767.0	COG0241@1|root,KOG2134@2759|Eukaryota,38C15@33154|Opisthokonta,3NX2Q@4751|Fungi,3QNH0@4890|Ascomycota	4751|Fungi	L	bifunctional polynucleotide phosphatase kinase	pnk1	GO:0000012,GO:0003674,GO:0003676,GO:0003677,GO:0003690,GO:0003824,GO:0005488,GO:0005575,GO:0005622,GO:0005623,GO:0005634,GO:0006139,GO:0006259,GO:0006281,GO:0006284,GO:0006302,GO:0006725,GO:0006793,GO:0006796,GO:0006807,GO:0006950,GO:0006974,GO:0008150,GO:0008152,GO:0009987,GO:0016301,GO:0016310,GO:0016311,GO:0016740,GO:0016772,GO:0016773,GO:0016787,GO:0016788,GO:0016791,GO:0019205,GO:0033554,GO:…	2.7.1.78,3.1.3.32	ko:K08073,ko:K08075	-	-	-	-	ko00000,ko01000,ko01009,ko03400	-	-	0
gene_164	1070388	58	31	212	153	1.63102	2.88145	7.29057	5.62858	#N/A	#N/A	#N/A	#N/A	#N/A	#N/A	#N/A	#N/A	#N/A	#N/A	#N/A	#N/A	#N/A	#N/A	#N/A	#N/A	#N/A	#N/A	#N/A	#N/A	#N/A	#N/A	#N/A	#N/A	#N/A	#N/A	#N/A
gene_165	1060305	4582	1298	3979	3474	14.8335	13.2833	14.2159	13.3797	#N/A	#N/A	#N/A	#N/A	#N/A	#N/A	#N/A	1060305	39416.CAZ79332	7.9e-142	417.0	2CZST@1|root,2SBIW@2759|Eukaryota,3ADVA@33154|Opisthokonta,3P98U@4751|Fungi,3R0BZ@4890|Ascomycota	4751|Fungi	-	-	-	-	-	-	-	-	-	-	-	-	-	0
gene_166	13503	11728	4991	5002	4183	24.1809	32.2698	11.3605	10.1535	KOG1721	FOG: Zn-finger	General function prediction only	POORLY CHARACTERIZED	FOG: Zn-finger	General function prediction only	POORLY CHARACTERIZED	13503	39416.CAZ79333	0.0	987.0	2A9FN@1|root,2RYIG@2759|Eukaryota,39XU8@33154|Opisthokonta,3NXQS@4751|Fungi,3QRE4@4890|Ascomycota	4751|Fungi	S	C2H2 finger domain protein	-	-	-	-	-	-	-	-	-	-	-	0
gene_167	1118034	3095	1356	6817	6440	22.2304	30.3112	53.8237	54.3679	KOG1716	Dual specificity phosphatase	Defense mechanisms	CELLULAR PROCESSES AND SIGNALING	Dual specificity phosphatase	Defense mechanisms	CELLULAR PROCESSES AND SIGNALING	1118034	39416.CAZ79334	6.02e-191	532.0	COG2453@1|root,KOG1716@2759|Eukaryota,38DF8@33154|Opisthokonta,3NVXN@4751|Fungi,3QMCD@4890|Ascomycota	4751|Fungi	V	phosphatase	YVH1	GO:0000003,GO:0000027,GO:0003006,GO:0003674,GO:0003824,GO:0004721,GO:0004725,GO:0005575,GO:0005622,GO:0005623,GO:0005634,GO:0005737,GO:0006464,GO:0006470,GO:0006793,GO:0006796,GO:0006807,GO:0006996,GO:0007049,GO:0007154,GO:0007165,GO:0008138,GO:0008150,GO:0008152,GO:0009272,GO:0009653,GO:0009893,GO:0009894,GO:0009896,GO:0009987,GO:0010494,GO:0010506,GO:0010508,GO:0010638,GO:0010927,GO:0016043,GO:…	3.1.3.16,3.1.3.48	ko:K14819	-	-	-	-	ko00000,ko01000,ko01009,ko03009	-	-	0
gene_168	1140157	43	9	311	273	0.171484	0.128966	1.45506	1.41569	KOG3582	Mlx interactors and related transcription factors	Transcription	INFORMATION STORAGE AND PROCESSING	Mlx interactors and related transcription factors	Transcription	INFORMATION STORAGE AND PROCESSING	1140157	337075.U4L4A5	1.93e-15	82.0	KOG3582@1|root,KOG3582@2759|Eukaryota,3AC5H@33154|Opisthokonta,3P9H7@4751|Fungi,3R0JX@4890|Ascomycota	4751|Fungi	K	helix loop helix domain	-	-	-	-	-	-	-	-	-	-	-	0
gene_169	13747	10	8	45	42	0.1623	0.32876	0.690441	0.69265	#N/A	#N/A	#N/A	#N/A	#N/A	#N/A	#N/A	#N/A	#N/A	#N/A	#N/A	#N/A	#N/A	#N/A	#N/A	#N/A	#N/A	#N/A	#N/A	#N/A	#N/A	#N/A	#N/A	#N/A	#N/A	#N/A	#N/A
gene_170	1037499	133175	29281	86711	79671	361.768	250.865	258.589	256.289	#N/A	#N/A	#N/A	#N/A	#N/A	#N/A	#N/A	1037499	39416.CAZ79335	8.07e-160	461.0	28NDW@1|root,2QUZC@2759|Eukaryota,39RMH@33154|Opisthokonta,3NYCT@4751|Fungi,3QPHB@4890|Ascomycota	4751|Fungi	S	GPI-anchored cell wall organization protein Ecm33	ecm33	GO:0005575,GO:0005618,GO:0005623,GO:0005886,GO:0008150,GO:0009277,GO:0009987,GO:0016020,GO:0030312,GO:0035690,GO:0042221,GO:0042493,GO:0044464,GO:0050896,GO:0051716,GO:0070887,GO:0071944	-	-	-	-	-	-	-	-	-	0
gene_171	1070410	7831	2233	8729	8121	28.3109	25.3024	34.5752	34.5402	KOG1918	3-methyladenine DNA glycosidase	Replication, recombination and repair	INFORMATION STORAGE AND PROCESSING	3-methyladenine DNA glycosidase	Replication, recombination and repair	INFORMATION STORAGE AND PROCESSING	1070410	39416.CAZ79336	1.06e-194	545.0	COG0122@1|root,KOG1918@2759|Eukaryota,39SJ6@33154|Opisthokonta,3NXJZ@4751|Fungi,3QQW9@4890|Ascomycota	4751|Fungi	L	dna-3-methyladenine glycosylase	MAG1	GO:0003674,GO:0003676,GO:0003677,GO:0003684,GO:0003824,GO:0003905,GO:0005488,GO:0005575,GO:0005622,GO:0005623,GO:0005634,GO:0006139,GO:0006259,GO:0006281,GO:0006284,GO:0006285,GO:0006304,GO:0006307,GO:0006725,GO:0006807,GO:0006950,GO:0006974,GO:0008150,GO:0008152,GO:0008725,GO:0009987,GO:0016787,GO:0016798,GO:0016799,GO:0019104,GO:0032131,GO:0032991,GO:0032993,GO:0033554,GO:0034641,GO:0035510,GO:…	3.2.2.21	ko:K01247	ko03410,map03410	-	-	-	ko00000,ko00001,ko01000,ko03400	-	-	0
gene_172	960738	16281	4088	11493	10594	52.1885	41.633	40.6931	40.426	KOG0700	Protein phosphatase 2C/pyruvate dehydrogenase (lipoamide) phosphatase	Signal transduction mechanisms	CELLULAR PROCESSES AND SIGNALING	Protein phosphatase 2C/pyruvate dehydrogenase (lipoamide) phosphatase	Signal transduction mechanisms	CELLULAR PROCESSES AND SIGNALING	960738	39416.CAZ79337	0.0	1050.0	COG0631@1|root,KOG0700@2759|Eukaryota,38DH4@33154|Opisthokonta,3NXCM@4751|Fungi,3QJN4@4890|Ascomycota	4751|Fungi	T	-phosphatase	PTC5	GO:0003674,GO:0003824,GO:0004721,GO:0004722,GO:0004741,GO:0005575,GO:0005622,GO:0005623,GO:0005737,GO:0005739,GO:0005740,GO:0005758,GO:0006091,GO:0006464,GO:0006470,GO:0006793,GO:0006796,GO:0006807,GO:0008150,GO:0008152,GO:0009893,GO:0009987,GO:0016311,GO:0016787,GO:0016788,GO:0016791,GO:0019222,GO:0019538,GO:0031967,GO:0031970,GO:0031974,GO:0031975,GO:0036211,GO:0042578,GO:0043085,GO:0043170,GO:…	3.1.3.43	ko:K01102	-	-	-	-	ko00000,ko01000,ko01009	-	-	0
gene_173	1060312	0	0	0	0	0	0	0	0	#N/A	#N/A	#N/A	#N/A	#N/A	#N/A	#N/A	#N/A	#N/A	#N/A	#N/A	#N/A	#N/A	#N/A	#N/A	#N/A	#N/A	#N/A	#N/A	#N/A	#N/A	#N/A	#N/A	#N/A	#N/A	#N/A	#N/A
gene_967	1119000	0	0	0	0	0	0	0	0	#N/A	#N/A	#N/A	#N/A	#N/A	#N/A	#N/A	#N/A	#N/A	#N/A	#N/A	#N/A	#N/A	#N/A	#N/A	#N/A	#N/A	#N/A	#N/A	#N/A	#N/A	#N/A	#N/A	#N/A	#N/A	#N/A	#N/A
gene_968	1060920	0	0	0	0	0	0	0	0	#N/A	#N/A	#N/A	#N/A	#N/A	#N/A	#N/A	#N/A	#N/A	#N/A	#N/A	#N/A	#N/A	#N/A	#N/A	#N/A	#N/A	#N/A	#N/A	#N/A	#N/A	#N/A	#N/A	#N/A	#N/A	#N/A	#N/A
gene_969	1119003	19	8	6	9	39.7307	50.9078	25.2797	26.023	KOG4177	Ankyrin	Cell wall/membrane/envelope biogenesis	CELLULAR PROCESSES AND SIGNALING	Ankyrin	Cell wall/membrane/envelope biogenesis	CELLULAR PROCESSES AND SIGNALING	1119003	5180.EDO00854	2.46e-11	68.6	KOG3105@1|root,KOG3105@2759|Eukaryota,3A3P5@33154|Opisthokonta,3P4P8@4751|Fungi,3R43M@4890|Ascomycota,210AJ@147548|Leotiomycetes	4751|Fungi	S	DDE superfamily endonuclease	-	-	-	-	-	-	-	-	-	-	-	0
gene_970	1060921	0	0	0	0	0	0	0	0	#N/A	#N/A	#N/A	#N/A	#N/A	#N/A	#N/A	#N/A	#N/A	#N/A	#N/A	#N/A	#N/A	#N/A	#N/A	#N/A	#N/A	#N/A	#N/A	#N/A	#N/A	#N/A	#N/A	#N/A	#N/A	#N/A	#N/A
gene_972	1060923	4	20	1	0	0.0203457	0.429315	0	0	#N/A	#N/A	#N/A	#N/A	#N/A	#N/A	#N/A	#N/A	#N/A	#N/A	#N/A	#N/A	#N/A	#N/A	#N/A	#N/A	#N/A	#N/A	#N/A	#N/A	#N/A	#N/A	#N/A	#N/A	#N/A	#N/A	#N/A
gene_973	1060924	0	0	0	0	0	0	0	0	#N/A	#N/A	#N/A	#N/A	#N/A	#N/A	#N/A	1060924	1108849.XP_002560729.1	8.21e-13	73.9	2CVJD@1|root,2RS56@2759|Eukaryota,39K4R@33154|Opisthokonta,3Q4HK@4751|Fungi,3RMR1@4890|Ascomycota,20NIS@147545|Eurotiomycetes,3S9PD@5042|Eurotiales	1108849.XP_002560729.1|-	-	-	-	-	-	-	-	-	-	-	-	-	-	0
gene_974	1072262	9	4	44	50	0.0708952	0.157113	0.45127	0.600017	#N/A	#N/A	#N/A	#N/A	#N/A	#N/A	#N/A	#N/A	#N/A	#N/A	#N/A	#N/A	#N/A	#N/A	#N/A	#N/A	#N/A	#N/A	#N/A	#N/A	#N/A	#N/A	#N/A	#N/A	#N/A	#N/A	#N/A
gene_975	1119046	0	0	0	0	0	0	0	0	#N/A	#N/A	#N/A	#N/A	#N/A	#N/A	#N/A	#N/A	#N/A	#N/A	#N/A	#N/A	#N/A	#N/A	#N/A	#N/A	#N/A	#N/A	#N/A	#N/A	#N/A	#N/A	#N/A	#N/A	#N/A	#N/A	#N/A
gene_976	1072264	0	0	0	0	0	0	0	0	#N/A	#N/A	#N/A	#N/A	#N/A	#N/A	#N/A	#N/A	#N/A	#N/A	#N/A	#N/A	#N/A	#N/A	#N/A	#N/A	#N/A	#N/A	#N/A	#N/A	#N/A	#N/A	#N/A	#N/A	#N/A	#N/A	#N/A
gene_977	1072265	0	0	0	0	0	0	0	0	#N/A	#N/A	#N/A	#N/A	#N/A	#N/A	#N/A	#N/A	#N/A	#N/A	#N/A	#N/A	#N/A	#N/A	#N/A	#N/A	#N/A	#N/A	#N/A	#N/A	#N/A	#N/A	#N/A	#N/A	#N/A	#N/A	#N/A
gene_978	1119085	74	26	169	123	0.504411	0.66445	1.17877	0.881041	#N/A	#N/A	#N/A	#N/A	#N/A	#N/A	#N/A	1119085	39416.CAZ86212	6.86e-115	343.0	2CZNF@1|root,2SB0Z@2759|Eukaryota,3A88M@33154|Opisthokonta,3P6ZA@4751|Fungi,3QZS3@4890|Ascomycota	4751|Fungi	-	-	-	-	-	-	-	-	-	-	-	-	-	0
gene_979	963439	1	0	1	0	0	0	0	0	#N/A	#N/A	#N/A	#N/A	#N/A	#N/A	#N/A	963439	39416.CAZ86211	3.14e-24	94.4	KOG1784@1|root,KOG1784@2759|Eukaryota,3A88G@33154|Opisthokonta,3P6PA@4751|Fungi,3RJZ7@4890|Ascomycota	4751|Fungi	A	u6 snrna-associated sm-like protein	lsm8	GO:0000375,GO:0000377,GO:0000398,GO:0003674,GO:0003676,GO:0003723,GO:0005488,GO:0005575,GO:0005622,GO:0005623,GO:0005634,GO:0005681,GO:0005688,GO:0006139,GO:0006364,GO:0006396,GO:0006397,GO:0006725,GO:0006807,GO:0008150,GO:0008152,GO:0008380,GO:0009987,GO:0010467,GO:0016070,GO:0016071,GO:0016072,GO:0022613,GO:0030532,GO:0032991,GO:0034470,GO:0034641,GO:0034660,GO:0042254,GO:0043170,GO:0043226,GO:…	-	ko:K12627	ko03018,ko03040,map03018,map03040	M00354,M00396	-	-	ko00000,ko00001,ko00002,ko03019,ko03041	-	-	0
gene_980	1098598	2442	1916	3550	3601	40.2085	100.677	66.7854	71.6717	#N/A	#N/A	#N/A	#N/A	#N/A	#N/A	#N/A	1098598	39416.CAZ82058	7.08e-75	228.0	2C788@1|root,2SD8H@2759|Eukaryota,3A5CU@33154|Opisthokonta,3P4WQ@4751|Fungi	4751|Fungi	-	-	-	-	-	-	-	-	-	-	-	-	-	0
gene_981	1072290	882	258	1366	1301	3.12452	2.70552	4.98454	5.02069	KOG1045	Uncharacterized conserved protein HEN1/CORYMBOSA2	Function unknown	POORLY CHARACTERIZED	Uncharacterized conserved protein HEN1/CORYMBOSA2	Function unknown	POORLY CHARACTERIZED	#N/A	#N/A	#N/A	#N/A	#N/A	#N/A	#N/A	#N/A	#N/A	#N/A	#N/A	#N/A	#N/A	#N/A	#N/A	#N/A	#N/A	#N/A	#N/A	#N/A
gene_982	14843	5481	1137	8815	8453	19.7446	12.9003	34.8508	35.9123	KOG0428	Non-canonical ubiquitin conjugating enzyme 1	Posttranslational modification, protein turnover, chaperones	CELLULAR PROCESSES AND SIGNALING	Non-canonical ubiquitin conjugating enzyme 1	Posttranslational modification, protein turnover, chaperones	CELLULAR PROCESSES AND SIGNALING	14843	39416.CAZ82057	6.91e-123	360.0	COG5078@1|root,KOG0428@2759|Eukaryota,39TA6@33154|Opisthokonta,3NUDC@4751|Fungi,3QJAU@4890|Ascomycota	4751|Fungi	O	Belongs to the ubiquitin-conjugating enzyme family	-	-	2.3.2.23	ko:K10578	ko04120,ko04141,ko05012,map04120,map04141,map05012	-	-	-	ko00000,ko00001,ko01000,ko04121	-	-	0
gene_983	1098600	0	0	1	1	0	0	0.0264138	0.0276933	#N/A	#N/A	#N/A	#N/A	#N/A	#N/A	#N/A	#N/A	#N/A	#N/A	#N/A	#N/A	#N/A	#N/A	#N/A	#N/A	#N/A	#N/A	#N/A	#N/A	#N/A	#N/A	#N/A	#N/A	#N/A	#N/A	#N/A
gene_984	15193	1	0	1	5	0.0265904	0	0.0307915	0.161421	#N/A	#N/A	#N/A	#N/A	#N/A	#N/A	#N/A	15193	310453.XP_007580281.1	3.21e-11	62.8	COG0738@1|root,2QQA7@2759|Eukaryota,38HCE@33154|Opisthokonta,3NWFM@4751|Fungi,3QM7W@4890|Ascomycota,200E1@147541|Dothideomycetes	4751|Fungi	G	Major Facilitator Superfamily	-	-	-	-	-	-	-	-	-	-	-	0
gene_985	1060932	0	0	1	0	0	0	0	0	#N/A	#N/A	#N/A	#N/A	#N/A	#N/A	#N/A	#N/A	#N/A	#N/A	#N/A	#N/A	#N/A	#N/A	#N/A	#N/A	#N/A	#N/A	#N/A	#N/A	#N/A	#N/A	#N/A	#N/A	#N/A	#N/A	#N/A
gene_987	15664	8880	2400	11096	10062	32.6172	27.8105	45.3108	44.9275	KOG1721	FOG: Zn-finger	General function prediction only	POORLY CHARACTERIZED	FOG: Zn-finger	General function prediction only	POORLY CHARACTERIZED	#N/A	#N/A	#N/A	#N/A	#N/A	#N/A	#N/A	#N/A	#N/A	#N/A	#N/A	#N/A	#N/A	#N/A	#N/A	#N/A	#N/A	#N/A	#N/A	#N/A
gene_988	1189570	8675	5953	19241	19164	19.8081	42.9332	48.1037	51.8744	#N/A	#N/A	#N/A	#N/A	#N/A	#N/A	#N/A	1189570	39416.CAZ82053	0.0	1021.0	2CNIU@1|root,2QWJN@2759|Eukaryota,38FC5@33154|Opisthokonta,3NXA3@4751|Fungi,3QR5G@4890|Ascomycota	4751|Fungi	S	to Saccharomyces cerevisiae YBP1 (YBR216C) and YBP2 (YGL060W)	YBP1	GO:0000226,GO:0000228,GO:0000278,GO:0000775,GO:0000776,GO:0000777,GO:0000778,GO:0000779,GO:0000780,GO:0000785,GO:0000786,GO:0000793,GO:0000794,GO:0005575,GO:0005622,GO:0005623,GO:0005634,GO:0005694,GO:0005737,GO:0006950,GO:0006979,GO:0006996,GO:0007010,GO:0007017,GO:0007049,GO:0007051,GO:0007052,GO:0008150,GO:0009987,GO:0016043,GO:0022402,GO:0031974,GO:0031981,GO:0032991,GO:0032993,GO:0033554,GO:…	-	-	-	-	-	-	-	-	-	0
gene_5591	1125650	34547	14820	16856	16183	132.597	177.515	71.3802	73.0598	KOG1567	Ribonucleotide reductase, beta subunit	Nucleotide transport and metabolism	METABOLISM	Ribonucleotide reductase, beta subunit	Nucleotide transport and metabolism	METABOLISM	1125650	39416.CAZ84400	1.02e-276	758.0	COG1678@1|root,KOG1567@2759|Eukaryota,38B80@33154|Opisthokonta,3NW0V@4751|Fungi,3QKBC@4890|Ascomycota	4751|Fungi	F	reductase small	RNR2	GO:0003674,GO:0003824,GO:0004748,GO:0005575,GO:0005622,GO:0005623,GO:0005634,GO:0005737,GO:0005829,GO:0005971,GO:0006139,GO:0006213,GO:0006220,GO:0006221,GO:0006240,GO:0006725,GO:0006753,GO:0006793,GO:0006796,GO:0006807,GO:0008150,GO:0008152,GO:0009058,GO:0009116,GO:0009117,GO:0009119,GO:0009132,GO:0009133,GO:0009138,GO:0009139,GO:0009141,GO:0009142,GO:0009144,GO:0009145,GO:0009147,GO:0009148,GO:…	1.17.4.1	ko:K10808	ko00230,ko00240,ko00480,ko00983,ko01100,ko04115,map00230,map00240,map00480,map00983,map01100,map04115	M00053	R02017,R02019,R02024,R08363,R08364,R11893	RC00613,RC01003	ko00000,ko00001,ko00002,ko01000,ko03400	-	-	0
gene_5592	1192861	7926	1144	5631	5253	19.5241	8.84105	15.1562	15.2429	#N/A	#N/A	#N/A	#N/A	#N/A	#N/A	#N/A	#N/A	#N/A	#N/A	#N/A	#N/A	#N/A	#N/A	#N/A	#N/A	#N/A	#N/A	#N/A	#N/A	#N/A	#N/A	#N/A	#N/A	#N/A	#N/A	#N/A
gene_5593	1125653	42193	8820	36336	33213	218.788	144.847	208.438	204.828	KOG0785	Isocitrate dehydrogenase, alpha subunit	Amino acid transport and metabolism	METABOLISM	Isocitrate dehydrogenase, alpha subunit	Amino acid transport and metabolism	METABOLISM	1125653	39416.CAZ84750	5.58e-236	653.0	COG0473@1|root,KOG0785@2759|Eukaryota,38CQA@33154|Opisthokonta,3NVMJ@4751|Fungi,3QMCG@4890|Ascomycota	4751|Fungi	C	Isocitrate dehydrogenase NAD subunit, mitochondrial	IDH2	GO:0003674,GO:0003824,GO:0004448,GO:0004449,GO:0005575,GO:0005622,GO:0005623,GO:0005737,GO:0005739,GO:0005759,GO:0005962,GO:0006082,GO:0006091,GO:0006099,GO:0006101,GO:0006102,GO:0006520,GO:0006536,GO:0006537,GO:0006807,GO:0008150,GO:0008152,GO:0008652,GO:0009058,GO:0009060,GO:0009064,GO:0009084,GO:0009987,GO:0015980,GO:0016053,GO:0016491,GO:0016614,GO:0016616,GO:0016999,GO:0017144,GO:0019752,GO:…	1.1.1.41	ko:K00030	ko00020,ko01100,ko01110,ko01120,ko01130,ko01200,ko01210,ko01230,map00020,map01100,map01110,map01120,map01130,map01200,map01210,map01230	M00009,M00010	R00709	RC00114	br01601,ko00000,ko00001,ko00002,ko01000	-	-	0
gene_5594	1082586	1992	691	2536	2312	15.1273	17.0586	21.3275	20.4419	#N/A	#N/A	#N/A	#N/A	#N/A	#N/A	#N/A	1082586	39416.CAZ84749	3.49e-171	483.0	28N32@1|root,2QUN5@2759|Eukaryota,38DJC@33154|Opisthokonta,3P05I@4751|Fungi,3QQF5@4890|Ascomycota	4751|Fungi	U	Component of the ERMES MDM complex, which serves as a molecular tether to connect the endoplasmic reticulum and mitochondria. Components of this complex are involved in the control of mitochondrial shape and protein biogenesis and may function in phospholipid exchange. mdm10 is involved in the late assembly steps of the general translocase of the mitochondrial outer membrane (TOM complex). Functi…	MDM10	GO:0001401,GO:0005575,GO:0005622,GO:0005623,GO:0005737,GO:0005739,GO:0005740,GO:0005741,GO:0005783,GO:0006605,GO:0006626,GO:0006810,GO:0006811,GO:0006820,GO:0006839,GO:0006869,GO:0006886,GO:0006996,GO:0007005,GO:0007006,GO:0007008,GO:0008104,GO:0008150,GO:0009987,GO:0010876,GO:0012505,GO:0015031,GO:0015711,GO:0015748,GO:0015833,GO:0015914,GO:0016020,GO:0016043,GO:0017038,GO:0019867,GO:0022406,GO:…	-	ko:K17774	ko04139,map04139	-	-	-	ko00000,ko00001,ko02000,ko03029	1.B.33.3	-	0
gene_5595	1125655	552	206	781	724	15.7824	18.6379	24.5157	24.4631	#N/A	#N/A	#N/A	#N/A	#N/A	#N/A	#N/A	1125655	39416.CAZ84749	1.24e-74	233.0	28N32@1|root,2QUN5@2759|Eukaryota,38DJC@33154|Opisthokonta,3P05I@4751|Fungi,3QQF5@4890|Ascomycota	4751|Fungi	U	Component of the ERMES MDM complex, which serves as a molecular tether to connect the endoplasmic reticulum and mitochondria. Components of this complex are involved in the control of mitochondrial shape and protein biogenesis and may function in phospholipid exchange. mdm10 is involved in the late assembly steps of the general translocase of the mitochondrial outer membrane (TOM complex). Functi…	MDM10	GO:0001401,GO:0005575,GO:0005622,GO:0005623,GO:0005737,GO:0005739,GO:0005740,GO:0005741,GO:0005783,GO:0006605,GO:0006626,GO:0006810,GO:0006811,GO:0006820,GO:0006839,GO:0006869,GO:0006886,GO:0006996,GO:0007005,GO:0007006,GO:0007008,GO:0008104,GO:0008150,GO:0009987,GO:0010876,GO:0012505,GO:0015031,GO:0015711,GO:0015748,GO:0015833,GO:0015914,GO:0016020,GO:0016043,GO:0017038,GO:0019867,GO:0022406,GO:…	-	ko:K17774	ko04139,map04139	-	-	-	ko00000,ko00001,ko02000,ko03029	1.B.33.3	-	0
gene_5596	1082587	12060	2571	13504	12452	70.6982	47.648	87.4928	86.6635	KOG0816	Protein involved in mRNA turnover	RNA processing and modification	INFORMATION STORAGE AND PROCESSING	Protein involved in mRNA turnover	RNA processing and modification	INFORMATION STORAGE AND PROCESSING	1082587	39416.CAZ84748	2.56e-139	397.0	COG0244@1|root,KOG0816@2759|Eukaryota,394J2@33154|Opisthokonta,3NYH0@4751|Fungi,3QR8J@4890|Ascomycota	4751|Fungi	J	Component of the ribosome assembly machinery. Nuclear paralog of the ribosomal protein P0, it binds pre-60S subunits at an early stage of assembly in the nucleolus, and is replaced by P0 in cytoplasmic pre-60S subunits and mature 80S ribosomes	MRT4	GO:0000027,GO:0000956,GO:0003674,GO:0003676,GO:0003723,GO:0005488,GO:0005575,GO:0005622,GO:0005623,GO:0005634,GO:0005654,GO:0005730,GO:0006139,GO:0006364,GO:0006396,GO:0006401,GO:0006402,GO:0006725,GO:0006807,GO:0006996,GO:0008150,GO:0008152,GO:0009056,GO:0009057,GO:0009892,GO:0009987,GO:0010467,GO:0010468,GO:0010605,GO:0010629,GO:0016043,GO:0016070,GO:0016071,GO:0016072,GO:0019222,GO:0019439,GO:…	-	ko:K14815	-	-	-	-	ko00000,ko03009	-	-	0
gene_5597	1101020	19799	4107	13999	12926	92.6529	60.4307	72.504	71.7286	KOG0737	AAA+-type ATPase	Posttranslational modification, protein turnover, chaperones	CELLULAR PROCESSES AND SIGNALING	AAA+-type ATPase	Posttranslational modification, protein turnover, chaperones	CELLULAR PROCESSES AND SIGNALING	1101020	39416.CAZ84747	7.74e-277	759.0	COG0464@1|root,KOG0737@2759|Eukaryota,38C57@33154|Opisthokonta,3NVTE@4751|Fungi,3QJSA@4890|Ascomycota	4751|Fungi	O	Belongs to the AAA ATPase family	MSP1	GO:0000166,GO:0003674,GO:0003824,GO:0005488,GO:0005524,GO:0005575,GO:0005622,GO:0005623,GO:0005634,GO:0005737,GO:0005739,GO:0005740,GO:0005741,GO:0005777,GO:0005778,GO:0006605,GO:0006626,GO:0006810,GO:0006839,GO:0006886,GO:0006996,GO:0007005,GO:0008104,GO:0008144,GO:0008150,GO:0009987,GO:0015031,GO:0015833,GO:0016020,GO:0016043,GO:0016462,GO:0016787,GO:0016817,GO:0016818,GO:0016887,GO:0017038,GO:…	3.6.1.3	ko:K01509	ko00230,ko04742,map00230,map04742	-	R00086	RC00002	ko00000,ko00001,ko01000	-	-	0
gene_5598	980654	8214	2479	5356	5020	30.3562	28.5854	21.4917	21.8289	#N/A	#N/A	#N/A	#N/A	#N/A	#N/A	#N/A	980654	39416.CAZ84746	9.85e-191	546.0	2CZWU@1|root,2SBZ1@2759|Eukaryota,39NTI@33154|Opisthokonta,3P0P2@4751|Fungi,3QKN5@4890|Ascomycota	4751|Fungi	S	LysM domain protein	-	-	-	-	-	-	-	-	-	-	-	0
gene_5599	1114632	5675	2059	6073	5645	24.0954	27.0655	27.1898	27.0382	KOG0673	Thymidylate synthase	Nucleotide transport and metabolism	METABOLISM	Thymidylate synthase	Nucleotide transport and metabolism	METABOLISM	1114632	39416.CAZ84745	3.01e-223	615.0	COG0207@1|root,KOG0673@2759|Eukaryota,38B8T@33154|Opisthokonta,3NXI6@4751|Fungi,3QKJ4@4890|Ascomycota	4751|Fungi	F	Thymidylate synthase	TMP1	GO:0000166,GO:0003674,GO:0003824,GO:0004633,GO:0004799,GO:0004857,GO:0005488,GO:0005575,GO:0005622,GO:0005623,GO:0005634,GO:0006139,GO:0006163,GO:0006164,GO:0006220,GO:0006221,GO:0006231,GO:0006725,GO:0006732,GO:0006753,GO:0006793,GO:0006796,GO:0006807,GO:0008150,GO:0008152,GO:0008168,GO:0009058,GO:0009108,GO:0009117,GO:0009123,GO:0009124,GO:0009129,GO:0009130,GO:0009150,GO:0009152,GO:0009157,GO:…	2.1.1.45	ko:K00560	ko00240,ko00670,ko01100,ko01523,map00240,map00670,map01100,map01523	M00053	R02101	RC00219,RC00332	ko00000,ko00001,ko00002,ko01000	-	-	0
gene_5600	957017	2690	1491	3394	2821	67.6926	121.147	97.3531	84.0777	KOG0504	FOG: Ankyrin repeat	General function prediction only	POORLY CHARACTERIZED	FOG: Ankyrin repeat	General function prediction only	POORLY CHARACTERIZED	#N/A	#N/A	#N/A	#N/A	#N/A	#N/A	#N/A	#N/A	#N/A	#N/A	#N/A	#N/A	#N/A	#N/A	#N/A	#N/A	#N/A	#N/A	#N/A	#N/A
gene_5601	1047406	32814	12485	36342	32402	200.752	241.615	247.198	236.251	KOG0397	60S ribosomal protein L11	Translation, ribosomal structure and biogenesis	INFORMATION STORAGE AND PROCESSING	60S ribosomal protein L11	Translation, ribosomal structure and biogenesis	INFORMATION STORAGE AND PROCESSING	1047406	337075.U4LPI4	2.21e-110	318.0	COG0094@1|root,KOG0397@2759|Eukaryota,38BMT@33154|Opisthokonta,3NTW9@4751|Fungi,3QJJA@4890|Ascomycota	4751|Fungi	J	Belongs to the universal ribosomal protein uL5 family	RPL11	GO:0000027,GO:0002181,GO:0003674,GO:0003676,GO:0003723,GO:0003735,GO:0005198,GO:0005488,GO:0005575,GO:0005622,GO:0005623,GO:0005737,GO:0005829,GO:0005840,GO:0006412,GO:0006518,GO:0006807,GO:0006996,GO:0008150,GO:0008152,GO:0009058,GO:0009059,GO:0009987,GO:0010467,GO:0015934,GO:0015935,GO:0016043,GO:0019538,GO:0022607,GO:0022613,GO:0022618,GO:0022625,GO:0022626,GO:0022627,GO:0032991,GO:0034622,GO:…	-	ko:K02868	ko03010,map03010	M00177	-	-	br01610,ko00000,ko00001,ko00002,ko03011	-	-	0
gene_5602	1192869	22735	8579	27398	24702	143.407	177.372	197.343	192.049	KOG3168	U1 snRNP component	Transcription	INFORMATION STORAGE AND PROCESSING	U1 snRNP component	Transcription	INFORMATION STORAGE AND PROCESSING	1192869	5039.XP_002627178.1	7.2e-56	184.0	COG1958@1|root,KOG3168@2759|Eukaryota,38FC8@33154|Opisthokonta,3P2BK@4751|Fungi,3QQ68@4890|Ascomycota,20E5V@147545|Eurotiomycetes,3B4J1@33183|Onygenales	4751|Fungi	A	snRNP Sm proteins	smb1	GO:0000245,GO:0000375,GO:0000377,GO:0000395,GO:0000398,GO:0003674,GO:0003676,GO:0003723,GO:0005488,GO:0005575,GO:0005622,GO:0005623,GO:0005634,GO:0005681,GO:0005682,GO:0005684,GO:0005685,GO:0005686,GO:0005687,GO:0005737,GO:0006139,GO:0006376,GO:0006396,GO:0006397,GO:0006725,GO:0006807,GO:0008150,GO:0008152,GO:0008380,GO:0009987,GO:0010467,GO:0016043,GO:0016070,GO:0016071,GO:0022607,GO:0022613,GO:…	-	ko:K11086,ko:K22138	ko03040,ko05322,map03040,map05322	M00351,M00352,M00354,M00355,M00398	-	-	ko00000,ko00001,ko00002,ko02000,ko03029,ko03032,ko03041	2.A.105.1	-	0
gene_5603	1192870	93246	34163	57892	48619	60.3163	69.6445	40.9767	37.1837	KOG0891	DNA-dependent protein kinase	Replication, recombination and repair	INFORMATION STORAGE AND PROCESSING	DNA-dependent protein kinase	Replication, recombination and repair	INFORMATION STORAGE AND PROCESSING	1192870	39416.CAZ84743	0.0	4445.0	COG5032@1|root,KOG0891@2759|Eukaryota,38D67@33154|Opisthokonta,3NU9I@4751|Fungi,3QJMI@4890|Ascomycota	4751|Fungi	L	Serine threonine-protein kinase TOR	TOR1	GO:0000003,GO:0000139,GO:0000228,GO:0000322,GO:0000323,GO:0000324,GO:0000329,GO:0000785,GO:0000790,GO:0001300,GO:0001558,GO:0003674,GO:0003824,GO:0004672,GO:0004674,GO:0005488,GO:0005515,GO:0005575,GO:0005622,GO:0005623,GO:0005634,GO:0005694,GO:0005737,GO:0005739,GO:0005768,GO:0005773,GO:0005774,GO:0005794,GO:0005886,GO:0006139,GO:0006259,GO:0006281,GO:0006351,GO:0006360,GO:0006412,GO:0006413,GO:…	2.7.11.1	ko:K07203	ko01521,ko01522,ko04012,ko04066,ko04072,ko04136,ko04138,ko04139,ko04140,ko04150,ko04151,ko04152,ko04211,ko04212,ko04213,ko04218,ko04371,ko04630,ko04659,ko04714,ko04910,ko04919,ko04920,ko04930,ko04931,ko05165,ko05167,ko05200,ko05205,ko05206,ko05210,ko05212,ko05214,ko05215,ko05221,ko05224,ko05225,ko05226,ko05230,ko05231,map01521,map01522,map04012,map04066,map04072,map04136,map04138,map04139,map0414…	-	-	-	ko00000,ko00001,ko01000,ko01001,ko04131	-	-	0
gene_5604	1064526	48	15	122	114	0.597635	0.380536	1.38672	1.41689	#N/A	#N/A	#N/A	#N/A	#N/A	#N/A	#N/A	#N/A	#N/A	#N/A	#N/A	#N/A	#N/A	#N/A	#N/A	#N/A	#N/A	#N/A	#N/A	#N/A	#N/A	#N/A	#N/A	#N/A	#N/A	#N/A	#N/A
gene_5605	1064527	4	5	1	6	0	0.095134	0.0172438	0	#N/A	#N/A	#N/A	#N/A	#N/A	#N/A	#N/A	#N/A	#N/A	#N/A	#N/A	#N/A	#N/A	#N/A	#N/A	#N/A	#N/A	#N/A	#N/A	#N/A	#N/A	#N/A	#N/A	#N/A	#N/A	#N/A	#N/A
gene_5606	16581	22	12	27	26	0.122914	0.135171	0.184042	0.120766	#N/A	#N/A	#N/A	#N/A	#N/A	#N/A	#N/A	#N/A	#N/A	#N/A	#N/A	#N/A	#N/A	#N/A	#N/A	#N/A	#N/A	#N/A	#N/A	#N/A	#N/A	#N/A	#N/A	#N/A	#N/A	#N/A	#N/A
gene_5607	1101024	15120	4281	8941	8755	37.9797	33.5323	24.701	25.8776	KOG1961	Vacuolar sorting protein VPS52/suppressor of actin Sac2	Cytoskeleton	CELLULAR PROCESSES AND SIGNALING	Vacuolar sorting protein VPS52/suppressor of actin Sac2	Cytoskeleton	CELLULAR PROCESSES AND SIGNALING	1101024	39416.CAZ84752	0.0	1249.0	KOG1961@1|root,KOG1961@2759|Eukaryota,38D69@33154|Opisthokonta,3NUU5@4751|Fungi,3QKWH@4890|Ascomycota	4751|Fungi	UZ	vps52 sac2 family protein	VPS52	GO:0000149,GO:0000938,GO:0003674,GO:0005488,GO:0005515,GO:0005575,GO:0005622,GO:0005623,GO:0005737,GO:0005794,GO:0005829,GO:0006810,GO:0006886,GO:0006892,GO:0006896,GO:0007034,GO:0008104,GO:0008150,GO:0009893,GO:0009894,GO:0009896,GO:0009987,GO:0010506,GO:0010508,GO:0012505,GO:0015031,GO:0015833,GO:0016192,GO:0016197,GO:0016239,GO:0016241,GO:0016482,GO:0017016,GO:0017137,GO:0019222,GO:0019725,GO:…	-	ko:K20298	-	-	-	-	ko00000,ko04131	-	-	0
gene_5608	980574	14604	3367	13345	12207	50.6202	36.9756	50.754	49.9766	KOG0457	Histone acetyltransferase complex SAGA/ADA, subunit ADA2	Chromatin structure and dynamics	INFORMATION STORAGE AND PROCESSING	Histone acetyltransferase complex SAGA/ADA, subunit ADA2	Chromatin structure and dynamics	INFORMATION STORAGE AND PROCESSING	980574	39416.CAZ84753	0.0	983.0	COG5114@1|root,KOG0457@2759|Eukaryota,38BI9@33154|Opisthokonta,3NTWG@4751|Fungi,3QJQG@4890|Ascomycota	4751|Fungi	K	Functions as component of the transcription regulatory histone acetylation (HAT) complexes SAGA, SALSA and ADA. SAGA is involved in RNA polymerase II-dependent transcriptional regulation	ADA2	GO:0000018,GO:0000123,GO:0000124,GO:0000183,GO:0000228,GO:0000724,GO:0000725,GO:0000785,GO:0000790,GO:0001786,GO:0003674,GO:0003676,GO:0003677,GO:0003682,GO:0003700,GO:0003712,GO:0003713,GO:0005488,GO:0005543,GO:0005575,GO:0005622,GO:0005623,GO:0005634,GO:0005654,GO:0005671,GO:0005694,GO:0006139,GO:0006259,GO:0006281,GO:0006302,GO:0006310,GO:0006325,GO:0006338,GO:0006342,GO:0006348,GO:0006355,GO:…	-	ko:K11314	-	-	-	-	ko00000,ko03021,ko03036	-	-	0
gene_5609	1125668	77851	29520	60000	54149	441.564	528.123	374.996	361.8	#N/A	#N/A	#N/A	#N/A	#N/A	#N/A	#N/A	1125668	39416.CAZ84754	1.08e-228	633.0	COG2070@1|root,2QTWN@2759|Eukaryota,397Z1@33154|Opisthokonta,3NWW5@4751|Fungi,3QKGZ@4890|Ascomycota	4751|Fungi	E	2-nitropropane dioxygenase	-	-	-	-	-	-	-	-	-	-	-	0
gene_5610	1047426	27540	13749	42305	40633	73.7229	116.492	125.252	129.211	KOG1861	Leucine permease transcriptional regulator	Transcription	INFORMATION STORAGE AND PROCESSING	Leucine permease transcriptional regulator	Transcription	INFORMATION STORAGE AND PROCESSING	1047426	39416.CAZ84755	0.0	933.0	KOG1861@1|root,KOG1861@2759|Eukaryota,38BJF@33154|Opisthokonta,3NVGE@4751|Fungi,3QM9B@4890|Ascomycota	4751|Fungi	K	Sac3 ganp domain protein	-	GO:0000375,GO:0000377,GO:0000398,GO:0005575,GO:0005622,GO:0005623,GO:0005634,GO:0006139,GO:0006396,GO:0006397,GO:0006725,GO:0006807,GO:0008150,GO:0008152,GO:0008380,GO:0009987,GO:0010467,GO:0016070,GO:0016071,GO:0034641,GO:0043170,GO:0043226,GO:0043227,GO:0043229,GO:0043231,GO:0044237,GO:0044238,GO:0044424,GO:0044464,GO:0046483,GO:0071704,GO:0090304,GO:1901360	-	-	-	-	-	-	-	-	-	0
gene_5611	1125670	36722	10167	19582	17086	96.9628	85.0742	56.7966	53.3334	KOG4773	NADPH oxidase	Energy production and conversion	METABOLISM	NADPH oxidase	Energy production and conversion	METABOLISM	1125670	39416.CAZ84756	0.0	1097.0	KOG4773@1|root,KOG4773@2759|Eukaryota,39GME@33154|Opisthokonta,3NU89@4751|Fungi,3QP04@4890|Ascomycota	4751|Fungi	C	protein kinase activator	BEM1	GO:0000003,GO:0000131,GO:0000746,GO:0000747,GO:0000753,GO:0000767,GO:0000902,GO:0003006,GO:0003674,GO:0005198,GO:0005488,GO:0005515,GO:0005543,GO:0005575,GO:0005622,GO:0005623,GO:0005737,GO:0005739,GO:0005933,GO:0005934,GO:0005935,GO:0005937,GO:0005938,GO:0007154,GO:0007163,GO:0007165,GO:0007264,GO:0007265,GO:0007266,GO:0008150,GO:0008289,GO:0008360,GO:0009653,GO:0009987,GO:0016043,GO:0019953,GO:…	-	ko:K11237	ko04011,map04011	-	-	-	ko00000,ko00001	-	-	0
gene_5613	1064535	3	0	1	1	0.0572336	0	0.0219751	0.0230683	#N/A	#N/A	#N/A	#N/A	#N/A	#N/A	#N/A	#N/A	#N/A	#N/A	#N/A	#N/A	#N/A	#N/A	#N/A	#N/A	#N/A	#N/A	#N/A	#N/A	#N/A	#N/A	#N/A	#N/A	#N/A	#N/A	#N/A
gene_5614	1082620	3751	887	3018	3031	16.1649	11.864	14.3693	15.4986	#N/A	#N/A	#N/A	#N/A	#N/A	#N/A	#N/A	#N/A	#N/A	#N/A	#N/A	#N/A	#N/A	#N/A	#N/A	#N/A	#N/A	#N/A	#N/A	#N/A	#N/A	#N/A	#N/A	#N/A	#N/A	#N/A	#N/A
gene_5615	1064536	7	2	18	5	0	0.047567	0.182463	0.0582282	#N/A	#N/A	#N/A	#N/A	#N/A	#N/A	#N/A	#N/A	#N/A	#N/A	#N/A	#N/A	#N/A	#N/A	#N/A	#N/A	#N/A	#N/A	#N/A	#N/A	#N/A	#N/A	#N/A	#N/A	#N/A	#N/A	#N/A
gene_5616	1125674	1	2	3	3	0	0	0	0	#N/A	#N/A	#N/A	#N/A	#N/A	#N/A	#N/A	#N/A	#N/A	#N/A	#N/A	#N/A	#N/A	#N/A	#N/A	#N/A	#N/A	#N/A	#N/A	#N/A	#N/A	#N/A	#N/A	#N/A	#N/A	#N/A	#N/A
gene_5617	1064538	3	2	8	6	0	0.094228	0.0341453	0.089084	#N/A	#N/A	#N/A	#N/A	#N/A	#N/A	#N/A	#N/A	#N/A	#N/A	#N/A	#N/A	#N/A	#N/A	#N/A	#N/A	#N/A	#N/A	#N/A	#N/A	#N/A	#N/A	#N/A	#N/A	#N/A	#N/A	#N/A
gene_5618	1192878	410	72	369	305	7.58503	3.99262	7.5239	6.25524	#N/A	#N/A	#N/A	#N/A	#N/A	#N/A	#N/A	#N/A	#N/A	#N/A	#N/A	#N/A	#N/A	#N/A	#N/A	#N/A	#N/A	#N/A	#N/A	#N/A	#N/A	#N/A	#N/A	#N/A	#N/A	#N/A	#N/A
gene_5620	1047430	2929	670	2989	2941	11.9505	8.58292	13.397	14.1272	KOG3005	GIY-YIG type nuclease	General function prediction only	POORLY CHARACTERIZED	GIY-YIG type nuclease	General function prediction only	POORLY CHARACTERIZED	1047430	39416.CAZ84758	5.92e-205	580.0	KOG3005@1|root,KOG3005@2759|Eukaryota,39TYN@33154|Opisthokonta,3NZP6@4751|Fungi,3QPDE@4890|Ascomycota	4751|Fungi	L	Catalytic subunit of the slx1-slx4 structure-specific endonuclease that resolves DNA secondary structures generated during DNA repair and recombination. Has endonuclease activity towards branched DNA substrates, introducing single-strand cuts in duplex DNA close to junctions with ss-DNA	SLX1	GO:0000228,GO:0000724,GO:0000725,GO:0000785,GO:0000790,GO:0003674,GO:0003824,GO:0004518,GO:0004519,GO:0004520,GO:0004536,GO:0005575,GO:0005622,GO:0005623,GO:0005634,GO:0005694,GO:0005730,GO:0006139,GO:0006259,GO:0006260,GO:0006261,GO:0006281,GO:0006302,GO:0006310,GO:0006725,GO:0006807,GO:0006950,GO:0006974,GO:0006996,GO:0008150,GO:0008152,GO:0009058,GO:0009059,GO:0009987,GO:0016043,GO:0016787,GO:…	-	ko:K15078	ko03460,map03460	-	-	-	ko00000,ko00001,ko01000,ko03400	-	-	0
gene_5621	1082625	2738	386	860	708	13.9464	6.07969	4.79833	4.26007	KOG2698	GTP cyclohydrolase I	Coenzyme transport and metabolism	METABOLISM	GTP cyclohydrolase I	Coenzyme transport and metabolism	METABOLISM	1082625	39416.CAZ82767	4.47e-180	504.0	COG0302@1|root,KOG2698@2759|Eukaryota,38CYY@33154|Opisthokonta,3NVRA@4751|Fungi,3QP0W@4890|Ascomycota	4751|Fungi	H	GTP cyclohydrolase i	-	GO:0000166,GO:0001882,GO:0001883,GO:0003674,GO:0003824,GO:0003933,GO:0003934,GO:0005488,GO:0005525,GO:0005575,GO:0005622,GO:0005623,GO:0005634,GO:0005737,GO:0006066,GO:0006082,GO:0006575,GO:0006725,GO:0006729,GO:0006732,GO:0006760,GO:0006766,GO:0006767,GO:0006807,GO:0008150,GO:0008152,GO:0008270,GO:0009058,GO:0009108,GO:0009110,GO:0009396,GO:0009987,GO:0016053,GO:0016787,GO:0016810,GO:0016814,GO:…	3.5.4.16	ko:K01495	ko00790,ko01100,map00790,map01100	M00126,M00841,M00842,M00843	R00428,R04639,R05046,R05048	RC00263,RC00294,RC00323,RC00945,RC01188	ko00000,ko00001,ko00002,ko01000	-	-	0
gene_5622	1125679	5507	612	1176	1100	12.0169	4.20898	2.8591	2.83866	KOG3745	Exocyst subunit - Sec10p	Intracellular trafficking, secretion, and vesicular transport	CELLULAR PROCESSES AND SIGNALING	Exocyst subunit - Sec10p	Intracellular trafficking, secretion, and vesicular transport	CELLULAR PROCESSES AND SIGNALING	1125679	39416.CAZ82768	0.0	1287.0	KOG3745@1|root,KOG3745@2759|Eukaryota,38C8R@33154|Opisthokonta,3NUB1@4751|Fungi,3QKPK@4890|Ascomycota	4751|Fungi	U	exocyst complex component	SEC10	GO:0000145,GO:0000920,GO:0005575,GO:0005622,GO:0005623,GO:0005737,GO:0005933,GO:0005935,GO:0005937,GO:0005938,GO:0006810,GO:0006886,GO:0006887,GO:0006892,GO:0006893,GO:0006903,GO:0008104,GO:0008150,GO:0009987,GO:0015031,GO:0015833,GO:0016043,GO:0016192,GO:0030427,GO:0032153,GO:0032940,GO:0032991,GO:0033036,GO:0034613,GO:0042886,GO:0042995,GO:0043332,GO:0044424,GO:0044444,GO:0044448,GO:0044463,GO:…	-	ko:K19984	-	-	-	-	ko00000,ko04131	-	-	0
gene_5623	1101034	5965	1216	2900	2731	174.51	111.347	97.5391	95.5085	#N/A	#N/A	#N/A	#N/A	#N/A	#N/A	#N/A	1101034	39416.CAZ82769	1.69e-51	166.0	2BWXG@1|root,2ST5U@2759|Eukaryota,3A72J@33154|Opisthokonta,3P5KY@4751|Fungi,3QZV5@4890|Ascomycota	4751|Fungi	-	-	-	-	-	-	-	-	-	-	-	-	-	0
gene_5624	1082628	24830	8552	18915	18060	35.3118	38.3683	29.5014	30.3147	KOG2114	Vacuolar assembly/sorting protein PEP5/VPS11	Intracellular trafficking, secretion, and vesicular transport	CELLULAR PROCESSES AND SIGNALING	Vacuolar assembly/sorting protein PEP5/VPS11	Intracellular trafficking, secretion, and vesicular transport	CELLULAR PROCESSES AND SIGNALING	1082628	39416.CAZ82770	0.0	1730.0	KOG2114@1|root,KOG2114@2759|Eukaryota,38BRS@33154|Opisthokonta,3NV9U@4751|Fungi,3QP6A@4890|Ascomycota	4751|Fungi	O	vacuolar protein sorting protein	VPS11	GO:0000322,GO:0000323,GO:0000324,GO:0000329,GO:0003674,GO:0003824,GO:0004842,GO:0005488,GO:0005515,GO:0005575,GO:0005622,GO:0005623,GO:0005737,GO:0005768,GO:0005773,GO:0005774,GO:0006325,GO:0006464,GO:0006807,GO:0006810,GO:0006887,GO:0006892,GO:0006895,GO:0006903,GO:0006904,GO:0006996,GO:0007032,GO:0007033,GO:0007034,GO:0007040,GO:0008150,GO:0008152,GO:0008270,GO:0009056,GO:0009057,GO:0009987,GO:…	-	ko:K20179	ko04138,map04138	-	-	-	ko00000,ko00001,ko04131	-	-	0
gene_5625	951745	388	80	730	656	12.1976	7.27363	26.7964	24.2118	#N/A	#N/A	#N/A	#N/A	#N/A	#N/A	#N/A	951745	5465.ENH77942	2.06e-27	112.0	28YQ6@1|root,2S18D@2759|Eukaryota,39WJR@33154|Opisthokonta,3P09Q@4751|Fungi,3QRH0@4890|Ascomycota,2145E@147550|Sordariomycetes,1EVM4@1028384|Glomerellales	4751|Fungi	S	integral membrane protein	-	-	-	-	-	-	-	-	-	-	-	0
gene_5626	1192885	11197	1763	14134	11740	9.77146	4.82617	13.4848	12.1069	KOG0510	Ankyrin repeat protein	General function prediction only	POORLY CHARACTERIZED	Ankyrin repeat protein	General function prediction only	POORLY CHARACTERIZED	1192885	39416.CAZ82771	0.0	2734.0	28MN8@1|root,2QU61@2759|Eukaryota,39JSA@33154|Opisthokonta,3Q444@4751|Fungi,3RM92@4890|Ascomycota	4751|Fungi	S	Ankyrin repeat protein	-	-	-	-	-	-	-	-	-	-	-	0
gene_5627	980604	20848	5329	21486	19031	87.2269	70.1219	98.9682	94.2726	KOG0053	Cystathionine beta-lyases/cystathionine gamma-synthases	Amino acid transport and metabolism	METABOLISM	Cystathionine beta-lyases/cystathionine gamma-synthases	Amino acid transport and metabolism	METABOLISM	980604	39416.CAZ82772	1.07e-301	825.0	COG0626@1|root,KOG0053@2759|Eukaryota,38CST@33154|Opisthokonta,3NW0R@4751|Fungi,3QJWA@4890|Ascomycota	4751|Fungi	E	cystathionine beta-lyase	STR3	GO:0000096,GO:0000097,GO:0003674,GO:0003824,GO:0003962,GO:0004121,GO:0004123,GO:0005488,GO:0005575,GO:0005622,GO:0005623,GO:0005634,GO:0005737,GO:0005777,GO:0006082,GO:0006520,GO:0006534,GO:0006555,GO:0006790,GO:0006807,GO:0008144,GO:0008150,GO:0008152,GO:0008652,GO:0009058,GO:0009066,GO:0009067,GO:0009069,GO:0009070,GO:0009086,GO:0009092,GO:0009987,GO:0016053,GO:0016740,GO:0016765,GO:0016829,GO:…	4.4.1.8	ko:K01760	ko00270,ko00450,ko01100,ko01110,ko01230,map00270,map00450,map01100,map01110,map01230	M00017	R00782,R01286,R02408,R04941	RC00056,RC00069,RC00382,RC00488,RC00710,RC01245,RC02303	ko00000,ko00001,ko00002,ko01000	-	-	0
gene_5628	1082637	6282	3354	6238	5680	12.9279	21.8919	14.0549	13.8132	KOG2379	Endonuclease MUS81	Replication, recombination and repair	INFORMATION STORAGE AND PROCESSING	Endonuclease MUS81	Replication, recombination and repair	INFORMATION STORAGE AND PROCESSING	1082637	39416.CAZ82773	0.0	1159.0	COG1948@1|root,KOG2379@2759|Eukaryota,39FPI@33154|Opisthokonta,3NUQ5@4751|Fungi,3QPKH@4890|Ascomycota	4751|Fungi	L	crossover junction endonuclease mus81	MUS81	GO:0000003,GO:0000018,GO:0000075,GO:0000076,GO:0000077,GO:0000278,GO:0000280,GO:0000709,GO:0000712,GO:0000724,GO:0000725,GO:0000727,GO:0000737,GO:0003674,GO:0003824,GO:0004518,GO:0004519,GO:0004520,GO:0004536,GO:0004857,GO:0005575,GO:0005622,GO:0005623,GO:0005634,GO:0006139,GO:0006259,GO:0006260,GO:0006261,GO:0006265,GO:0006281,GO:0006301,GO:0006302,GO:0006308,GO:0006310,GO:0006725,GO:0006807,GO:…	-	ko:K08991	ko03440,ko03460,map03440,map03460	-	-	-	ko00000,ko00001,ko01000,ko03400	-	-	0
gene_5629	1101039	102472	31318	62104	58145	472.347	455.468	317.097	317.765	KOG1412	Aspartate aminotransferase/Glutamic oxaloacetic transaminase AAT2/GOT1	Amino acid transport and metabolism	METABOLISM	Aspartate aminotransferase/Glutamic oxaloacetic transaminase AAT2/GOT1	Amino acid transport and metabolism	METABOLISM	1101039	39416.CAZ82774	1.13e-290	795.0	COG1448@1|root,KOG1412@2759|Eukaryota,39W2P@33154|Opisthokonta,3NUCS@4751|Fungi,3QMJ0@4890|Ascomycota	4751|Fungi	E	Aspartate aminotransferase	aat2	GO:0003674,GO:0003824,GO:0004069,GO:0006082,GO:0006103,GO:0006520,GO:0006531,GO:0006532,GO:0006536,GO:0006807,GO:0008150,GO:0008152,GO:0008483,GO:0008652,GO:0009058,GO:0009064,GO:0009066,GO:0009067,GO:0009987,GO:0016053,GO:0016740,GO:0016769,GO:0019752,GO:0043436,GO:0043648,GO:0043650,GO:0044237,GO:0044238,GO:0044249,GO:0044281,GO:0044283,GO:0046394,GO:0051186,GO:0071704,GO:1901564,GO:1901566,GO:…	2.6.1.1	ko:K14454	ko00220,ko00250,ko00270,ko00330,ko00350,ko00360,ko00400,ko00710,ko00950,ko00960,ko01100,ko01110,ko01120,ko01130,ko01200,ko01210,ko01230,map00220,map00250,map00270,map00330,map00350,map00360,map00400,map00710,map00950,map00960,map01100,map01110,map01120,map01130,map01200,map01210,map01230	M00170,M00171	R00355,R00694,R00734,R00896,R02433,R02619,R05052	RC00006	ko00000,ko00001,ko00002,ko01000,ko01007,ko04131,ko04147	-	-	0
gene_5630	1024231	23306	9542	26864	26264	66.871	86.499	84.9127	89.3401	KOG0282	mRNA splicing factor	Function unknown	POORLY CHARACTERIZED	mRNA splicing factor	Function unknown	POORLY CHARACTERIZED	1024231	39416.CAZ82775	0.0	1093.0	KOG0282@1|root,KOG0282@2759|Eukaryota,38XAV@33154|Opisthokonta,3NWGH@4751|Fungi,3QKWK@4890|Ascomycota	4751|Fungi	S	splicing factor	-	GO:0000245,GO:0000348,GO:0000350,GO:0000375,GO:0000377,GO:0000389,GO:0000393,GO:0000398,GO:0000974,GO:0005575,GO:0005622,GO:0005623,GO:0005634,GO:0005681,GO:0006139,GO:0006376,GO:0006396,GO:0006397,GO:0006725,GO:0006807,GO:0008150,GO:0008152,GO:0008380,GO:0009987,GO:0010467,GO:0016043,GO:0016070,GO:0016071,GO:0022607,GO:0022613,GO:0022618,GO:0031974,GO:0031981,GO:0032991,GO:0034399,GO:0034622,GO:…	-	ko:K12816	ko03040,map03040	M00355	-	-	ko00000,ko00001,ko00002,ko03041	-	-	0
gene_5631	1101041	19971	10621	10669	9197	42.1056	70.7932	24.6962	22.9049	KOG1699	O-acetyltransferase	General function prediction only	POORLY CHARACTERIZED	O-acetyltransferase	General function prediction only	POORLY CHARACTERIZED	1101041	39416.CAZ82776	0.0	1438.0	KOG1699@1|root,KOG1699@2759|Eukaryota,38EIR@33154|Opisthokonta,3NVU2@4751|Fungi,3QQ3K@4890|Ascomycota	4751|Fungi	S	Cas1 domain-containing protein	-	-	2.3.1.45	ko:K03377	-	-	-	-	ko00000,ko01000	-	-	0
gene_5632	1125689	8190	3832	11095	10911	34.3091	50.6341	50.9854	54.1243	#N/A	#N/A	#N/A	#N/A	#N/A	#N/A	#N/A	1125689	39416.CAZ82778	0.0	872.0	2CMH5@1|root,2QQBW@2759|Eukaryota,38HKE@33154|Opisthokonta,3NTVQ@4751|Fungi,3QKGX@4890|Ascomycota	4751|Fungi	S	mRNA processing protein	MSS51	GO:0003674,GO:0005575,GO:0005622,GO:0005623,GO:0005737,GO:0005739,GO:0005740,GO:0005743,GO:0006417,GO:0008150,GO:0009889,GO:0009891,GO:0009893,GO:0010468,GO:0010556,GO:0010557,GO:0010604,GO:0010608,GO:0010628,GO:0016020,GO:0019222,GO:0019866,GO:0019898,GO:0031090,GO:0031312,GO:0031314,GO:0031323,GO:0031325,GO:0031326,GO:0031328,GO:0031966,GO:0031967,GO:0031975,GO:0032268,GO:0032270,GO:0034248,GO:…	-	ko:K17656	-	-	-	-	ko00000,ko03029	-	-	0
gene_5633	1082649	19800	7628	15861	14546	39.8887	48.4718	35.3903	34.8728	#N/A	#N/A	#N/A	#N/A	#N/A	#N/A	#N/A	1082649	39416.CAZ82779	1.57e-297	832.0	2E3C4@1|root,2SAFQ@2759|Eukaryota,3A1IX@33154|Opisthokonta,3P3D4@4751|Fungi,3QRXE@4890|Ascomycota	4751|Fungi	S	ubiquitin family	-	-	-	-	-	-	-	-	-	-	-	0
gene_5634	1047462	3418	1162	4325	4162	16.9073	18.2573	23.8492	24.6539	KOG3278	Mitochondrial/chloroplast ribosomal protein L28	Translation, ribosomal structure and biogenesis	INFORMATION STORAGE AND PROCESSING	Mitochondrial/chloroplast ribosomal protein L28	Translation, ribosomal structure and biogenesis	INFORMATION STORAGE AND PROCESSING	1047462	39416.CAZ82780	2.8e-151	428.0	COG0227@1|root,KOG3278@2759|Eukaryota,39R8B@33154|Opisthokonta,3P06V@4751|Fungi,3QRDV@4890|Ascomycota	4751|Fungi	J	ribosomal protein	-	GO:0000313,GO:0000315,GO:0003674,GO:0003735,GO:0005198,GO:0005575,GO:0005622,GO:0005623,GO:0005737,GO:0005739,GO:0005759,GO:0005761,GO:0005762,GO:0005840,GO:0006412,GO:0006518,GO:0006807,GO:0008150,GO:0008152,GO:0009058,GO:0009059,GO:0009987,GO:0010467,GO:0015934,GO:0019538,GO:0031974,GO:0032543,GO:0032991,GO:0034641,GO:0034645,GO:0043043,GO:0043170,GO:0043226,GO:0043227,GO:0043228,GO:0043229,GO:…	-	ko:K02902	ko03010,map03010	M00178	-	-	br01610,ko00000,ko00001,ko00002,ko03011	-	-	0
gene_5635	1125692	4167	2025	2582	2657	31.1426	48.8606	21.5425	23.9277	#N/A	#N/A	#N/A	#N/A	#N/A	#N/A	#N/A	#N/A	#N/A	#N/A	#N/A	#N/A	#N/A	#N/A	#N/A	#N/A	#N/A	#N/A	#N/A	#N/A	#N/A	#N/A	#N/A	#N/A	#N/A	#N/A	#N/A
gene_5636	1064554	46340	8312	36110	33873	181.624	102.649	156.415	157.866	KOG0706	Predicted GTPase-activating protein	Signal transduction mechanisms	CELLULAR PROCESSES AND SIGNALING	Predicted GTPase-activating protein	Signal transduction mechanisms	CELLULAR PROCESSES AND SIGNALING	1064554	39416.CAZ82782	2.61e-277	765.0	COG5347@1|root,KOG0706@2759|Eukaryota,38GNH@33154|Opisthokonta,3NWY9@4751|Fungi,3QKS0@4890|Ascomycota	4751|Fungi	T	GTPase-activating protein	GLO3	GO:0003674,GO:0005096,GO:0005575,GO:0005622,GO:0005623,GO:0005737,GO:0005793,GO:0005794,GO:0005798,GO:0006810,GO:0006886,GO:0006888,GO:0006890,GO:0006900,GO:0006901,GO:0006903,GO:0006996,GO:0008047,GO:0008104,GO:0008150,GO:0009987,GO:0012505,GO:0012506,GO:0015031,GO:0015833,GO:0016020,GO:0016043,GO:0016050,GO:0016192,GO:0030117,GO:0030120,GO:0030126,GO:0030135,GO:0030137,GO:0030234,GO:0030659,GO:…	-	ko:K12493	ko04144,map04144	-	-	-	ko00000,ko00001,ko04131	-	-	0
gene_5637	1125694	2923	908	1786	1627	42.8162	39.1703	28.5466	25.7212	KOG4836	Uncharacterized conserved protein	Function unknown	POORLY CHARACTERIZED	Uncharacterized conserved protein	Function unknown	POORLY CHARACTERIZED	1125694	39416.CAZ82783	2.73e-105	309.0	KOG4836@1|root,KOG4836@2759|Eukaryota,39ZX9@33154|Opisthokonta,3P25S@4751|Fungi,3QUF4@4890|Ascomycota	4751|Fungi	U	Import inner membrane translocase subunit tim21	TIM21	GO:0005575,GO:0005622,GO:0005623,GO:0005737,GO:0005739,GO:0005740,GO:0005743,GO:0005744,GO:0005886,GO:0006605,GO:0006626,GO:0006810,GO:0006839,GO:0006886,GO:0006996,GO:0007005,GO:0008104,GO:0008150,GO:0008535,GO:0009987,GO:0010257,GO:0015031,GO:0015833,GO:0016020,GO:0016043,GO:0017004,GO:0017038,GO:0019866,GO:0022607,GO:0030150,GO:0031090,GO:0031966,GO:0031967,GO:0031975,GO:0032981,GO:0032991,GO:…	-	ko:K17796	-	-	-	-	ko00000,ko02000,ko03029	3.A.8.1	-	0
gene_5638	1125695	5133	1614	4419	4221	24.8735	24.5708	23.682	24.3947	KOG1947	Leucine rich repeat proteins, some proteins contain F-box	General function prediction only	POORLY CHARACTERIZED	Leucine rich repeat proteins, some proteins contain F-box	General function prediction only	POORLY CHARACTERIZED	#N/A	#N/A	#N/A	#N/A	#N/A	#N/A	#N/A	#N/A	#N/A	#N/A	#N/A	#N/A	#N/A	#N/A	#N/A	#N/A	#N/A	#N/A	#N/A	#N/A
gene_5639	18173	34	14	74	96	0.512139	0.764559	1.26404	1.90985	#N/A	#N/A	#N/A	#N/A	#N/A	#N/A	#N/A	#N/A	#N/A	#N/A	#N/A	#N/A	#N/A	#N/A	#N/A	#N/A	#N/A	#N/A	#N/A	#N/A	#N/A	#N/A	#N/A	#N/A	#N/A	#N/A	#N/A
gene_5640	18449	4133	1294	3018	2677	36.8803	36.9234	29.6993	28.6178	#N/A	#N/A	#N/A	#N/A	#N/A	#N/A	#N/A	18449	13349.G1X5D4	4.07e-43	158.0	KOG4532@1|root,KOG4532@2759|Eukaryota,39W51@33154|Opisthokonta,3P11F@4751|Fungi,3QRGG@4890|Ascomycota	4751|Fungi	S	Uncharacterised protein domain (DUF2415)	-	-	-	-	-	-	-	-	-	-	-	0
gene_5641	980667	2119	642	1478	1417	65.9676	65.0979	53.5686	53.0104	#N/A	#N/A	#N/A	#N/A	#N/A	#N/A	#N/A	#N/A	#N/A	#N/A	#N/A	#N/A	#N/A	#N/A	#N/A	#N/A	#N/A	#N/A	#N/A	#N/A	#N/A	#N/A	#N/A	#N/A	#N/A	#N/A	#N/A
gene_5642	1082675	98	58	131	131	0.538287	1.03634	0.813714	0.842574	#N/A	#N/A	#N/A	#N/A	#N/A	#N/A	#N/A	#N/A	#N/A	#N/A	#N/A	#N/A	#N/A	#N/A	#N/A	#N/A	#N/A	#N/A	#N/A	#N/A	#N/A	#N/A	#N/A	#N/A	#N/A	#N/A	#N/A
gene_5643	18842	755	309	617	536	7.21007	9.52374	6.60291	5.78773	#N/A	#N/A	#N/A	#N/A	#N/A	#N/A	#N/A	#N/A	#N/A	#N/A	#N/A	#N/A	#N/A	#N/A	#N/A	#N/A	#N/A	#N/A	#N/A	#N/A	#N/A	#N/A	#N/A	#N/A	#N/A	#N/A	#N/A
gene_5644	1101049	34158	8818	13760	12445	86.5575	70.8122	38.1957	37.0611	#N/A	#N/A	#N/A	#N/A	#N/A	#N/A	#N/A	1101049	39416.CAZ82786	0.0	1255.0	2A19J@1|root,2RY09@2759|Eukaryota,39X92@33154|Opisthokonta,3P19R@4751|Fungi,3QQZ6@4890|Ascomycota	4751|Fungi	E	NDT80 PhoG like DNA-binding family protein	-	-	-	ko:K12769	ko04113,map04113	-	-	-	ko00000,ko00001,ko03000	-	-	0
gene_5645	1082684	6210	2999	6320	5833	21.1386	31.8742	23.7395	23.3874	#N/A	#N/A	#N/A	#N/A	#N/A	#N/A	#N/A	1082684	39416.CAZ82787	4.85e-178	507.0	2EWX3@1|root,2SYNQ@2759|Eukaryota	2759|Eukaryota	S	Rhomboid family	-	-	-	-	-	-	-	-	-	-	-	0
gene_5646	1140433	4802	2117	4443	4339	12.0524	17.3623	12.5999	13.3828	KOG2204	Mannosyl-oligosaccharide alpha-1,2-mannosidase and related glycosyl hydrolases	Carbohydrate transport and metabolism	METABOLISM	Mannosyl-oligosaccharide alpha-1,2-mannosidase and related glycosyl hydrolases	Carbohydrate transport and metabolism	METABOLISM	1140433	39416.CAZ82789	0.0	1011.0	KOG2204@1|root,KOG2204@2759|Eukaryota,39TEX@33154|Opisthokonta,3NYKF@4751|Fungi,3QTGK@4890|Ascomycota	4751|Fungi	G	Belongs to the glycosyl hydrolase 47 family	-	-	3.2.1.113	ko:K01230	ko00510,ko00513,ko01100,ko04141,map00510,map00513,map01100,map04141	M00073,M00074	R05982,R06722	-	ko00000,ko00001,ko00002,ko01000,ko04131	-	GH47	0
gene_5647	19986	42326	10623	262400	250860	240.329	189.783	1650.72	1690.1	KOG3183	Predicted Zn-finger protein	General function prediction only	POORLY CHARACTERIZED	Predicted Zn-finger protein	General function prediction only	POORLY CHARACTERIZED	19986	39416.CAZ82790	1.13e-129	374.0	KOG3183@1|root,KOG3183@2759|Eukaryota,39R5H@33154|Opisthokonta,3NZEC@4751|Fungi,3QM20@4890|Ascomycota	4751|Fungi	S	Zinc finger protein	-	GO:0003674,GO:0005488,GO:0005575,GO:0005622,GO:0005623,GO:0005634,GO:0005737,GO:0006508,GO:0006511,GO:0006807,GO:0008150,GO:0008152,GO:0009056,GO:0009057,GO:0009987,GO:0010498,GO:0019538,GO:0019941,GO:0030163,GO:0042221,GO:0043161,GO:0043170,GO:0043226,GO:0043227,GO:0043229,GO:0043231,GO:0043632,GO:0044237,GO:0044238,GO:0044248,GO:0044257,GO:0044260,GO:0044265,GO:0044267,GO:0044424,GO:0044464,GO:…	-	ko:K07059	-	-	-	-	ko00000	-	-	0
gene_5648	1047478	2871	631	16019	14870	19.5133	13.3005	117.221	118.167	KOG3437	Anaphase-promoting complex (APC), subunit 10	Cell cycle control, cell division, chromosome partitioning	METABOLISM	Anaphase-promoting complex (APC), subunit 10	Cell cycle control, cell division, chromosome partitioning	METABOLISM	1047478	39416.CAZ82791	3.02e-127	365.0	COG5156@1|root,KOG3437@2759|Eukaryota,38GXC@33154|Opisthokonta,3P3UE@4751|Fungi,3QWHT@4890|Ascomycota	4751|Fungi	DO	Component of the anaphase promoting complex cyclosome (APC C), a cell cycle-regulated E3 ubiquitin-protein ligase complex that controls progression through mitosis and the G1 phase of the cell cycle	-	GO:0000151,GO:0000152,GO:0000209,GO:0003674,GO:0005575,GO:0005622,GO:0005623,GO:0005634,GO:0005680,GO:0005737,GO:0005739,GO:0006323,GO:0006325,GO:0006333,GO:0006464,GO:0006508,GO:0006511,GO:0006807,GO:0006996,GO:0007088,GO:0007346,GO:0008150,GO:0008152,GO:0009056,GO:0009057,GO:0009893,GO:0009896,GO:0009987,GO:0010498,GO:0010564,GO:0010604,GO:0010638,GO:0010965,GO:0016043,GO:0016567,GO:0019222,GO:…	-	ko:K03357	ko04110,ko04111,ko04113,ko04114,ko04120,ko04914,ko05166,map04110,map04111,map04113,map04114,map04120,map04914,map05166	M00389	-	-	ko00000,ko00001,ko00002,ko03036,ko04121	-	-	0
gene_5649	1082696	14596	5145	18097	16621	56.7	63.5199	77.4015	76.3871	KOG0786	3-isopropylmalate dehydrogenase	Amino acid transport and metabolism	METABOLISM	3-isopropylmalate dehydrogenase	Amino acid transport and metabolism	METABOLISM	1082696	39416.CAZ82792	3.38e-241	665.0	COG0473@1|root,KOG0786@2759|Eukaryota,3963S@33154|Opisthokonta,3NUBD@4751|Fungi,3QNZF@4890|Ascomycota	4751|Fungi	E	Catalyzes the oxidation of 3-carboxy-2-hydroxy-4- methylpentanoate (3-isopropylmalate) to 3-carboxy-4-methyl-2- oxopentanoate. The product decarboxylates to 4-methyl-2 oxopentanoate	LEU2	GO:0003674,GO:0003824,GO:0003862,GO:0005575,GO:0005622,GO:0005623,GO:0005737,GO:0005829,GO:0005975,GO:0006081,GO:0006082,GO:0006097,GO:0006520,GO:0006551,GO:0006807,GO:0008150,GO:0008152,GO:0008652,GO:0009058,GO:0009081,GO:0009082,GO:0009098,GO:0009987,GO:0016053,GO:0016491,GO:0016614,GO:0016616,GO:0019752,GO:0032787,GO:0043436,GO:0044237,GO:0044238,GO:0044249,GO:0044262,GO:0044281,GO:0044283,GO:…	1.1.1.85	ko:K00052	ko00290,ko00660,ko01100,ko01110,ko01210,ko01230,map00290,map00660,map01100,map01110,map01210,map01230	M00432,M00535	R00994,R04426,R10052	RC00084,RC00417,RC03036	br01601,ko00000,ko00001,ko00002,ko01000	-	-	0
gene_5650	1125704	6042	1936	4068	4028	13.8582	14.1103	10.1845	10.9444	KOG0733	Nuclear AAA ATPase (VCP subfamily)	Posttranslational modification, protein turnover, chaperones	CELLULAR PROCESSES AND SIGNALING	Nuclear AAA ATPase (VCP subfamily)	Posttranslational modification, protein turnover, chaperones	CELLULAR PROCESSES AND SIGNALING	1125704	39416.CAZ82793	0.0	1269.0	COG0464@1|root,KOG0733@2759|Eukaryota,38CEF@33154|Opisthokonta,3NXC3@4751|Fungi,3QQNH@4890|Ascomycota	4751|Fungi	O	Belongs to the AAA ATPase family	RIX7	GO:0000054,GO:0000055,GO:0003674,GO:0003824,GO:0005575,GO:0005622,GO:0005623,GO:0005634,GO:0005730,GO:0006403,GO:0006405,GO:0006611,GO:0006810,GO:0006886,GO:0006913,GO:0008104,GO:0008150,GO:0015031,GO:0015833,GO:0015931,GO:0016462,GO:0016787,GO:0016817,GO:0016818,GO:0016887,GO:0017111,GO:0022613,GO:0030684,GO:0030687,GO:0031503,GO:0031974,GO:0031981,GO:0032991,GO:0033036,GO:0033750,GO:0034613,GO:…	-	ko:K14571	ko03008,map03008	-	-	-	ko00000,ko00001,ko03009	-	-	0
gene_5651	1192907	11751	2040	6852	6807	19.4792	10.5952	12.4627	13.2869	#N/A	#N/A	#N/A	#N/A	#N/A	#N/A	#N/A	1192907	39416.CAZ82794	1.46e-311	880.0	2BJC4@1|root,2S1FV@2759|Eukaryota,39VYQ@33154|Opisthokonta,3NXVC@4751|Fungi,3QK0H@4890|Ascomycota	4751|Fungi	-	-	-	-	-	-	-	-	-	-	-	-	-	0
gene_5652	1192908	4629	792	3312	2944	19.1957	10.4303	15.2022	14.4012	KOG3020	TatD-related DNase	Replication, recombination and repair	INFORMATION STORAGE AND PROCESSING	TatD-related DNase	Replication, recombination and repair	INFORMATION STORAGE AND PROCESSING	#N/A	#N/A	#N/A	#N/A	#N/A	#N/A	#N/A	#N/A	#N/A	#N/A	#N/A	#N/A	#N/A	#N/A	#N/A	#N/A	#N/A	#N/A	#N/A	#N/A
gene_5653	1082703	9358	2721	7268	7739	34.602	31.5464	29.5065	33.662	KOG4208	Nucleolar RNA-binding protein NIFK	General function prediction only	POORLY CHARACTERIZED	Nucleolar RNA-binding protein NIFK	General function prediction only	POORLY CHARACTERIZED	1082703	39416.CAZ82795	1.55e-149	441.0	KOG4208@1|root,KOG4208@2759|Eukaryota,3A02H@33154|Opisthokonta,3P21Q@4751|Fungi,3QUCV@4890|Ascomycota	4751|Fungi	A	ribosomal biogenesis protein gar2	NOP15	GO:0000910,GO:0000912,GO:0000915,GO:0003674,GO:0003676,GO:0003723,GO:0005488,GO:0005575,GO:0005622,GO:0005623,GO:0005634,GO:0005730,GO:0006996,GO:0007010,GO:0007049,GO:0008150,GO:0009987,GO:0016043,GO:0019843,GO:0022402,GO:0022607,GO:0022613,GO:0030029,GO:0030036,GO:0030684,GO:0030687,GO:0030865,GO:0030866,GO:0031032,GO:0031974,GO:0031981,GO:0032506,GO:0032991,GO:0042254,GO:0042273,GO:0043226,GO:…	-	ko:K14838	-	-	-	-	ko00000,ko03009	-	-	0
gene_5654	980650	11089	6518	14941	14728	103.823	192.868	157.545	165.131	KOG3337	Protein similar to predicted member of the intramitochondrial sorting protein family	Intracellular trafficking, secretion, and vesicular transport	CELLULAR PROCESSES AND SIGNALING	Protein similar to predicted member of the intramitochondrial sorting protein family	Intracellular trafficking, secretion, and vesicular transport	CELLULAR PROCESSES AND SIGNALING	980650	39416.CAZ82796	9.28e-145	410.0	KOG3337@1|root,KOG3337@2759|Eukaryota,38FY3@33154|Opisthokonta,3P1UB@4751|Fungi,3QJG1@4890|Ascomycota	4751|Fungi	U	Msf1 domain protein	-	GO:0003674,GO:0005215,GO:0005319,GO:0005488,GO:0005515,GO:0005548,GO:0005575,GO:0005622,GO:0005623,GO:0005737,GO:0005739,GO:0005740,GO:0005743,GO:0005758,GO:0006629,GO:0006644,GO:0006650,GO:0006793,GO:0006796,GO:0006810,GO:0006811,GO:0006820,GO:0006869,GO:0006996,GO:0007005,GO:0007006,GO:0008150,GO:0008152,GO:0009889,GO:0009891,GO:0009893,GO:0009987,GO:0010562,GO:0010876,GO:0015711,GO:0015748,GO:…	4.1.3.38	ko:K02619	ko00790,map00790	-	R05553	RC01843,RC02148	ko00000,ko00001,ko01000	-	-	0
gene_5655	980676	17760	5838	40818	43288	29.9263	31.0016	76.4453	87.1685	KOG2179	Nucleotide excision repair complex XPC-HR23B, subunit XPC/DPB11	Replication, recombination and repair	INFORMATION STORAGE AND PROCESSING	Nucleotide excision repair complex XPC-HR23B, subunit XPC/DPB11	Replication, recombination and repair	INFORMATION STORAGE AND PROCESSING	980676	39416.CAZ82797	0.0	1228.0	COG5535@1|root,KOG2179@2759|Eukaryota,38BBG@33154|Opisthokonta,3NW5A@4751|Fungi,3QP7K@4890|Ascomycota	4751|Fungi	L	DNA repair protein	-	GO:0000109,GO:0000111,GO:0003674,GO:0003676,GO:0003677,GO:0003684,GO:0003697,GO:0005488,GO:0005575,GO:0005622,GO:0005623,GO:0005634,GO:0005737,GO:0006139,GO:0006259,GO:0006281,GO:0006289,GO:0006298,GO:0006725,GO:0006807,GO:0006950,GO:0006974,GO:0008150,GO:0008152,GO:0009987,GO:0032991,GO:0033554,GO:0034641,GO:0043170,GO:0043226,GO:0043227,GO:0043229,GO:0043231,GO:0044237,GO:0044238,GO:0044260,GO:…	-	ko:K10838	ko03420,map03420	-	-	-	ko00000,ko00001,ko03400	-	-	0
gene_5656	980558	8411	2258	5327	4891	34.0814	28.5181	23.6581	23.5607	#N/A	#N/A	#N/A	#N/A	#N/A	#N/A	#N/A	980558	39416.CAZ82798	3.88e-294	809.0	28NK3@1|root,2QV5S@2759|Eukaryota,3971D@33154|Opisthokonta,3NYBC@4751|Fungi,3QQW8@4890|Ascomycota	4751|Fungi	S	Protein of unknown function (DUF2418)	-	GO:0000183,GO:0000228,GO:0000775,GO:0000785,GO:0000790,GO:0005575,GO:0005622,GO:0005623,GO:0005634,GO:0005694,GO:0006139,GO:0006259,GO:0006325,GO:0006342,GO:0006355,GO:0006725,GO:0006807,GO:0006996,GO:0007049,GO:0007088,GO:0007096,GO:0007346,GO:0008150,GO:0008152,GO:0009889,GO:0009890,GO:0009892,GO:0009987,GO:0010468,GO:0010556,GO:0010558,GO:0010564,GO:0010605,GO:0010629,GO:0016043,GO:0016458,GO:…	-	-	-	-	-	-	-	-	-	0
gene_5657	1125711	7208	1332	2499	2267	25.9966	15.2478	10.0245	9.68635	KOG4476	Gluconate transport-inducing protein	Signal transduction mechanisms	CELLULAR PROCESSES AND SIGNALING	Gluconate transport-inducing protein	Signal transduction mechanisms	CELLULAR PROCESSES AND SIGNALING	1125711	39416.CAZ82799	8.83e-301	828.0	COG5037@1|root,KOG4476@2759|Eukaryota,39TDB@33154|Opisthokonta,3NY1J@4751|Fungi,3QQR9@4890|Ascomycota	4751|Fungi	GT	Regulatory protein	sge1	GO:0000228,GO:0000746,GO:0000785,GO:0000790,GO:0003674,GO:0003676,GO:0003677,GO:0003700,GO:0005488,GO:0005575,GO:0005622,GO:0005623,GO:0005634,GO:0005694,GO:0005737,GO:0006355,GO:0006357,GO:0007154,GO:0007155,GO:0007165,GO:0008150,GO:0009889,GO:0009891,GO:0009893,GO:0009987,GO:0010468,GO:0010556,GO:0010557,GO:0010604,GO:0010628,GO:0019219,GO:0019222,GO:0022610,GO:0023052,GO:0030447,GO:0031323,GO:…	-	ko:K21631	-	-	-	-	ko00000,ko03000	-	-	0
gene_5658	1101061	4913	1214	3601	3324	34.632	26.9992	28.3308	28.1713	KOG1617	CDP-alcohol phosphatidyltransferase/Phosphatidylglycerol-phosphate synthase	Lipid transport and metabolism	METABOLISM	CDP-alcohol phosphatidyltransferase/Phosphatidylglycerol-phosphate synthase	Lipid transport and metabolism	METABOLISM	1101061	40559.M7U6Z6	1e-100	305.0	COG0558@1|root,KOG1617@2759|Eukaryota,38BTA@33154|Opisthokonta,3NZR2@4751|Fungi,3QPYA@4890|Ascomycota,20VPY@147548|Leotiomycetes	4751|Fungi	I	Belongs to the CDP-alcohol phosphatidyltransferase class-I family	-	GO:0000002,GO:0003674,GO:0003824,GO:0005575,GO:0005622,GO:0005623,GO:0005737,GO:0005739,GO:0006605,GO:0006612,GO:0006629,GO:0006644,GO:0006650,GO:0006655,GO:0006793,GO:0006796,GO:0006810,GO:0006873,GO:0006886,GO:0006996,GO:0007005,GO:0007006,GO:0008104,GO:0008150,GO:0008152,GO:0008610,GO:0008654,GO:0008808,GO:0009058,GO:0009987,GO:0015031,GO:0015833,GO:0016020,GO:0016021,GO:0016043,GO:0016740,GO:…	2.7.8.41	ko:K08744	ko00564,ko01100,map00564,map01100	-	R02030	RC00002,RC00017	ko00000,ko00001,ko01000	-	-	0
gene_5659	1064572	0	0	0	0	0	0	0	0	#N/A	#N/A	#N/A	#N/A	#N/A	#N/A	#N/A	1064572	39416.CAZ83364	8.02e-34	131.0	KOG0615@1|root,KOG0615@2759|Eukaryota,39UTE@33154|Opisthokonta,3P4CR@4751|Fungi,3QU60@4890|Ascomycota	4751|Fungi	D	Calcium calmodulin-dependent protein kinase	-	-	-	-	-	-	-	-	-	-	-	0
gene_5660	1125723	0	0	0	0	0	0	0	0	#N/A	#N/A	#N/A	#N/A	#N/A	#N/A	#N/A	#N/A	#N/A	#N/A	#N/A	#N/A	#N/A	#N/A	#N/A	#N/A	#N/A	#N/A	#N/A	#N/A	#N/A	#N/A	#N/A	#N/A	#N/A	#N/A	#N/A
gene_5661	1125724	0	0	0	0	0	0	0	0	#N/A	#N/A	#N/A	#N/A	#N/A	#N/A	#N/A	1125724	655981.L8FS03	7.01e-50	171.0	2CJ8J@1|root,2SKV9@2759|Eukaryota,3AE3A@33154|Opisthokonta,3P3E1@4751|Fungi,3QUX9@4890|Ascomycota	4751|Fungi	S	HNH endonuclease	-	-	-	-	-	-	-	-	-	-	-	0
gene_5662	1082741	21	1	24	11	0	0	0	0	#N/A	#N/A	#N/A	#N/A	#N/A	#N/A	#N/A	1082741	5970.XP_009159880.1	1.01e-97	296.0	2CJ8J@1|root,2SKV9@2759|Eukaryota,3AE3A@33154|Opisthokonta,3P3E1@4751|Fungi,3QVEQ@4890|Ascomycota,20EC6@147545|Eurotiomycetes	4751|Fungi	S	HNH endonuclease	-	-	-	-	-	-	-	-	-	-	-	0
gene_5663	1125727	0	0	0	0	0.128564	0.112656	0.102247	0.0789856	KOG0032	Ca2+/calmodulin-dependent protein kinase, EF-Hand protein superfamily	Signal transduction mechanisms	CELLULAR PROCESSES AND SIGNALING	Ca2+/calmodulin-dependent protein kinase, EF-Hand protein superfamily	Signal transduction mechanisms	CELLULAR PROCESSES AND SIGNALING	1125727	39416.CAZ83364	4.34e-83	283.0	KOG0615@1|root,KOG0615@2759|Eukaryota,39UTE@33154|Opisthokonta,3P4CR@4751|Fungi,3QU60@4890|Ascomycota	4751|Fungi	D	Calcium calmodulin-dependent protein kinase	-	-	-	-	-	-	-	-	-	-	-	0
gene_5664	1024283	126	28	19	35	0.919249	1.1617	0.603491	0.460597	#N/A	#N/A	#N/A	#N/A	#N/A	#N/A	#N/A	1024283	5970.XP_009159880.1	9.26e-90	276.0	2CJ8J@1|root,2SKV9@2759|Eukaryota,3AE3A@33154|Opisthokonta,3P3E1@4751|Fungi,3QVEQ@4890|Ascomycota,20EC6@147545|Eurotiomycetes	4751|Fungi	S	HNH endonuclease	-	-	-	-	-	-	-	-	-	-	-	0
gene_5665	1125729	558	207	268	169	4.71683	5.45023	1.55436	1.31345	#N/A	#N/A	#N/A	#N/A	#N/A	#N/A	#N/A	1125729	655981.L8FS03	4.43e-77	241.0	2CJ8J@1|root,2SKV9@2759|Eukaryota,3AE3A@33154|Opisthokonta,3P3E1@4751|Fungi,3QUX9@4890|Ascomycota	4751|Fungi	S	HNH endonuclease	-	-	-	-	-	-	-	-	-	-	-	0
gene_5666	1125730	1	0	0	0	0	0	0	0	#N/A	#N/A	#N/A	#N/A	#N/A	#N/A	#N/A	1125730	337075.U4LB33	9.01e-31	115.0	2CJ8J@1|root,2SKV9@2759|Eukaryota,3AE3A@33154|Opisthokonta,3P3E1@4751|Fungi,3QVEQ@4890|Ascomycota	4751|Fungi	S	HNH endonuclease	-	-	-	-	-	-	-	-	-	-	-	0
gene_5667	980700	0	0	0	1	0	0.0466711	0.0167324	0	KOG0590	Checkpoint kinase and related serine/threonine protein kinases	Cell cycle control, cell division, chromosome partitioning	METABOLISM	Checkpoint kinase and related serine/threonine protein kinases	Cell cycle control, cell division, chromosome partitioning	METABOLISM	980700	39416.CAZ83364	3.38e-57	196.0	KOG0615@1|root,KOG0615@2759|Eukaryota,39UTE@33154|Opisthokonta,3P4CR@4751|Fungi,3QU60@4890|Ascomycota	4751|Fungi	D	Calcium calmodulin-dependent protein kinase	-	-	-	-	-	-	-	-	-	-	-	0
gene_5668	980787	0	0	0	0	0.0161675	0	0	0	KOG0430	Xanthine dehydrogenase	Nucleotide transport and metabolism	METABOLISM	Xanthine dehydrogenase	Nucleotide transport and metabolism	METABOLISM	980787	474922.ELA28664	1.53e-67	226.0	COG4631@1|root,KOG0430@2759|Eukaryota,38GEI@33154|Opisthokonta,3P0WV@4751|Fungi,3QQFN@4890|Ascomycota,21DS0@147550|Sordariomycetes,1F6T2@1028384|Glomerellales	4751|Fungi	F	Xanthine dehydrogenase	-	-	1.17.1.4,1.17.3.2	ko:K00106	ko00230,ko00232,ko00983,ko01100,ko01110,ko01120,ko04146,map00230,map00232,map00983,map01100,map01110,map01120,map04146	M00546	R01768,R01769,R02103,R02107,R07942,R07977,R07978,R07979,R08235	RC00143,RC02017,RC02199	ko00000,ko00001,ko00002,ko01000,ko04147	-	-	0
gene_5669	1125732	0	0	0	0	0	0	0	0	#N/A	#N/A	#N/A	#N/A	#N/A	#N/A	#N/A	#N/A	#N/A	#N/A	#N/A	#N/A	#N/A	#N/A	#N/A	#N/A	#N/A	#N/A	#N/A	#N/A	#N/A	#N/A	#N/A	#N/A	#N/A	#N/A	#N/A
gene_5670	1125733	0	0	0	0	0	0	0	0	#N/A	#N/A	#N/A	#N/A	#N/A	#N/A	#N/A	#N/A	#N/A	#N/A	#N/A	#N/A	#N/A	#N/A	#N/A	#N/A	#N/A	#N/A	#N/A	#N/A	#N/A	#N/A	#N/A	#N/A	#N/A	#N/A	#N/A
gene_5671	980749	1	0	1	0	0	0	0	0	KOG0615	Serine/threonine protein kinase Chk2 and related proteins	Cell cycle control, cell division, chromosome partitioning	METABOLISM	Serine/threonine protein kinase Chk2 and related proteins	Cell cycle control, cell division, chromosome partitioning	METABOLISM	980749	39416.CAZ83364	1.31e-45	163.0	KOG0615@1|root,KOG0615@2759|Eukaryota,39UTE@33154|Opisthokonta,3P4CR@4751|Fungi,3QU60@4890|Ascomycota	4751|Fungi	D	Calcium calmodulin-dependent protein kinase	-	-	-	-	-	-	-	-	-	-	-	0
gene_5672	1082748	288	62	702	564	0.224735	0.0590166	0.808684	0.848546	#N/A	#N/A	#N/A	#N/A	#N/A	#N/A	#N/A	1082748	5970.XP_009159880.1	4.7e-101	305.0	2CJ8J@1|root,2SKV9@2759|Eukaryota,3AE3A@33154|Opisthokonta,3P3E1@4751|Fungi,3QVEQ@4890|Ascomycota,20EC6@147545|Eurotiomycetes	4751|Fungi	S	HNH endonuclease	-	-	-	-	-	-	-	-	-	-	-	0
gene_5673	980730	0	0	0	3	0	0	0	0	KOG0615	Serine/threonine protein kinase Chk2 and related proteins	Cell cycle control, cell division, chromosome partitioning	METABOLISM	Serine/threonine protein kinase Chk2 and related proteins	Cell cycle control, cell division, chromosome partitioning	METABOLISM	980730	39416.CAZ79710	6.62e-30	119.0	KOG0615@1|root,KOG0615@2759|Eukaryota,39UTE@33154|Opisthokonta,3P4CR@4751|Fungi,3QU60@4890|Ascomycota	4751|Fungi	D	Calcium calmodulin-dependent protein kinase	-	-	-	-	-	-	-	-	-	-	-	0
gene_5674	1125739	0	0	0	0	3.32961	3.55489	2.53492	2.5687	#N/A	#N/A	#N/A	#N/A	#N/A	#N/A	#N/A	#N/A	#N/A	#N/A	#N/A	#N/A	#N/A	#N/A	#N/A	#N/A	#N/A	#N/A	#N/A	#N/A	#N/A	#N/A	#N/A	#N/A	#N/A	#N/A	#N/A
gene_5675	1125740	0	0	0	0	0	0	0	0	#N/A	#N/A	#N/A	#N/A	#N/A	#N/A	#N/A	1125740	655981.L8FS03	2.22e-57	191.0	2CJ8J@1|root,2SKV9@2759|Eukaryota,3AE3A@33154|Opisthokonta,3P3E1@4751|Fungi,3QUX9@4890|Ascomycota	4751|Fungi	S	HNH endonuclease	-	-	-	-	-	-	-	-	-	-	-	0
gene_5676	1125741	0	0	0	0	0	0	0	0	#N/A	#N/A	#N/A	#N/A	#N/A	#N/A	#N/A	1125741	39416.CAZ83364	8.05e-54	187.0	KOG0615@1|root,KOG0615@2759|Eukaryota,39UTE@33154|Opisthokonta,3P4CR@4751|Fungi,3QU60@4890|Ascomycota	4751|Fungi	D	Calcium calmodulin-dependent protein kinase	-	-	-	-	-	-	-	-	-	-	-	0
gene_5677	1047514	100	16	299	234	0.0283782	0.0295083	0.0772568	0.0881972	#N/A	#N/A	#N/A	#N/A	#N/A	#N/A	#N/A	1047514	5970.XP_009159880.1	2.51e-98	298.0	2CJ8J@1|root,2SKV9@2759|Eukaryota,3AE3A@33154|Opisthokonta,3P3E1@4751|Fungi,3QVEQ@4890|Ascomycota,20EC6@147545|Eurotiomycetes	4751|Fungi	S	HNH endonuclease	-	-	-	-	-	-	-	-	-	-	-	0
gene_5678	1125744	0	0	2	0	0	0	0.0128565	0.0136252	#N/A	#N/A	#N/A	#N/A	#N/A	#N/A	#N/A	1125744	39416.CAZ83364	1.51e-27	117.0	KOG0615@1|root,KOG0615@2759|Eukaryota,39UTE@33154|Opisthokonta,3P4CR@4751|Fungi,3QU60@4890|Ascomycota	4751|Fungi	D	Calcium calmodulin-dependent protein kinase	-	-	-	-	-	-	-	-	-	-	-	0
gene_5679	1125746	0	0	2	0	0	0	0	0.0540167	#N/A	#N/A	#N/A	#N/A	#N/A	#N/A	#N/A	#N/A	#N/A	#N/A	#N/A	#N/A	#N/A	#N/A	#N/A	#N/A	#N/A	#N/A	#N/A	#N/A	#N/A	#N/A	#N/A	#N/A	#N/A	#N/A	#N/A
gene_5680	1125747	6	14	29	6	0.176579	0.705576	0.41071	0	#N/A	#N/A	#N/A	#N/A	#N/A	#N/A	#N/A	1125747	80884.CCF34999	1.49e-09	61.2	COG4631@1|root,KOG0430@2759|Eukaryota,38GEI@33154|Opisthokonta,3NXMD@4751|Fungi,3QP2X@4890|Ascomycota,2164A@147550|Sordariomycetes,1EXED@1028384|Glomerellales	4751|Fungi	F	Xanthine dehydrogenase	-	GO:0000166,GO:0003674,GO:0003824,GO:0004854,GO:0005488,GO:0005575,GO:0005622,GO:0005623,GO:0005737,GO:0005829,GO:0006139,GO:0006144,GO:0006145,GO:0006725,GO:0006807,GO:0008150,GO:0008152,GO:0009056,GO:0009112,GO:0009115,GO:0009987,GO:0016491,GO:0016725,GO:0016726,GO:0016903,GO:0019439,GO:0034641,GO:0036094,GO:0043167,GO:0043168,GO:0043546,GO:0044237,GO:0044238,GO:0044248,GO:0044270,GO:0044281,GO:…	1.17.1.4,1.17.3.2	ko:K00106	ko00230,ko00232,ko00983,ko01100,ko01110,ko01120,ko04146,map00230,map00232,map00983,map01100,map01110,map01120,map04146	M00546	R01768,R01769,R02103,R02107,R07942,R07977,R07978,R07979,R08235	RC00143,RC02017,RC02199	ko00000,ko00001,ko00002,ko01000,ko04147	-	-	0
gene_5681	980765	0	0	0	0	0	0	0	0.0258613	KOG0594	Protein kinase PCTAIRE and related kinases	General function prediction only	POORLY CHARACTERIZED	Protein kinase PCTAIRE and related kinases	General function prediction only	POORLY CHARACTERIZED	980765	39416.CAZ83364	3.31e-39	146.0	KOG0615@1|root,KOG0615@2759|Eukaryota,39UTE@33154|Opisthokonta,3P4CR@4751|Fungi,3QU60@4890|Ascomycota	4751|Fungi	D	Calcium calmodulin-dependent protein kinase	-	-	-	-	-	-	-	-	-	-	-	0
gene_5682	1125749	0	0	1	0	0	0	0	0	#N/A	#N/A	#N/A	#N/A	#N/A	#N/A	#N/A	#N/A	#N/A	#N/A	#N/A	#N/A	#N/A	#N/A	#N/A	#N/A	#N/A	#N/A	#N/A	#N/A	#N/A	#N/A	#N/A	#N/A	#N/A	#N/A	#N/A
gene_5683	1064583	1	0	0	0	0	0	0	0.0183434	#N/A	#N/A	#N/A	#N/A	#N/A	#N/A	#N/A	#N/A	#N/A	#N/A	#N/A	#N/A	#N/A	#N/A	#N/A	#N/A	#N/A	#N/A	#N/A	#N/A	#N/A	#N/A	#N/A	#N/A	#N/A	#N/A	#N/A
gene_5684	1125750	0	0	2	0	0.114557	0	0.133206	0.0933172	#N/A	#N/A	#N/A	#N/A	#N/A	#N/A	#N/A	#N/A	#N/A	#N/A	#N/A	#N/A	#N/A	#N/A	#N/A	#N/A	#N/A	#N/A	#N/A	#N/A	#N/A	#N/A	#N/A	#N/A	#N/A	#N/A	#N/A
gene_5685	1125751	0	0	0	0	0	0	0	0	#N/A	#N/A	#N/A	#N/A	#N/A	#N/A	#N/A	#N/A	#N/A	#N/A	#N/A	#N/A	#N/A	#N/A	#N/A	#N/A	#N/A	#N/A	#N/A	#N/A	#N/A	#N/A	#N/A	#N/A	#N/A	#N/A	#N/A
gene_5686	980710	21	12	13	15	1.85535	0.91602	4.03146	4.13736	KOG0603	Ribosomal protein S6 kinase	Signal transduction mechanisms	CELLULAR PROCESSES AND SIGNALING	Ribosomal protein S6 kinase	Signal transduction mechanisms	CELLULAR PROCESSES AND SIGNALING	980710	39416.CAZ83364	2.84e-143	427.0	KOG0615@1|root,KOG0615@2759|Eukaryota,39UTE@33154|Opisthokonta,3P4CR@4751|Fungi,3QU60@4890|Ascomycota	4751|Fungi	D	Calcium calmodulin-dependent protein kinase	-	-	-	-	-	-	-	-	-	-	-	0
gene_5687	1140506	5	1	20	7	0.175831	0.0890039	0.277136	0.244094	KOG0603	Ribosomal protein S6 kinase	Signal transduction mechanisms	CELLULAR PROCESSES AND SIGNALING	Ribosomal protein S6 kinase	Signal transduction mechanisms	CELLULAR PROCESSES AND SIGNALING	1140506	39416.CAZ83364	3.05e-175	517.0	KOG0615@1|root,KOG0615@2759|Eukaryota,39UTE@33154|Opisthokonta,3P4CR@4751|Fungi,3QU60@4890|Ascomycota	4751|Fungi	D	Calcium calmodulin-dependent protein kinase	-	-	-	-	-	-	-	-	-	-	-	0
gene_5688	1082753	147	46	138	113	0.510185	0.368363	0.703753	0.608898	KOG0615	Serine/threonine protein kinase Chk2 and related proteins	Cell cycle control, cell division, chromosome partitioning	METABOLISM	Serine/threonine protein kinase Chk2 and related proteins	Cell cycle control, cell division, chromosome partitioning	METABOLISM	1082753	39416.CAZ83364	3.99e-148	446.0	KOG0615@1|root,KOG0615@2759|Eukaryota,39UTE@33154|Opisthokonta,3P4CR@4751|Fungi,3QU60@4890|Ascomycota	4751|Fungi	D	Calcium calmodulin-dependent protein kinase	-	-	-	-	-	-	-	-	-	-	-	0
gene_5689	1140514	15	7	28	18	19.1901	8.2024	20.7764	21.2356	KOG1035	eIF-2alpha kinase GCN2	Translation, ribosomal structure and biogenesis	INFORMATION STORAGE AND PROCESSING	eIF-2alpha kinase GCN2	Translation, ribosomal structure and biogenesis	INFORMATION STORAGE AND PROCESSING	1140514	1047171.Mycgr3P45539	2.55e-12	66.6	KOG0615@1|root,KOG0615@2759|Eukaryota,39UTE@33154|Opisthokonta,3P4CR@4751|Fungi,3QU60@4890|Ascomycota,20A9J@147541|Dothideomycetes,3MNQM@451867|Dothideomycetidae	4751|Fungi	D	Protein tyrosine kinase	-	-	-	-	-	-	-	-	-	-	-	0
gene_5690	1047523	22	29	28	27	0.306001	0.670759	1.0663	0.92528	KOG0615	Serine/threonine protein kinase Chk2 and related proteins	Cell cycle control, cell division, chromosome partitioning	METABOLISM	Serine/threonine protein kinase Chk2 and related proteins	Cell cycle control, cell division, chromosome partitioning	METABOLISM	1047523	39416.CAZ83364	4.82e-139	411.0	KOG0615@1|root,KOG0615@2759|Eukaryota,39UTE@33154|Opisthokonta,3P4CR@4751|Fungi,3QU60@4890|Ascomycota	4751|Fungi	D	Calcium calmodulin-dependent protein kinase	-	-	-	-	-	-	-	-	-	-	-	0
gene_5691	1125767	65	31	57	32	0.156257	0.307809	0.186912	0.0982299	KOG0603	Ribosomal protein S6 kinase	Signal transduction mechanisms	CELLULAR PROCESSES AND SIGNALING	Ribosomal protein S6 kinase	Signal transduction mechanisms	CELLULAR PROCESSES AND SIGNALING	1125767	39416.CAZ83364	7.48e-147	443.0	KOG0615@1|root,KOG0615@2759|Eukaryota,39UTE@33154|Opisthokonta,3P4CR@4751|Fungi,3QU60@4890|Ascomycota	4751|Fungi	D	Calcium calmodulin-dependent protein kinase	-	-	-	-	-	-	-	-	-	-	-	0
gene_5692	1064590	2	1	9	5	1.17916	0.40589	0.707542	0.707213	KOG0603	Ribosomal protein S6 kinase	Signal transduction mechanisms	CELLULAR PROCESSES AND SIGNALING	Ribosomal protein S6 kinase	Signal transduction mechanisms	CELLULAR PROCESSES AND SIGNALING	1064590	39416.CAZ83364	4.19e-160	473.0	KOG0615@1|root,KOG0615@2759|Eukaryota,39UTE@33154|Opisthokonta,3P4CR@4751|Fungi,3QU60@4890|Ascomycota	4751|Fungi	D	Calcium calmodulin-dependent protein kinase	-	-	-	-	-	-	-	-	-	-	-	0
gene_5693	980790	86	30	433	404	0.72255	0.782109	2.21623	2.0248	KOG0603	Ribosomal protein S6 kinase	Signal transduction mechanisms	CELLULAR PROCESSES AND SIGNALING	Ribosomal protein S6 kinase	Signal transduction mechanisms	CELLULAR PROCESSES AND SIGNALING	980790	39416.CAZ83364	1.96e-162	472.0	KOG0615@1|root,KOG0615@2759|Eukaryota,39UTE@33154|Opisthokonta,3P4CR@4751|Fungi,3QU60@4890|Ascomycota	4751|Fungi	D	Calcium calmodulin-dependent protein kinase	-	-	-	-	-	-	-	-	-	-	-	0
gene_5694	1064592	554	210	501	517	2.34331	2.399	2.40113	2.55428	KOG0603	Ribosomal protein S6 kinase	Signal transduction mechanisms	CELLULAR PROCESSES AND SIGNALING	Ribosomal protein S6 kinase	Signal transduction mechanisms	CELLULAR PROCESSES AND SIGNALING	1064592	39416.CAZ83364	5.59e-136	416.0	KOG0615@1|root,KOG0615@2759|Eukaryota,39UTE@33154|Opisthokonta,3P4CR@4751|Fungi,3QU60@4890|Ascomycota	4751|Fungi	D	Calcium calmodulin-dependent protein kinase	-	-	-	-	-	-	-	-	-	-	-	0
gene_5695	1140530	105	22	179	172	2.05877	0.969474	1.50527	1.56905	KOG0603	Ribosomal protein S6 kinase	Signal transduction mechanisms	CELLULAR PROCESSES AND SIGNALING	Ribosomal protein S6 kinase	Signal transduction mechanisms	CELLULAR PROCESSES AND SIGNALING	1140530	39416.CAZ83364	2.35e-177	518.0	KOG0615@1|root,KOG0615@2759|Eukaryota,39UTE@33154|Opisthokonta,3P4CR@4751|Fungi,3QU60@4890|Ascomycota	4751|Fungi	D	Calcium calmodulin-dependent protein kinase	-	-	-	-	-	-	-	-	-	-	-	0
gene_5696	1125773	800	151	1724	1659	7.12548	5.34729	14.3466	15.3635	KOG0603	Ribosomal protein S6 kinase	Signal transduction mechanisms	CELLULAR PROCESSES AND SIGNALING	Ribosomal protein S6 kinase	Signal transduction mechanisms	CELLULAR PROCESSES AND SIGNALING	1125773	39416.CAZ83364	1.14e-161	481.0	KOG0615@1|root,KOG0615@2759|Eukaryota,39UTE@33154|Opisthokonta,3P4CR@4751|Fungi,3QU60@4890|Ascomycota	4751|Fungi	D	Calcium calmodulin-dependent protein kinase	-	-	-	-	-	-	-	-	-	-	-	0
gene_5697	1140550	0	10	24	23	0.0431837	0.503909	0.607841	0.294431	#N/A	#N/A	#N/A	#N/A	#N/A	#N/A	#N/A	1140550	39416.CAZ83229	1.75e-58	189.0	2D5YV@1|root,2T05A@2759|Eukaryota,3AARA@33154|Opisthokonta,3P6KW@4751|Fungi	4751|Fungi	-	-	-	-	-	-	-	-	-	-	-	-	-	0
gene_5698	980825	28	1	229	231	0.0905987	0.0956979	1.39245	1.27514	#N/A	#N/A	#N/A	#N/A	#N/A	#N/A	#N/A	980825	39416.CAZ83229	3.45e-68	216.0	2D5YV@1|root,2T05A@2759|Eukaryota,3AARA@33154|Opisthokonta,3P6KW@4751|Fungi	4751|Fungi	-	-	-	-	-	-	-	-	-	-	-	-	-	0
gene_5699	1192926	1	3	31	20	0.0191711	0.0361627	0.122414	0.0679643	#N/A	#N/A	#N/A	#N/A	#N/A	#N/A	#N/A	1192926	39416.CAZ83229	3.19e-72	227.0	2D5YV@1|root,2T05A@2759|Eukaryota,3AARA@33154|Opisthokonta,3P6KW@4751|Fungi	4751|Fungi	-	-	-	-	-	-	-	-	-	-	-	-	-	0
gene_5700	1125778	0	0	8	0	0	0.549473	1.5716	0.309603	#N/A	#N/A	#N/A	#N/A	#N/A	#N/A	#N/A	#N/A	#N/A	#N/A	#N/A	#N/A	#N/A	#N/A	#N/A	#N/A	#N/A	#N/A	#N/A	#N/A	#N/A	#N/A	#N/A	#N/A	#N/A	#N/A	#N/A
gene_5701	1125779	0	1	78	100	0	0.0248221	0.263152	0.345934	#N/A	#N/A	#N/A	#N/A	#N/A	#N/A	#N/A	1125779	39416.CAZ83229	1.01e-68	219.0	2D5YV@1|root,2T05A@2759|Eukaryota,3AARA@33154|Opisthokonta,3P6KW@4751|Fungi	4751|Fungi	-	-	-	-	-	-	-	-	-	-	-	-	-	0
gene_5703	1125781	0	0	0	0	0.0323925	0.153779	0.407183	0.549762	#N/A	#N/A	#N/A	#N/A	#N/A	#N/A	#N/A	1125781	39416.CAZ83229	4.39e-71	224.0	2D5YV@1|root,2T05A@2759|Eukaryota,3AARA@33154|Opisthokonta,3P6KW@4751|Fungi	4751|Fungi	-	-	-	-	-	-	-	-	-	-	-	-	-	0
gene_5704	980797	784	793	4753	4065	6.61673	19.6507	41.5462	38.5116	#N/A	#N/A	#N/A	#N/A	#N/A	#N/A	#N/A	980797	39416.CAZ83229	1.26e-71	224.0	2D5YV@1|root,2T05A@2759|Eukaryota,3AARA@33154|Opisthokonta,3P6KW@4751|Fungi	4751|Fungi	-	-	-	-	-	-	-	-	-	-	-	-	-	0
gene_5705	1125783	0	0	0	0	0.0116203	0	0.0131524	0.0139327	#N/A	#N/A	#N/A	#N/A	#N/A	#N/A	#N/A	1125783	39416.CAZ83229	3.67e-57	187.0	2D5YV@1|root,2T05A@2759|Eukaryota,3AARA@33154|Opisthokonta,3P6KW@4751|Fungi	4751|Fungi	-	-	-	-	-	-	-	-	-	-	-	-	-	0
gene_5706	1140563	7	6	29	12	0.102889	0.245346	0.744916	0.463329	#N/A	#N/A	#N/A	#N/A	#N/A	#N/A	#N/A	1140563	39416.CAZ83229	1.62e-62	200.0	2D5YV@1|root,2T05A@2759|Eukaryota,3AARA@33154|Opisthokonta,3P6KW@4751|Fungi	4751|Fungi	-	-	-	-	-	-	-	-	-	-	-	-	-	0
gene_5707	1140566	4	0	0	2	0	0.0925945	0.0163386	0.095885	#N/A	#N/A	#N/A	#N/A	#N/A	#N/A	#N/A	1140566	39416.CAZ83229	5.15e-74	231.0	2D5YV@1|root,2T05A@2759|Eukaryota,3AARA@33154|Opisthokonta,3P6KW@4751|Fungi	4751|Fungi	-	-	-	-	-	-	-	-	-	-	-	-	-	0
gene_5708	1101068	1	0	5	8	0.0173205	0	0.0291521	0.0413799	#N/A	#N/A	#N/A	#N/A	#N/A	#N/A	#N/A	1101068	39416.CAZ83229	1.16e-87	266.0	2D5YV@1|root,2T05A@2759|Eukaryota,3AARA@33154|Opisthokonta,3P6KW@4751|Fungi	4751|Fungi	-	-	-	-	-	-	-	-	-	-	-	-	-	0
gene_5709	1192929	3627	7640	5023	5075	25.397	167.58	38.0774	41.4306	KOG1203	Predicted dehydrogenase	Carbohydrate transport and metabolism	METABOLISM	Predicted dehydrogenase	Carbohydrate transport and metabolism	METABOLISM	1192929	39416.CAZ83228	3.1e-144	410.0	COG0702@1|root,KOG1203@2759|Eukaryota,39YUH@33154|Opisthokonta,3P1I3@4751|Fungi,3QJZ2@4890|Ascomycota	4751|Fungi	G	NAD dependent epimerase dehydratase	-	-	-	-	-	-	-	-	-	-	-	0
gene_5710	1107962	7254	2440	5150	4770	19.9207	21.0792	15.4854	15.4898	#N/A	#N/A	#N/A	#N/A	#N/A	#N/A	#N/A	1107962	39416.CAZ83227	0.0	1006.0	2CE3W@1|root,2S3FT@2759|Eukaryota,39QVF@33154|Opisthokonta,3Q6W2@4751|Fungi,3RPPH@4890|Ascomycota	4751|Fungi	S	GTP binding protein	-	-	-	-	-	-	-	-	-	-	-	0
gene_5711	1140571	2772	1034	3156	3019	8.72606	10.0076	10.7979	11.1063	#N/A	#N/A	#N/A	#N/A	#N/A	#N/A	#N/A	1140571	39416.CAZ83226	7.19e-145	452.0	COG0389@1|root,KOG2093@2759|Eukaryota,395E4@33154|Opisthokonta,3NTZX@4751|Fungi,3QNDW@4890|Ascomycota	4751|Fungi	L	Deoxycytidyl transferase involved in DNA repair. Transfers a dCMP residue from dCTP to the 3'-end of a DNA primer in a template-dependent reaction. May assist in the first step in the bypass of abasic lesions by the insertion of a nucleotide opposite the lesion. Required for normal induction of mutations by physical and chemical agents	REV1	GO:0000002,GO:0000731,GO:0003674,GO:0003824,GO:0003887,GO:0005575,GO:0005622,GO:0005623,GO:0005634,GO:0005657,GO:0005694,GO:0005737,GO:0005739,GO:0006139,GO:0006259,GO:0006281,GO:0006301,GO:0006725,GO:0006807,GO:0006950,GO:0006974,GO:0006996,GO:0007005,GO:0008150,GO:0008152,GO:0009058,GO:0009059,GO:0009987,GO:0016043,GO:0016740,GO:0016772,GO:0016779,GO:0017125,GO:0018130,GO:0019438,GO:0019985,GO:…	-	ko:K03515	ko03460,map03460	-	-	-	ko00000,ko00001,ko01000,ko03400	-	-	0
gene_5712	1192932	1157	744	1278	1260	2.58707	5.00612	3.22398	3.27868	#N/A	#N/A	#N/A	#N/A	#N/A	#N/A	#N/A	#N/A	#N/A	#N/A	#N/A	#N/A	#N/A	#N/A	#N/A	#N/A	#N/A	#N/A	#N/A	#N/A	#N/A	#N/A	#N/A	#N/A	#N/A	#N/A	#N/A
gene_5713	22331	146	61	357	310	10.7984	12.4873	16.5096	17.0684	KOG3448	Predicted snRNP core protein	RNA processing and modification	INFORMATION STORAGE AND PROCESSING	Predicted snRNP core protein	RNA processing and modification	INFORMATION STORAGE AND PROCESSING	22331	310453.XP_007587079.1	5.41e-43	142.0	COG1958@1|root,KOG3448@2759|Eukaryota,3A5UF@33154|Opisthokonta,3P571@4751|Fungi,3QWI3@4890|Ascomycota,202B7@147541|Dothideomycetes	4751|Fungi	A	Binds specifically to the 3'-terminal U-tract of U6 snRNA	LSM2	GO:0000375,GO:0000377,GO:0000398,GO:0000932,GO:0005575,GO:0005622,GO:0005623,GO:0005634,GO:0005681,GO:0005688,GO:0005730,GO:0005732,GO:0005737,GO:0006139,GO:0006364,GO:0006396,GO:0006397,GO:0006725,GO:0006807,GO:0008150,GO:0008152,GO:0008380,GO:0009987,GO:0010467,GO:0016070,GO:0016071,GO:0016072,GO:0022613,GO:0030532,GO:0031974,GO:0031981,GO:0032991,GO:0034470,GO:0034641,GO:0034660,GO:0035770,GO:…	-	ko:K12621	ko03018,ko03040,map03018,map03040	M00354,M00396,M00397	-	-	ko00000,ko00001,ko00002,ko03019,ko03041	-	-	0
gene_5714	1101071	112682	19975	123620	115057	591.08	330.119	716.347	715.175	#N/A	#N/A	#N/A	#N/A	#N/A	#N/A	#N/A	1101071	39416.CAZ83224	2.77e-253	697.0	28JWX@1|root,2QSB5@2759|Eukaryota,38J5S@33154|Opisthokonta,3NU2X@4751|Fungi,3QK31@4890|Ascomycota	4751|Fungi	Q	alternative oxidase	AOX2	GO:0005575,GO:0005622,GO:0005623,GO:0005737,GO:0005739,GO:0005740,GO:0005743,GO:0016020,GO:0019866,GO:0031090,GO:0031966,GO:0031967,GO:0031975,GO:0043226,GO:0043227,GO:0043229,GO:0043231,GO:0044422,GO:0044424,GO:0044429,GO:0044444,GO:0044446,GO:0044464	-	-	-	-	-	-	-	-	-	0
gene_5715	1047545	3428	1635	5490	5209	27.4312	43.8923	51.4068	51.3901	KOG3360	Acylphosphatase	Energy production and conversion	METABOLISM	Acylphosphatase	Energy production and conversion	METABOLISM	1047545	318829.MGG_04824T0	4.05e-26	99.8	COG1254@1|root,2SCRS@2759|Eukaryota,3ADA1@33154|Opisthokonta,3Q4ET@4751|Fungi,3RMMH@4890|Ascomycota,21RIU@147550|Sordariomycetes,41NRU@639021|Magnaporthales	4751|Fungi	G	Belongs to the acylphosphatase family	-	-	3.6.1.7	ko:K01512	ko00620,ko00627,ko01120,map00620,map00627,map01120	-	R00317,R01421,R01515	RC00043	ko00000,ko00001,ko01000	-	-	0
gene_5716	1047547	13308	4503	12773	12130	33.6416	35.9997	35.4358	36.2969	#N/A	#N/A	#N/A	#N/A	#N/A	#N/A	#N/A	#N/A	#N/A	#N/A	#N/A	#N/A	#N/A	#N/A	#N/A	#N/A	#N/A	#N/A	#N/A	#N/A	#N/A	#N/A	#N/A	#N/A	#N/A	#N/A	#N/A
gene_5717	22472	14379	5019	10383	9604	58.0019	63.9028	46.1866	45.841	#N/A	#N/A	#N/A	#N/A	#N/A	#N/A	#N/A	#N/A	#N/A	#N/A	#N/A	#N/A	#N/A	#N/A	#N/A	#N/A	#N/A	#N/A	#N/A	#N/A	#N/A	#N/A	#N/A	#N/A	#N/A	#N/A	#N/A
gene_5718	22590	13468	2893	10183	9842	31.0923	21.0319	25.7428	26.7439	KOG0997	Uncharacterized conserved protein Sand	Function unknown	POORLY CHARACTERIZED	Uncharacterized conserved protein Sand	Function unknown	POORLY CHARACTERIZED	22590	39416.CAZ83222	0.0	1071.0	KOG0997@1|root,KOG0997@2759|Eukaryota,38CMS@33154|Opisthokonta,3NUUU@4751|Fungi,3QRH5@4890|Ascomycota	4751|Fungi	S	Vacuolar fusion protein mon-1	MON1	GO:0000322,GO:0000323,GO:0000324,GO:0000329,GO:0001786,GO:0003674,GO:0005488,GO:0005543,GO:0005575,GO:0005622,GO:0005623,GO:0005737,GO:0005768,GO:0005770,GO:0005773,GO:0005774,GO:0005829,GO:0006605,GO:0006612,GO:0006623,GO:0006810,GO:0006886,GO:0006914,GO:0007034,GO:0008104,GO:0008150,GO:0008152,GO:0008289,GO:0009056,GO:0009987,GO:0010314,GO:0012505,GO:0015031,GO:0015833,GO:0016020,GO:0016192,GO:…	-	ko:K20195	ko04138,map04138	-	-	-	ko00000,ko00001,ko04131	-	-	0
gene_5719	1064615	2166	59661	8547	7428	4.1859	364.943	18.1972	17.0503	#N/A	#N/A	#N/A	#N/A	#N/A	#N/A	#N/A	1064615	39416.CAZ83851	0.0	1447.0	28RQ9@1|root,2QYDH@2759|Eukaryota,38E67@33154|Opisthokonta,3NV0P@4751|Fungi,3QPQ9@4890|Ascomycota	4751|Fungi	S	Protein of unknown function (DUF4449)	-	-	-	-	-	-	-	-	-	-	-	0
gene_5720	1064616	71	25	214	275	1.04142	1.10441	3.62103	4.79177	#N/A	#N/A	#N/A	#N/A	#N/A	#N/A	#N/A	#N/A	#N/A	#N/A	#N/A	#N/A	#N/A	#N/A	#N/A	#N/A	#N/A	#N/A	#N/A	#N/A	#N/A	#N/A	#N/A	#N/A	#N/A	#N/A	#N/A
gene_5721	1082800	727	1097	1303	1216	3.28506	16.2581	6.59162	6.6416	#N/A	#N/A	#N/A	#N/A	#N/A	#N/A	#N/A	#N/A	#N/A	#N/A	#N/A	#N/A	#N/A	#N/A	#N/A	#N/A	#N/A	#N/A	#N/A	#N/A	#N/A	#N/A	#N/A	#N/A	#N/A	#N/A	#N/A
gene_5722	1047557	2733	1154	5030	4815	73.7637	98.4375	156.771	157.975	KOG3465	Signal recognition particle, subunit Srp9	Intracellular trafficking, secretion, and vesicular transport	CELLULAR PROCESSES AND SIGNALING	Signal recognition particle, subunit Srp9	Intracellular trafficking, secretion, and vesicular transport	CELLULAR PROCESSES AND SIGNALING	1047557	39416.CAZ83842	1.86e-46	152.0	2E6B3@1|root,2SD1I@2759|Eukaryota,3A68P@33154|Opisthokonta,3P556@4751|Fungi	4751|Fungi	S	Signal recognition particle 9 kDa protein (SRP9)	-	-	-	-	-	-	-	-	-	-	-	0
gene_5723	1101076	9427	2186	17391	15938	83.4251	61.3327	171.879	167.632	#N/A	#N/A	#N/A	#N/A	#N/A	#N/A	#N/A	1101076	39416.CAZ83841	1.97e-150	426.0	2C2CU@1|root,2QQMN@2759|Eukaryota,39RHC@33154|Opisthokonta,3P00Q@4751|Fungi	4751|Fungi	-	-	-	-	-	-	-	-	-	-	-	-	-	0
gene_5724	22656	30192	7822	36640	36687	162.566	138.445	216.626	233.707	#N/A	#N/A	#N/A	#N/A	#N/A	#N/A	#N/A	22656	40559.M7TW66	4.57e-55	179.0	2CI4P@1|root,2S227@2759|Eukaryota,39JBH@33154|Opisthokonta,3Q3N8@4751|Fungi,3RKQ5@4890|Ascomycota,21068@147548|Leotiomycetes	4751|Fungi	S	OHCU decarboxylase	-	-	-	-	-	-	-	-	-	-	-	0
gene_5725	1101078	9057	4598	8337	8618	109.349	181.099	114.325	124.169	#N/A	#N/A	#N/A	#N/A	#N/A	#N/A	#N/A	1101078	39416.CAZ83839	2.55e-144	410.0	2D0N4@1|root,2SESI@2759|Eukaryota,3A92E@33154|Opisthokonta,3P85S@4751|Fungi,3QYHM@4890|Ascomycota	4751|Fungi	-	-	-	-	-	-	-	-	-	-	-	-	-	0
gene_5726	1082815	1163	121	417	370	27.0449	10.6478	10.8092	11.1948	#N/A	#N/A	#N/A	#N/A	#N/A	#N/A	#N/A	#N/A	#N/A	#N/A	#N/A	#N/A	#N/A	#N/A	#N/A	#N/A	#N/A	#N/A	#N/A	#N/A	#N/A	#N/A	#N/A	#N/A	#N/A	#N/A	#N/A
gene_5727	1082816	19358	3559	9871	9049	34.6079	19.9314	19.2273	19.0291	KOG0283	WD40 repeat-containing protein	Function unknown	POORLY CHARACTERIZED	WD40 repeat-containing protein	Function unknown	POORLY CHARACTERIZED	1082816	39416.CAZ83838	0.0	1285.0	KOG0283@1|root,KOG0283@2759|Eukaryota,38EG2@33154|Opisthokonta,3NWE2@4751|Fungi,3QJVN@4890|Ascomycota	4751|Fungi	J	WD repeat protein	-	GO:0005575,GO:0032991	-	ko:K20241	-	-	-	-	ko00000,ko04131	-	-	0
gene_5728	1192947	0	0	3	5	0	0.0177938	0.0333717	0.133149	#N/A	#N/A	#N/A	#N/A	#N/A	#N/A	#N/A	#N/A	#N/A	#N/A	#N/A	#N/A	#N/A	#N/A	#N/A	#N/A	#N/A	#N/A	#N/A	#N/A	#N/A	#N/A	#N/A	#N/A	#N/A	#N/A	#N/A
gene_5729	1082844	128	29	473	334	4.27476	2.26114	11.577	8.99796	#N/A	#N/A	#N/A	#N/A	#N/A	#N/A	#N/A	#N/A	#N/A	#N/A	#N/A	#N/A	#N/A	#N/A	#N/A	#N/A	#N/A	#N/A	#N/A	#N/A	#N/A	#N/A	#N/A	#N/A	#N/A	#N/A	#N/A
gene_5730	1082846	8295	2666	14169	13381	25.1243	25.3718	46.9967	47.8177	KOG1446	Histone H3 (Lys4) methyltransferase complex and RNA cleavage factor II complex, subunit SWD2	RNA processing and modification	INFORMATION STORAGE AND PROCESSING	Histone H3 (Lys4) methyltransferase complex and RNA cleavage factor II complex, subunit SWD2	RNA processing and modification	INFORMATION STORAGE AND PROCESSING	1082846	39416.CAZ83837	1.15e-232	644.0	KOG1446@1|root,KOG1446@2759|Eukaryota,38EVS@33154|Opisthokonta,3NWRZ@4751|Fungi,3QNXQ@4890|Ascomycota	4751|Fungi	ABO	WD repeat protein	-	GO:0000228,GO:0000785,GO:0000790,GO:0003674,GO:0003682,GO:0005488,GO:0005575,GO:0005622,GO:0005623,GO:0005634,GO:0005654,GO:0005694,GO:0005847,GO:0005849,GO:0006139,GO:0006325,GO:0006378,GO:0006379,GO:0006396,GO:0006397,GO:0006464,GO:0006479,GO:0006725,GO:0006807,GO:0006996,GO:0007088,GO:0007346,GO:0008150,GO:0008152,GO:0008213,GO:0008287,GO:0009987,GO:0010467,GO:0010564,GO:0010639,GO:0010948,GO:…	-	ko:K14962	ko03015,map03015	-	-	-	ko00000,ko00001,ko03019,ko03036	-	-	0
gene_5731	980932	8236	1297	9209	8447	52.3664	26.1305	64.3504	63.9098	KOG0755	Mitochondrial oxaloacetate carrier protein	Energy production and conversion	METABOLISM	Mitochondrial oxaloacetate carrier protein	Energy production and conversion	METABOLISM	980932	39416.CAZ83836	1.19e-203	565.0	KOG0755@1|root,KOG0755@2759|Eukaryota,38FT2@33154|Opisthokonta,3NV90@4751|Fungi,3QK2H@4890|Ascomycota	4751|Fungi	C	Belongs to the mitochondrial carrier (TC 2.A.29) family	OAC1	GO:0003674,GO:0005215,GO:0005310,GO:0005342,GO:0005575,GO:0005622,GO:0005623,GO:0005737,GO:0005739,GO:0005740,GO:0005743,GO:0006810,GO:0006811,GO:0006820,GO:0006835,GO:0006839,GO:0008150,GO:0008272,GO:0008509,GO:0008514,GO:0015075,GO:0015103,GO:0015116,GO:0015117,GO:0015131,GO:0015318,GO:0015556,GO:0015698,GO:0015709,GO:0015711,GO:0015718,GO:0015729,GO:0015740,GO:0015849,GO:0015850,GO:0016020,GO:…	-	ko:K15117	-	-	-	-	ko00000,ko02000	2.A.29.15	-	0
gene_5732	1082849	5805	1484	10680	9934	20.0032	15.8385	39.6889	40.2702	KOG0143	Iron/ascorbate family oxidoreductases	Secondary metabolites biosynthesis, transport and catabolism	METABOLISM	Iron/ascorbate family oxidoreductases	Secondary metabolites biosynthesis, transport and catabolism	METABOLISM	1082849	39416.CAZ83835	3.16e-226	624.0	COG3491@1|root,KOG0143@2759|Eukaryota,39XAE@33154|Opisthokonta,3NWSS@4751|Fungi,3QJDG@4890|Ascomycota	4751|Fungi	Q	Belongs to the iron ascorbate-dependent oxidoreductase family	-	-	-	-	-	-	-	-	-	-	-	0
gene_5733	1082851	37501	13468	62989	56945	56.3179	63.7922	103.716	101.152	KOG1985	Vesicle coat complex COPII, subunit SEC24/subunit SFB2	Intracellular trafficking, secretion, and vesicular transport	CELLULAR PROCESSES AND SIGNALING	Vesicle coat complex COPII, subunit SEC24/subunit SFB2	Intracellular trafficking, secretion, and vesicular transport	CELLULAR PROCESSES AND SIGNALING	1082851	39416.CAZ83833	0.0	1665.0	COG5028@1|root,KOG1985@2759|Eukaryota,3AGJX@33154|Opisthokonta,3NVER@4751|Fungi,3QMVH@4890|Ascomycota	4751|Fungi	U	Component of the coat protein complex II (COPII) which promotes the formation of transport vesicles from the endoplasmic reticulum (ER). The coat has two main functions, the physical deformation of the endoplasmic reticulum membrane into vesicles and the selection of cargo molecules (By similarity)	SEC24	GO:0000322,GO:0000323,GO:0000324,GO:0000329,GO:0003674,GO:0005048,GO:0005488,GO:0005575,GO:0005622,GO:0005623,GO:0005737,GO:0005773,GO:0005774,GO:0005783,GO:0005798,GO:0006810,GO:0006886,GO:0006888,GO:0006900,GO:0006914,GO:0006996,GO:0008104,GO:0008150,GO:0008152,GO:0009056,GO:0009987,GO:0012505,GO:0012506,GO:0012507,GO:0015031,GO:0015833,GO:0016020,GO:0016043,GO:0016050,GO:0016192,GO:0016236,GO:…	-	ko:K14007	ko04141,map04141	M00404	-	-	ko00000,ko00001,ko00002,ko04131	-	-	0
gene_5734	24915	23269	5842	47025	43907	60.5602	47.8269	134.705	135.64	KOG0357	Chaperonin complex component, TCP-1 epsilon subunit (CCT5)	Posttranslational modification, protein turnover, chaperones	CELLULAR PROCESSES AND SIGNALING	Chaperonin complex component, TCP-1 epsilon subunit (CCT5)	Posttranslational modification, protein turnover, chaperones	CELLULAR PROCESSES AND SIGNALING	24915	39416.CAZ83831	0.0	1051.0	COG0459@1|root,KOG0357@2759|Eukaryota,38CU0@33154|Opisthokonta,3NVV4@4751|Fungi,3QN0C@4890|Ascomycota	4751|Fungi	O	assists the folding of proteins upon ATP hydrolysis	CCT5	GO:0003674,GO:0005488,GO:0005515,GO:0005575,GO:0005622,GO:0005623,GO:0005737,GO:0005829,GO:0005832,GO:0005856,GO:0006457,GO:0006458,GO:0008150,GO:0009987,GO:0032991,GO:0043226,GO:0043228,GO:0043229,GO:0043232,GO:0044183,GO:0044424,GO:0044444,GO:0044445,GO:0044464,GO:0051082,GO:0061077,GO:0101031	-	ko:K09497	-	-	-	-	ko00000,ko03036,ko03110,ko04147	-	-	0
gene_5735	980816	26756	5154	22020	19904	128.464	79.0411	118.227	114.289	KOG2952	Cell cycle control protein	Transcription	INFORMATION STORAGE AND PROCESSING	Cell cycle control protein	Transcription	INFORMATION STORAGE AND PROCESSING	980816	39416.CAZ83830	1.14e-261	720.0	COG5035@1|root,KOG2952@2759|Eukaryota,38H7N@33154|Opisthokonta,3NVEE@4751|Fungi,3QMQF@4890|Ascomycota	4751|Fungi	DKT	LEM3 CDC50 family protein	LEM3	GO:0003674,GO:0003824,GO:0004012,GO:0005215,GO:0005319,GO:0005548,GO:0005575,GO:0005622,GO:0005623,GO:0005737,GO:0005768,GO:0005770,GO:0005783,GO:0005794,GO:0005802,GO:0005886,GO:0006810,GO:0006811,GO:0006820,GO:0006869,GO:0006886,GO:0006897,GO:0007154,GO:0007165,GO:0007166,GO:0008104,GO:0008150,GO:0009987,GO:0010008,GO:0010570,GO:0010876,GO:0012505,GO:0015031,GO:0015711,GO:0015748,GO:0015833,GO:…	-	-	-	-	-	-	-	-	-	0
gene_5736	980879	21178	4948	33613	30801	42.2114	31.0623	73.3217	72.2371	KOG1929	Nucleotide excision repair factor NEF2, RAD4/CUT5 component	Replication, recombination and repair	INFORMATION STORAGE AND PROCESSING	Nucleotide excision repair factor NEF2, RAD4/CUT5 component	Replication, recombination and repair	INFORMATION STORAGE AND PROCESSING	980879	39416.CAZ83829	0.0	1514.0	KOG1929@1|root,KOG1929@2759|Eukaryota,38CXB@33154|Opisthokonta,3NUFG@4751|Fungi,3QR2D@4890|Ascomycota	4751|Fungi	L	BRCT domain-containing protein	DPB11	GO:0000003,GO:0000075,GO:0000076,GO:0000077,GO:0000228,GO:0000278,GO:0000724,GO:0000725,GO:0000727,GO:0000785,GO:0000790,GO:0001932,GO:0001934,GO:0003006,GO:0003674,GO:0005198,GO:0005488,GO:0005515,GO:0005575,GO:0005622,GO:0005623,GO:0005634,GO:0005654,GO:0005657,GO:0005694,GO:0005737,GO:0005829,GO:0006139,GO:0006259,GO:0006260,GO:0006261,GO:0006270,GO:0006281,GO:0006298,GO:0006302,GO:0006310,GO:…	-	ko:K03507	-	-	-	-	ko00000,ko03032	-	-	0
gene_5737	980869	30968	9816	18941	17568	68.7008	68.2992	45.9862	46.0376	KOG3780	Thioredoxin binding protein TBP-2/VDUP1	General function prediction only	POORLY CHARACTERIZED	Thioredoxin binding protein TBP-2/VDUP1	General function prediction only	POORLY CHARACTERIZED	980869	39416.CAZ83828	0.0	1283.0	KOG3780@1|root,KOG3780@2759|Eukaryota,39SDE@33154|Opisthokonta,3NVJZ@4751|Fungi,3QMIT@4890|Ascomycota	4751|Fungi	S	arrestin	-	GO:0003674,GO:0005488,GO:0005509,GO:0005515,GO:0005575,GO:0005622,GO:0005623,GO:0005737,GO:0005768,GO:0005769,GO:0005770,GO:0005829,GO:0006810,GO:0006897,GO:0008104,GO:0008150,GO:0012505,GO:0015031,GO:0015833,GO:0016192,GO:0019899,GO:0030100,GO:0030674,GO:0031410,GO:0031625,GO:0031982,GO:0032386,GO:0032879,GO:0032880,GO:0033036,GO:0033365,GO:0034613,GO:0042886,GO:0043167,GO:0043169,GO:0043226,GO:…	-	ko:K20061	-	-	-	-	ko00000,ko04131	-	-	0
gene_5738	26921	36	27	39	45	0.0287056	0.0388595	0.0635433	0.0584348	#N/A	#N/A	#N/A	#N/A	#N/A	#N/A	#N/A	#N/A	#N/A	#N/A	#N/A	#N/A	#N/A	#N/A	#N/A	#N/A	#N/A	#N/A	#N/A	#N/A	#N/A	#N/A	#N/A	#N/A	#N/A	#N/A	#N/A
gene_5739	1082882	65	73	37	25	0.426908	1.09328	0.296367	0.207219	#N/A	#N/A	#N/A	#N/A	#N/A	#N/A	#N/A	#N/A	#N/A	#N/A	#N/A	#N/A	#N/A	#N/A	#N/A	#N/A	#N/A	#N/A	#N/A	#N/A	#N/A	#N/A	#N/A	#N/A	#N/A	#N/A	#N/A
gene_5740	1064631	137	117	44	57	0.680525	2.30627	0.277237	0.289924	#N/A	#N/A	#N/A	#N/A	#N/A	#N/A	#N/A	#N/A	#N/A	#N/A	#N/A	#N/A	#N/A	#N/A	#N/A	#N/A	#N/A	#N/A	#N/A	#N/A	#N/A	#N/A	#N/A	#N/A	#N/A	#N/A	#N/A
gene_5741	1082885	548	197	124	121	4.03929	4.18778	0.828641	0.819796	#N/A	#N/A	#N/A	#N/A	#N/A	#N/A	#N/A	#N/A	#N/A	#N/A	#N/A	#N/A	#N/A	#N/A	#N/A	#N/A	#N/A	#N/A	#N/A	#N/A	#N/A	#N/A	#N/A	#N/A	#N/A	#N/A	#N/A
gene_5742	1140701	0	3	12	0	0	0.0558397	0.0988599	0	KOG4177	Ankyrin	Cell wall/membrane/envelope biogenesis	CELLULAR PROCESSES AND SIGNALING	Ankyrin	Cell wall/membrane/envelope biogenesis	CELLULAR PROCESSES AND SIGNALING	#N/A	#N/A	#N/A	#N/A	#N/A	#N/A	#N/A	#N/A	#N/A	#N/A	#N/A	#N/A	#N/A	#N/A	#N/A	#N/A	#N/A	#N/A	#N/A	#N/A
gene_5743	1064633	22953	12594	18679	17935	141.164	242.914	126.702	131.113	#N/A	#N/A	#N/A	#N/A	#N/A	#N/A	#N/A	1064633	39416.CAZ81862	1.04e-191	536.0	2EUMP@1|root,2SWS4@2759|Eukaryota,3ASAY@33154|Opisthokonta,3PHP0@4751|Fungi,3R635@4890|Ascomycota	4751|Fungi	J	Double-stranded RNA binding motif	-	-	-	-	-	-	-	-	-	-	-	0
gene_5744	925873	16	7	30	32	0.00577883	0.0365539	0.0835653	0.0687696	#N/A	#N/A	#N/A	#N/A	#N/A	#N/A	#N/A	#N/A	#N/A	#N/A	#N/A	#N/A	#N/A	#N/A	#N/A	#N/A	#N/A	#N/A	#N/A	#N/A	#N/A	#N/A	#N/A	#N/A	#N/A	#N/A	#N/A
gene_5745	1125855	0	0	4	1	0	0.101136	0.0642646	0.0449057	#N/A	#N/A	#N/A	#N/A	#N/A	#N/A	#N/A	#N/A	#N/A	#N/A	#N/A	#N/A	#N/A	#N/A	#N/A	#N/A	#N/A	#N/A	#N/A	#N/A	#N/A	#N/A	#N/A	#N/A	#N/A	#N/A	#N/A
gene_5746	1125856	150	68	239	225	10.4187	15.3358	19.5966	19.4779	#N/A	#N/A	#N/A	#N/A	#N/A	#N/A	#N/A	#N/A	#N/A	#N/A	#N/A	#N/A	#N/A	#N/A	#N/A	#N/A	#N/A	#N/A	#N/A	#N/A	#N/A	#N/A	#N/A	#N/A	#N/A	#N/A	#N/A
gene_5747	1125857	22363	6528	10316	9322	119.16	110.034	60.8512	59.105	#N/A	#N/A	#N/A	#N/A	#N/A	#N/A	#N/A	1125857	39416.CAZ81865	8.92e-237	654.0	COG3173@1|root,2QQPX@2759|Eukaryota,38HGK@33154|Opisthokonta,3NUMB@4751|Fungi,3QPQV@4890|Ascomycota	4751|Fungi	S	phosphotransferase enzyme family	-	-	-	-	-	-	-	-	-	-	-	0
gene_5748	1114700	12	5	186	201	0.0490779	0.0620469	0.980106	1.19011	KOG2419	Phosphatidylserine decarboxylase	Lipid transport and metabolism	METABOLISM	Phosphatidylserine decarboxylase	Lipid transport and metabolism	METABOLISM	1114700	39416.CAZ81866	3.21e-138	404.0	COG0688@1|root,KOG2419@2759|Eukaryota,39VSW@33154|Opisthokonta,3NYPY@4751|Fungi,3QTX7@4890|Ascomycota	4751|Fungi	I	Phosphatidylserine decarboxylase	-	-	-	-	-	-	-	-	-	-	-	0
gene_5749	1064638	38	4	72	40	0.327833	0.101333	0.608851	0.410344	#N/A	#N/A	#N/A	#N/A	#N/A	#N/A	#N/A	#N/A	#N/A	#N/A	#N/A	#N/A	#N/A	#N/A	#N/A	#N/A	#N/A	#N/A	#N/A	#N/A	#N/A	#N/A	#N/A	#N/A	#N/A	#N/A	#N/A
gene_5750	1082903	291	239	339	346	2.51982	6.51937	3.37288	3.53373	#N/A	#N/A	#N/A	#N/A	#N/A	#N/A	#N/A	#N/A	#N/A	#N/A	#N/A	#N/A	#N/A	#N/A	#N/A	#N/A	#N/A	#N/A	#N/A	#N/A	#N/A	#N/A	#N/A	#N/A	#N/A	#N/A	#N/A
gene_5751	980990	3215	1125	2244	1977	9.09447	9.7936	6.90582	6.52285	#N/A	#N/A	#N/A	#N/A	#N/A	#N/A	#N/A	#N/A	#N/A	#N/A	#N/A	#N/A	#N/A	#N/A	#N/A	#N/A	#N/A	#N/A	#N/A	#N/A	#N/A	#N/A	#N/A	#N/A	#N/A	#N/A	#N/A
gene_5752	1064640	9	12	2	5	0.165049	0.368093	0.0378333	0.099535	#N/A	#N/A	#N/A	#N/A	#N/A	#N/A	#N/A	#N/A	#N/A	#N/A	#N/A	#N/A	#N/A	#N/A	#N/A	#N/A	#N/A	#N/A	#N/A	#N/A	#N/A	#N/A	#N/A	#N/A	#N/A	#N/A	#N/A
gene_5753	1082906	13655	6193	8358	7548	39.3602	55.9841	26.4605	25.7254	#N/A	#N/A	#N/A	#N/A	#N/A	#N/A	#N/A	1082906	39416.CAZ82374	2.7e-218	611.0	2C74D@1|root,2ST8T@2759|Eukaryota,38BN5@33154|Opisthokonta,3NYY2@4751|Fungi	4751|Fungi	S	Transcription factor RfeD	-	-	-	-	-	-	-	-	-	-	-	0
gene_5754	1082923	763	159	452	439	9.25562	6.07263	6.6478	6.6912	#N/A	#N/A	#N/A	#N/A	#N/A	#N/A	#N/A	#N/A	#N/A	#N/A	#N/A	#N/A	#N/A	#N/A	#N/A	#N/A	#N/A	#N/A	#N/A	#N/A	#N/A	#N/A	#N/A	#N/A	#N/A	#N/A	#N/A
gene_5755	1192971	3977	63	6845	6405	15.8064	0.801186	30.125	30.1952	KOG1642	Ribonuclease, T2 family	RNA processing and modification	INFORMATION STORAGE AND PROCESSING	Ribonuclease, T2 family	RNA processing and modification	INFORMATION STORAGE AND PROCESSING	1192971	101852.XP_008082600.1	2.66e-121	363.0	KOG1642@1|root,KOG1642@2759|Eukaryota,38KSQ@33154|Opisthokonta,3NV66@4751|Fungi,3QPQ4@4890|Ascomycota,20YGD@147548|Leotiomycetes	4751|Fungi	A	Ribonuclease T2 family	RBT7	GO:0005575,GO:0005622,GO:0005623,GO:0005737,GO:0005773,GO:0005775,GO:0031974,GO:0043226,GO:0043227,GO:0043229,GO:0043231,GO:0043233,GO:0044422,GO:0044424,GO:0044437,GO:0044444,GO:0044446,GO:0044464,GO:0070013	3.1.27.1	ko:K01166	-	-	-	-	ko00000,ko01000,ko03016	-	-	0
gene_5757	1064645	20443	9830	34456	31683	139.778	213.83	261.779	257.465	#N/A	#N/A	#N/A	#N/A	#N/A	#N/A	#N/A	1064645	39416.CAZ82380	2.11e-161	457.0	2CRRA@1|root,2S47U@2759|Eukaryota,3A1F9@33154|Opisthokonta,3P21D@4751|Fungi,3QU11@4890|Ascomycota	4751|Fungi	S	Sur7 protein	-	-	-	-	-	-	-	-	-	-	-	0
gene_5758	980985	49650	18083	30055	28010	208.467	240.101	139.305	139.783	#N/A	#N/A	#N/A	#N/A	#N/A	#N/A	#N/A	980985	337075.U4LNI7	8.77e-220	619.0	28KFK@1|root,2QSWP@2759|Eukaryota,38E1Q@33154|Opisthokonta,3NXU9@4751|Fungi,3QKK0@4890|Ascomycota	4751|Fungi	G	Mannan endo-1,6-alpha-mannosidase	DCW1	GO:0000003,GO:0003674,GO:0003824,GO:0004553,GO:0004559,GO:0005575,GO:0005622,GO:0005623,GO:0005737,GO:0005783,GO:0005886,GO:0005933,GO:0005975,GO:0007114,GO:0007117,GO:0008150,GO:0008152,GO:0008496,GO:0009056,GO:0009272,GO:0009311,GO:0009313,GO:0009897,GO:0009986,GO:0009987,GO:0012505,GO:0015923,GO:0016020,GO:0016052,GO:0016787,GO:0016798,GO:0019954,GO:0022414,GO:0030447,GO:0031224,GO:0031225,GO:…	3.2.1.101	ko:K08257	-	-	-	-	ko00000,ko00537,ko01000	-	GH76	0
gene_5759	1082940	412	224	162	182	1.34431	2.32328	0.598076	0.625477	#N/A	#N/A	#N/A	#N/A	#N/A	#N/A	#N/A	#N/A	#N/A	#N/A	#N/A	#N/A	#N/A	#N/A	#N/A	#N/A	#N/A	#N/A	#N/A	#N/A	#N/A	#N/A	#N/A	#N/A	#N/A	#N/A	#N/A
gene_5760	1082941	41674	20650	42225	43092	144.847	225.154	161.273	177.172	#N/A	#N/A	#N/A	#N/A	#N/A	#N/A	#N/A	1082941	39416.CAZ82378	2.47e-222	621.0	2AYMY@1|root,2S03K@2759|Eukaryota,3A1YX@33154|Opisthokonta,3P3D0@4751|Fungi,3QV4S@4890|Ascomycota	4751|Fungi	S	50S ribosome-binding GTPase	-	-	-	-	-	-	-	-	-	-	-	0
gene_5761	1064649	1096	459	1734	1769	8.07894	10.8882	15.8795	16.2063	#N/A	#N/A	#N/A	#N/A	#N/A	#N/A	#N/A	1064649	39416.CAZ82376	2.54e-149	441.0	2DQBD@1|root,2S6BE@2759|Eukaryota,3A70R@33154|Opisthokonta	33154|Opisthokonta	-	-	-	-	-	-	-	-	-	-	-	-	-	0
gene_5762	1192977	2260	819	5891	5597	2.7978	3.20834	7.95303	8.51209	KOG0101	Molecular chaperones HSP70/HSC70, HSP70 superfamily	Posttranslational modification, protein turnover, chaperones	CELLULAR PROCESSES AND SIGNALING	Molecular chaperones HSP70/HSC70, HSP70 superfamily	Posttranslational modification, protein turnover, chaperones	CELLULAR PROCESSES AND SIGNALING	1192977	39416.CAZ82375	0.0	1010.0	COG0443@1|root,KOG0101@2759|Eukaryota,39R0K@33154|Opisthokonta,3Q31N@4751|Fungi,3RK3U@4890|Ascomycota	4751|Fungi	O	Belongs to the heat shock protein 70 family	-	-	-	-	-	-	-	-	-	-	-	0
gene_5763	1064651	80	16	364	384	15.4415	12.6591	88.5281	88.2148	#N/A	#N/A	#N/A	#N/A	#N/A	#N/A	#N/A	1064651	39416.CAZ82376	7.82e-40	145.0	2DQBD@1|root,2S6BE@2759|Eukaryota,3A70R@33154|Opisthokonta	33154|Opisthokonta	-	-	-	-	-	-	-	-	-	-	-	-	-	0
gene_5764	980951	144	85	147	204	0.572924	0.563412	1.25109	1.27996	KOG0101	Molecular chaperones HSP70/HSC70, HSP70 superfamily	Posttranslational modification, protein turnover, chaperones	CELLULAR PROCESSES AND SIGNALING	Molecular chaperones HSP70/HSC70, HSP70 superfamily	Posttranslational modification, protein turnover, chaperones	CELLULAR PROCESSES AND SIGNALING	980951	39416.CAZ82375	0.0	940.0	COG0443@1|root,KOG0101@2759|Eukaryota,39R0K@33154|Opisthokonta,3Q31N@4751|Fungi,3RK3U@4890|Ascomycota	4751|Fungi	O	Belongs to the heat shock protein 70 family	-	-	-	-	-	-	-	-	-	-	-	0
gene_5765	1101102	12830	975	2104	1919	42.2622	9.78583	8.00992	7.68867	KOG0158	Cytochrome P450 CYP3/CYP5/CYP6/CYP9 subfamilies	Secondary metabolites biosynthesis, transport and catabolism	METABOLISM	Cytochrome P450 CYP3/CYP5/CYP6/CYP9 subfamilies	Secondary metabolites biosynthesis, transport and catabolism	METABOLISM	1101102	337075.U4LVN4	5.82e-149	442.0	COG2124@1|root,KOG0158@2759|Eukaryota,38DA8@33154|Opisthokonta,3NXRB@4751|Fungi,3QMDM@4890|Ascomycota	4751|Fungi	Q	Belongs to the cytochrome P450 family	-	-	-	-	-	-	-	-	-	-	-	0
gene_5766	1192979	166	68	10	8	0.806166	0.992367	0.0519668	0.0445589	#N/A	#N/A	#N/A	#N/A	#N/A	#N/A	#N/A	1192979	92637.XP_007815301.1	1.63e-96	297.0	2EISF@1|root,2SP4H@2759|Eukaryota,3AK9N@33154|Opisthokonta,3PDBN@4751|Fungi,3R35J@4890|Ascomycota,21ARE@147550|Sordariomycetes	4751|Fungi	S	Phosphotransferase enzyme family	-	-	-	-	-	-	-	-	-	-	-	0
gene_5767	28336	224	136	998	866	2.11465	4.00071	10.4326	9.85493	#N/A	#N/A	#N/A	#N/A	#N/A	#N/A	#N/A	#N/A	#N/A	#N/A	#N/A	#N/A	#N/A	#N/A	#N/A	#N/A	#N/A	#N/A	#N/A	#N/A	#N/A	#N/A	#N/A	#N/A	#N/A	#N/A	#N/A
gene_5768	28369	9	2	19	17	0.133621	0.047264	0.32206	0.303853	#N/A	#N/A	#N/A	#N/A	#N/A	#N/A	#N/A	#N/A	#N/A	#N/A	#N/A	#N/A	#N/A	#N/A	#N/A	#N/A	#N/A	#N/A	#N/A	#N/A	#N/A	#N/A	#N/A	#N/A	#N/A	#N/A	#N/A
gene_5769	981017	274978	38511	46956	45173	6404.74	2867.08	1264.27	1272.98	#N/A	#N/A	#N/A	#N/A	#N/A	#N/A	#N/A	981017	39416.CAZ81063	7.46e-63	196.0	COG0346@1|root,2S8NQ@2759|Eukaryota,3A9DD@33154|Opisthokonta,3P7KG@4751|Fungi,3QXF1@4890|Ascomycota	4751|Fungi	E	glyoxalase bleomycin resistance protein dioxygenase	-	-	4.4.1.5	ko:K01759	ko00620,map00620	-	R02530	RC00004,RC00740	ko00000,ko00001,ko01000	-	-	0
gene_5770	981048	15020	4130	4377	4464	90.5132	78.8329	29.1632	31.6684	#N/A	#N/A	#N/A	#N/A	#N/A	#N/A	#N/A	981048	39416.CAZ81064	4.98e-210	583.0	2CXVQ@1|root,2S039@2759|Eukaryota,39XRR@33154|Opisthokonta,3NWXS@4751|Fungi,3QNDG@4890|Ascomycota	4751|Fungi	O	glutathione s-transferase	-	-	-	-	-	-	-	-	-	-	-	0
gene_5771	1082966	6584	2442	6833	6669	25.8284	30.1664	29.5905	30.9676	#N/A	#N/A	#N/A	#N/A	#N/A	#N/A	#N/A	1082966	39416.CAZ81065	3.79e-192	535.0	COG2365@1|root,2S0PE@2759|Eukaryota,39UG7@33154|Opisthokonta,3NZUK@4751|Fungi,3QN63@4890|Ascomycota	4751|Fungi	T	phosphatase	-	-	-	-	-	-	-	-	-	-	-	0
gene_5772	1101106	48745	21202	31333	27264	45.0074	61.4739	31.6428	29.7327	KOG4305	RhoGEF GTPase	Signal transduction mechanisms	CELLULAR PROCESSES AND SIGNALING	RhoGEF GTPase	Signal transduction mechanisms	CELLULAR PROCESSES AND SIGNALING	1101106	39416.CAZ81066	0.0	3172.0	COG5422@1|root,KOG4305@2759|Eukaryota,38HBX@33154|Opisthokonta,3NY4U@4751|Fungi,3QNFM@4890|Ascomycota	4751|Fungi	T	nucleotide exchange factor	TUS1	GO:0000131,GO:0000920,GO:0003674,GO:0005085,GO:0005088,GO:0005089,GO:0005488,GO:0005515,GO:0005575,GO:0005622,GO:0005623,GO:0005737,GO:0005826,GO:0005856,GO:0005933,GO:0005935,GO:0005938,GO:0006109,GO:0007154,GO:0007165,GO:0008150,GO:0009889,GO:0009966,GO:0009987,GO:0010556,GO:0010590,GO:0010646,GO:0010675,GO:0010962,GO:0010981,GO:0015629,GO:0016043,GO:0017016,GO:0017048,GO:0019222,GO:0019899,GO:…	-	ko:K19842,ko:K19843	ko04011,map04011	-	-	-	ko00000,ko00001	-	-	0
gene_5773	1140803	1896	718	1140	1196	7.11276	8.51813	4.7474	5.42056	#N/A	#N/A	#N/A	#N/A	#N/A	#N/A	#N/A	#N/A	#N/A	#N/A	#N/A	#N/A	#N/A	#N/A	#N/A	#N/A	#N/A	#N/A	#N/A	#N/A	#N/A	#N/A	#N/A	#N/A	#N/A	#N/A	#N/A
gene_5774	981144	1	0	1	5	0.00426493	0	0.00472277	0.0253276	#N/A	#N/A	#N/A	#N/A	#N/A	#N/A	#N/A	981144	39416.CAZ81068	2.83e-252	699.0	2CXQI@1|root,2RZ2M@2759|Eukaryota,38HKF@33154|Opisthokonta,3NYS5@4751|Fungi,3QQ01@4890|Ascomycota	4751|Fungi	S	NAD(P)-binding Rossmann-like domain	-	-	-	-	-	-	-	-	-	-	-	0
gene_5775	1082974	91	49	136	151	1.35962	2.42592	2.74702	3.25605	#N/A	#N/A	#N/A	#N/A	#N/A	#N/A	#N/A	#N/A	#N/A	#N/A	#N/A	#N/A	#N/A	#N/A	#N/A	#N/A	#N/A	#N/A	#N/A	#N/A	#N/A	#N/A	#N/A	#N/A	#N/A	#N/A	#N/A
gene_5776	1082976	5240	2847	4050	4000	33.6018	56.4673	28.2681	30.2707	KOG1239	Inner membrane protein translocase involved in respiratory chain assembly	Intracellular trafficking, secretion, and vesicular transport	CELLULAR PROCESSES AND SIGNALING	Inner membrane protein translocase involved in respiratory chain assembly	Intracellular trafficking, secretion, and vesicular transport	CELLULAR PROCESSES AND SIGNALING	1082976	39416.CAZ81069	2.68e-180	505.0	COG0706@1|root,KOG1239@2759|Eukaryota,3A3K9@33154|Opisthokonta,3P40M@4751|Fungi,3QVES@4890|Ascomycota	4751|Fungi	U	mitochondrial export translocase	-	-	-	ko:K17797	ko04714,map04714	-	-	-	ko00000,ko00001,ko02000,ko03029	2.A.9.1,2.A.9.4	-	0
gene_5777	1082978	9958	4672	10452	9398	30.5289	45.5292	35.6489	34.2333	KOG1387	Glycosyltransferase	Cell wall/membrane/envelope biogenesis	CELLULAR PROCESSES AND SIGNALING	Glycosyltransferase	Cell wall/membrane/envelope biogenesis	CELLULAR PROCESSES AND SIGNALING	1082978	39416.CAZ81070	1.24e-300	825.0	COG0438@1|root,KOG1387@2759|Eukaryota,38HCD@33154|Opisthokonta,3NV7J@4751|Fungi,3QJR3@4890|Ascomycota	4751|Fungi	M	alpha-1,2-mannosyltransferase	ALG11	GO:0000026,GO:0000030,GO:0003674,GO:0003824,GO:0004376,GO:0004377,GO:0005575,GO:0005622,GO:0005623,GO:0005737,GO:0005783,GO:0005789,GO:0006464,GO:0006486,GO:0006487,GO:0006488,GO:0006490,GO:0006629,GO:0006807,GO:0008150,GO:0008152,GO:0009058,GO:0009059,GO:0009100,GO:0009101,GO:0009987,GO:0012505,GO:0016020,GO:0016740,GO:0016757,GO:0016758,GO:0019538,GO:0031984,GO:0033577,GO:0034645,GO:0036211,GO:…	2.4.1.131	ko:K03844	ko00510,ko00513,ko01100,map00510,map00513,map01100	M00055	R06127,R06128	-	ko00000,ko00001,ko00002,ko01000,ko01003	-	GT4	0
gene_5778	1024414	15104	4759	10397	9874	40.9853	40.9279	31.1777	31.7386	KOG2422	Uncharacterized conserved protein	Function unknown	POORLY CHARACTERIZED	Uncharacterized conserved protein	Function unknown	POORLY CHARACTERIZED	1024414	39416.CAZ81071	6.19e-316	868.0	KOG2422@1|root,KOG2422@2759|Eukaryota,38C0W@33154|Opisthokonta,3NYD6@4751|Fungi,3QNJB@4890|Ascomycota	4751|Fungi	S	nulp1-pending protein	-	GO:0005575,GO:0005622,GO:0005623,GO:0005737,GO:0006412,GO:0006414,GO:0006417,GO:0006508,GO:0006511,GO:0006518,GO:0006807,GO:0008150,GO:0008152,GO:0009056,GO:0009057,GO:0009058,GO:0009059,GO:0009889,GO:0009987,GO:0010467,GO:0010468,GO:0010498,GO:0010556,GO:0010608,GO:0019222,GO:0019538,GO:0019941,GO:0030163,GO:0031323,GO:0031326,GO:0032268,GO:0032991,GO:0034248,GO:0034641,GO:0034645,GO:0043043,GO:…	-	-	-	-	-	-	-	-	-	0
gene_5779	981098	15442	4213	9339	8694	62.0273	53.5907	41.716	41.6248	#N/A	#N/A	#N/A	#N/A	#N/A	#N/A	#N/A	981098	39416.CAZ81072	3.07e-241	672.0	2E912@1|root,2SFF8@2759|Eukaryota,39IY7@33154|Opisthokonta,3NYKY@4751|Fungi,3QPYN@4890|Ascomycota	4751|Fungi	-	-	-	-	-	-	-	-	-	-	-	-	-	0
gene_5780	1047641	966	473	1648	1635	2.0656	3.19673	3.84866	4.10769	KOG0853	Glycosyltransferase	Cell wall/membrane/envelope biogenesis	CELLULAR PROCESSES AND SIGNALING	Glycosyltransferase	Cell wall/membrane/envelope biogenesis	CELLULAR PROCESSES AND SIGNALING	1047641	337075.U4KZ13	6.35e-283	798.0	COG0438@1|root,KOG0853@2759|Eukaryota,39U24@33154|Opisthokonta,3NUQQ@4751|Fungi,3QRP2@4890|Ascomycota	4751|Fungi	M	glycosyltransferase family 4 protein	-	-	2.4.1.231	ko:K22248	-	-	-	-	ko00000,ko01000	-	GT4	0
gene_5781	28771	86	96	335	221	0.338934	1.16769	1.38442	1.03329	#N/A	#N/A	#N/A	#N/A	#N/A	#N/A	#N/A	28771	39416.CAZ81073	9.57e-187	525.0	2E3ND@1|root,2SAPN@2759|Eukaryota,3A7XQ@33154|Opisthokonta,3P696@4751|Fungi,3QVVB@4890|Ascomycota	4751|Fungi	S	archaeal flagellin n-terminal-like domain-containing protein	-	-	-	-	-	-	-	-	-	-	-	0
gene_5782	981056	0	0	0	0	0	0	0	0	#N/A	#N/A	#N/A	#N/A	#N/A	#N/A	#N/A	#N/A	#N/A	#N/A	#N/A	#N/A	#N/A	#N/A	#N/A	#N/A	#N/A	#N/A	#N/A	#N/A	#N/A	#N/A	#N/A	#N/A	#N/A	#N/A	#N/A
gene_5783	1064666	0	0	0	0	0	0	0	0	#N/A	#N/A	#N/A	#N/A	#N/A	#N/A	#N/A	#N/A	#N/A	#N/A	#N/A	#N/A	#N/A	#N/A	#N/A	#N/A	#N/A	#N/A	#N/A	#N/A	#N/A	#N/A	#N/A	#N/A	#N/A	#N/A	#N/A
gene_5784	1082990	124639	38255	24977	23797	529.227	510.51	116.57	118.781	KOG2965	Arginase	Amino acid transport and metabolism	METABOLISM	Arginase	Amino acid transport and metabolism	METABOLISM	1082990	39416.CAZ81076	1.41e-241	664.0	COG0010@1|root,KOG2965@2759|Eukaryota,38CCH@33154|Opisthokonta,3NU9J@4751|Fungi,3QJI8@4890|Ascomycota	4751|Fungi	E	Belongs to the arginase family	CAR1	GO:0000050,GO:0003674,GO:0003824,GO:0004053,GO:0004857,GO:0005488,GO:0005575,GO:0005622,GO:0005623,GO:0005634,GO:0005737,GO:0005829,GO:0005937,GO:0006082,GO:0006520,GO:0006521,GO:0006525,GO:0006527,GO:0006560,GO:0006591,GO:0006807,GO:0008150,GO:0008152,GO:0008270,GO:0009056,GO:0009058,GO:0009063,GO:0009064,GO:0009065,GO:0009987,GO:0010121,GO:0010565,GO:0016054,GO:0016787,GO:0016810,GO:0016813,GO:…	3.5.3.1	ko:K01476	ko00220,ko00330,ko01100,ko01110,ko01130,ko01230,ko05146,map00220,map00330,map01100,map01110,map01130,map01230,map05146	M00029,M00134	R00551	RC00024,RC00329	ko00000,ko00001,ko00002,ko01000	-	-	0
gene_5785	981099	4060	1579	3902	3488	26.7019	32.9446	28.5823	27.5459	#N/A	#N/A	#N/A	#N/A	#N/A	#N/A	#N/A	981099	39416.CAZ81077	2.71e-167	474.0	2E7E9@1|root,2SE0J@2759|Eukaryota,3A0MC@33154|Opisthokonta	33154|Opisthokonta	-	-	-	-	-	-	-	-	-	-	-	-	-	0
gene_5786	1101117	3138	1268	3582	3182	13.6647	17.3959	17.1872	16.323	KOG2614	Kynurenine 3-monooxygenase and related flavoprotein monooxygenases	Energy production and conversion	METABOLISM	Kynurenine 3-monooxygenase and related flavoprotein monooxygenases	Energy production and conversion	METABOLISM	1101117	39416.CAZ81078	1.43e-292	801.0	COG0654@1|root,KOG2614@2759|Eukaryota,38ZME@33154|Opisthokonta,3NX1V@4751|Fungi,3QKPJ@4890|Ascomycota	4751|Fungi	C	FAD binding	-	-	1.14.13.1	ko:K00480	ko00621,ko00624,ko00626,ko01100,ko01120,ko01220,map00621,map00624,map00626,map01100,map01120,map01220	-	R00818,R05632,R06915,R06936,R06939	RC00389	ko00000,ko00001,ko01000	-	-	0
gene_5787	1192993	44	26	78	46	0.376743	0.646343	0.826425	0.536284	#N/A	#N/A	#N/A	#N/A	#N/A	#N/A	#N/A	1192993	39416.CAZ81079	3.59e-34	131.0	COG3485@1|root,2QWDJ@2759|Eukaryota,38CCW@33154|Opisthokonta,3NVIC@4751|Fungi,3QMK2@4890|Ascomycota	4751|Fungi	E	Catechol dioxygenase	-	-	-	-	-	-	-	-	-	-	-	0
gene_5788	1082999	6069	1018	3383	3384	11.6116	6.27273	7.03047	7.52663	#N/A	#N/A	#N/A	#N/A	#N/A	#N/A	#N/A	1082999	39416.CAZ81080	0.0	933.0	COG1061@1|root,2QT4U@2759|Eukaryota,38GE0@33154|Opisthokonta,3NWXY@4751|Fungi,3QQHS@4890|Ascomycota	4751|Fungi	A	DEAD DEAH box helicase	irc3	GO:0000002,GO:0003674,GO:0003724,GO:0003824,GO:0004004,GO:0004386,GO:0005575,GO:0005622,GO:0005623,GO:0005634,GO:0005730,GO:0005737,GO:0005739,GO:0005759,GO:0006139,GO:0006259,GO:0006364,GO:0006396,GO:0006725,GO:0006807,GO:0006996,GO:0007005,GO:0008026,GO:0008094,GO:0008150,GO:0008152,GO:0008186,GO:0009987,GO:0010467,GO:0010501,GO:0016043,GO:0016070,GO:0016072,GO:0016462,GO:0016787,GO:0016817,GO:…	-	ko:K17677	-	-	-	-	ko00000,ko01000,ko03029	-	-	0
gene_5789	1101119	3751	2078	3278	3133	5.53767	9.64591	5.07246	5.32971	KOG3009	Predicted carbohydrate kinase, contains PfkB domain	General function prediction only	POORLY CHARACTERIZED	Predicted carbohydrate kinase, contains PfkB domain	General function prediction only	POORLY CHARACTERIZED	1101119	39416.CAZ81081	0.0	1189.0	COG2313@1|root,KOG3009@2759|Eukaryota,38BEH@33154|Opisthokonta,3NUN7@4751|Fungi,3QJY1@4890|Ascomycota	4751|Fungi	Q	IdgA domain protein	-	GO:0001522,GO:0003674,GO:0003824,GO:0004730,GO:0006139,GO:0006213,GO:0006725,GO:0006793,GO:0006796,GO:0006807,GO:0008150,GO:0008152,GO:0009116,GO:0009451,GO:0009987,GO:0016070,GO:0016301,GO:0016310,GO:0016740,GO:0016772,GO:0016773,GO:0016829,GO:0016835,GO:0016836,GO:0034641,GO:0043170,GO:0043412,GO:0044237,GO:0044238,GO:0044281,GO:0046483,GO:0050225,GO:0055086,GO:0071704,GO:0072527,GO:0090304,GO:…	2.7.1.83,4.2.1.70	ko:K16329,ko:K16330	ko00240,map00240	-	R01055,R03315	RC00002,RC00017,RC00432,RC00433	ko00000,ko00001,ko01000	-	-	0
gene_5790	1083004	30372	7358	25529	24102	198.215	152.272	185.734	187.583	KOG1678	60s ribosomal protein L15	Translation, ribosomal structure and biogenesis	INFORMATION STORAGE AND PROCESSING	60s ribosomal protein L15	Translation, ribosomal structure and biogenesis	INFORMATION STORAGE AND PROCESSING	1083004	39416.CAZ81082	1.58e-144	407.0	COG1632@1|root,KOG1678@2759|Eukaryota,38C0Y@33154|Opisthokonta,3NV1F@4751|Fungi,3QMNK@4890|Ascomycota	4751|Fungi	J	Belongs to the eukaryotic ribosomal protein eL15 family	rpl15	GO:0002181,GO:0003674,GO:0003676,GO:0003723,GO:0003735,GO:0005198,GO:0005488,GO:0005575,GO:0005622,GO:0005623,GO:0005634,GO:0005730,GO:0005737,GO:0005829,GO:0005840,GO:0006412,GO:0006518,GO:0006807,GO:0006914,GO:0008150,GO:0008152,GO:0009056,GO:0009058,GO:0009059,GO:0009987,GO:0010467,GO:0015934,GO:0016236,GO:0019538,GO:0022625,GO:0022626,GO:0031974,GO:0031981,GO:0032991,GO:0034641,GO:0034645,GO:…	-	ko:K02877	ko03010,map03010	M00177,M00179	-	-	br01610,ko00000,ko00001,ko00002,ko03011	-	-	0
gene_5791	1114726	4326	10539	5544	5041	20.1056	157.528	28.7298	28.1858	KOG2585	Uncharacterized conserved protein	Function unknown	POORLY CHARACTERIZED	Uncharacterized conserved protein	Function unknown	POORLY CHARACTERIZED	1114726	1173701.A0A066XE73	1.27e-126	365.0	COG0062@1|root,KOG2585@2759|Eukaryota,38ZZ7@33154|Opisthokonta,3NXDZ@4751|Fungi,3QM93@4890|Ascomycota,214J5@147550|Sordariomycetes,1F15Z@1028384|Glomerellales	4751|Fungi	G	Catalyzes the epimerization of the S- and R-forms of NAD(P)HX, a damaged form of NAD(P)H that is a result of enzymatic or heat-dependent hydration. This is a prerequisite for the S- specific NAD(P)H-hydrate dehydratase to allow the repair of both epimers of NAD(P)HX	-	GO:0003674,GO:0003824,GO:0005575,GO:0005622,GO:0005623,GO:0005737,GO:0005739,GO:0006139,GO:0006725,GO:0006732,GO:0006733,GO:0006734,GO:0006739,GO:0006753,GO:0006793,GO:0006796,GO:0006807,GO:0008150,GO:0008152,GO:0009117,GO:0009987,GO:0016853,GO:0016854,GO:0019362,GO:0019637,GO:0019674,GO:0034641,GO:0043226,GO:0043227,GO:0043229,GO:0043231,GO:0044237,GO:0044238,GO:0044281,GO:0044424,GO:0044444,GO:…	5.1.99.6	ko:K17759	-	-	-	-	ko00000,ko01000	-	-	0
gene_5792	1101122	8844	3413	6270	5982	73.2211	89.226	57.9437	59.0802	KOG1946	RNA polymerase I transcription factor UAF	Transcription	INFORMATION STORAGE AND PROCESSING	RNA polymerase I transcription factor UAF	Transcription	INFORMATION STORAGE AND PROCESSING	1101122	39416.CAZ81084	1.79e-132	380.0	COG5531@1|root,KOG1946@2759|Eukaryota,3A4UG@33154|Opisthokonta,3Q381@4751|Fungi,3QW7E@4890|Ascomycota	4751|Fungi	K	RNA polymerase I upstream activation factor complex subunit Spp27	-	GO:0000120,GO:0000500,GO:0005575,GO:0005622,GO:0005623,GO:0005634,GO:0005667,GO:0005730,GO:0006355,GO:0006356,GO:0008150,GO:0009889,GO:0009891,GO:0009893,GO:0010468,GO:0010556,GO:0010557,GO:0010604,GO:0010628,GO:0019219,GO:0019222,GO:0031323,GO:0031325,GO:0031326,GO:0031328,GO:0031974,GO:0031981,GO:0032991,GO:0043226,GO:0043227,GO:0043228,GO:0043229,GO:0043231,GO:0043232,GO:0043233,GO:0044422,GO:…	-	ko:K15223	-	-	-	-	ko00000,ko03021	-	-	0
gene_5793	981122	42762	13188	52884	50974	5572.2	5623.49	7765.04	7903.31	KOG0009	Ubiquitin-like/40S ribosomal S30 protein fusion	Translation, ribosomal structure and biogenesis	INFORMATION STORAGE AND PROCESSING	Ubiquitin-like/40S ribosomal S30 protein fusion	Translation, ribosomal structure and biogenesis	INFORMATION STORAGE AND PROCESSING	981122	39416.CAZ81085	2.1e-37	125.0	KOG0009@1|root,KOG0009@2759|Eukaryota,3A8IQ@33154|Opisthokonta,3P6SS@4751|Fungi,3QYIQ@4890|Ascomycota	4751|Fungi	J	Belongs to the eukaryotic ribosomal protein eS30 family	rps30a	GO:0002181,GO:0003674,GO:0003735,GO:0005198,GO:0005575,GO:0005622,GO:0005623,GO:0005737,GO:0005829,GO:0005840,GO:0006412,GO:0006518,GO:0006807,GO:0008150,GO:0008152,GO:0009058,GO:0009059,GO:0009987,GO:0010467,GO:0010494,GO:0015935,GO:0019538,GO:0022626,GO:0022627,GO:0032991,GO:0034641,GO:0034645,GO:0035770,GO:0036464,GO:0043043,GO:0043170,GO:0043226,GO:0043228,GO:0043229,GO:0043232,GO:0043603,GO:…	-	ko:K02983	ko03010,map03010	M00177,M00179	-	-	br01610,ko00000,ko00001,ko00002,ko03011,ko04121	-	-	0
gene_5794	981081	31019	13169	17267	15587	88.5162	117.399	54.158	52.7316	KOG1721	FOG: Zn-finger	General function prediction only	POORLY CHARACTERIZED	FOG: Zn-finger	General function prediction only	POORLY CHARACTERIZED	981081	39416.CAZ81086	0.0	921.0	KOG1721@1|root,KOG1721@2759|Eukaryota,39T3J@33154|Opisthokonta,3NUFJ@4751|Fungi,3QKWD@4890|Ascomycota	4751|Fungi	S	zinc finger	CRZ1	GO:0000003,GO:0000271,GO:0000278,GO:0000281,GO:0000282,GO:0000902,GO:0000910,GO:0000976,GO:0000977,GO:0000978,GO:0000981,GO:0000982,GO:0000987,GO:0001012,GO:0001067,GO:0001077,GO:0001228,GO:0002028,GO:0002831,GO:0002833,GO:0003674,GO:0003676,GO:0003677,GO:0003690,GO:0003700,GO:0005488,GO:0005515,GO:0005575,GO:0005622,GO:0005623,GO:0005634,GO:0005737,GO:0005829,GO:0005975,GO:0005976,GO:0006022,GO:…	-	ko:K21543	-	-	-	-	ko00000,ko03000	-	-	0
gene_5795	981062	8011	2284	5854	5070	15.1091	13.5753	12.05	11.2094	KOG1977	DNA mismatch repair protein - MLH3 family	Replication, recombination and repair	INFORMATION STORAGE AND PROCESSING	DNA mismatch repair protein - MLH3 family	Replication, recombination and repair	INFORMATION STORAGE AND PROCESSING	981062	39416.CAZ81087	0.0	1464.0	COG0323@1|root,KOG1977@2759|Eukaryota,38GTC@33154|Opisthokonta,3NZFP@4751|Fungi,3QS8R@4890|Ascomycota	4751|Fungi	L	DNA mismatch repair protein	MLH3	GO:0000003,GO:0000228,GO:0000280,GO:0000710,GO:0000793,GO:0000794,GO:0000795,GO:0003674,GO:0003676,GO:0003677,GO:0003697,GO:0003824,GO:0005488,GO:0005575,GO:0005622,GO:0005623,GO:0005634,GO:0005694,GO:0005712,GO:0006139,GO:0006259,GO:0006281,GO:0006298,GO:0006310,GO:0006725,GO:0006807,GO:0006950,GO:0006974,GO:0006996,GO:0007049,GO:0007127,GO:0007131,GO:0008150,GO:0008152,GO:0009987,GO:0016043,GO:…	-	ko:K08739	ko03430,map03430	-	-	-	ko00000,ko00001,ko03400	-	-	0
gene_5796	1101126	15008	2062	8393	7358	1070.58	473.357	694.598	633.257	KOG1603	Copper chaperone	Inorganic ion transport and metabolism	METABOLISM	Copper chaperone	Inorganic ion transport and metabolism	METABOLISM	1101126	39416.CAZ81088	6.49e-36	123.0	KOG1603@1|root,KOG1603@2759|Eukaryota,3A8AI@33154|Opisthokonta,3P6PM@4751|Fungi,3QXEM@4890|Ascomycota	4751|Fungi	P	Iron copper transporter	ATX1	GO:0000041,GO:0003674,GO:0005488,GO:0005507,GO:0005575,GO:0005622,GO:0005623,GO:0005737,GO:0005829,GO:0006810,GO:0006811,GO:0006812,GO:0006825,GO:0006873,GO:0006875,GO:0006878,GO:0006879,GO:0006950,GO:0006979,GO:0008150,GO:0009987,GO:0015680,GO:0016530,GO:0016531,GO:0019725,GO:0030001,GO:0030003,GO:0033554,GO:0034599,GO:0042221,GO:0042592,GO:0043167,GO:0043169,GO:0044424,GO:0044444,GO:0044464,GO:…	-	ko:K07213	ko04978,map04978	-	-	-	ko00000,ko00001	-	-	0
gene_5797	1140920	1055	175	95	68	1.48463	0.787396	0.147212	0.111893	KOG0055	Multidrug/pheromone exporter, ABC superfamily	Secondary metabolites biosynthesis, transport and catabolism	METABOLISM	Multidrug/pheromone exporter, ABC superfamily	Secondary metabolites biosynthesis, transport and catabolism	METABOLISM	1140920	39416.CAZ81089	0.0	1831.0	COG1132@1|root,KOG0055@2759|Eukaryota,38E88@33154|Opisthokonta,3NU2T@4751|Fungi,3QJNT@4890|Ascomycota	4751|Fungi	Q	resistance protein	HST6	GO:0000322,GO:0000323,GO:0000324,GO:0000770,GO:0003674,GO:0003824,GO:0005215,GO:0005575,GO:0005622,GO:0005623,GO:0005737,GO:0005773,GO:0005774,GO:0005794,GO:0005886,GO:0005887,GO:0005937,GO:0005938,GO:0006810,GO:0006857,GO:0008150,GO:0009914,GO:0010817,GO:0012505,GO:0015399,GO:0015405,GO:0015421,GO:0015440,GO:0015833,GO:0016020,GO:0016021,GO:0016462,GO:0016787,GO:0016817,GO:0016818,GO:0016887,GO:…	3.6.3.44	ko:K05658	ko02010,ko04976,ko05206,ko05226,map02010,map04976,map05206,map05226	-	-	-	ko00000,ko00001,ko01000,ko02000,ko04090,ko04147	3.A.1.201	-	0
gene_5799	981019	816	4446	261	308	2.03742	34.6591	0.70211	0.889009	#N/A	#N/A	#N/A	#N/A	#N/A	#N/A	#N/A	981019	39416.CAZ81090	0.0	1330.0	2EBP2@1|root,2SHQK@2759|Eukaryota,39YPY@33154|Opisthokonta,3NZY4@4751|Fungi,3QS1C@4890|Ascomycota	4751|Fungi	K	Fungal specific transcription factor domain	-	-	-	-	-	-	-	-	-	-	-	0
gene_5800	1125930	4799	1048	1887	1760	37.7068	26.2536	16.4014	16.4725	#N/A	#N/A	#N/A	#N/A	#N/A	#N/A	#N/A	#N/A	#N/A	#N/A	#N/A	#N/A	#N/A	#N/A	#N/A	#N/A	#N/A	#N/A	#N/A	#N/A	#N/A	#N/A	#N/A	#N/A	#N/A	#N/A	#N/A
gene_5801	1064681	21938	3037	26648	24312	54.4367	23.8537	72.6063	71.3822	KOG0042	Glycerol-3-phosphate dehydrogenase	Energy production and conversion	METABOLISM	Glycerol-3-phosphate dehydrogenase	Energy production and conversion	METABOLISM	1064681	39416.CAZ81094	0.0	975.0	COG0578@1|root,KOG0042@2759|Eukaryota,38FKM@33154|Opisthokonta,3NU42@4751|Fungi,3QQBN@4890|Ascomycota	4751|Fungi	C	Belongs to the FAD-dependent glycerol-3-phosphate dehydrogenase family	GUT2	GO:0001302,GO:0003674,GO:0003824,GO:0004368,GO:0005575,GO:0005622,GO:0005623,GO:0005737,GO:0005739,GO:0005740,GO:0005741,GO:0005975,GO:0006066,GO:0006071,GO:0006072,GO:0006116,GO:0006139,GO:0006725,GO:0006732,GO:0006733,GO:0006734,GO:0006753,GO:0006793,GO:0006796,GO:0006807,GO:0007568,GO:0007569,GO:0008150,GO:0008152,GO:0009117,GO:0009331,GO:0009987,GO:0016020,GO:0016021,GO:0016491,GO:0016614,GO:…	1.1.5.3	ko:K00111	ko00564,ko01110,map00564,map01110	-	R00848	RC00029	ko00000,ko00001,ko01000	-	-	0
gene_5802	1125933	0	0	0	0	0	0	0	0	#N/A	#N/A	#N/A	#N/A	#N/A	#N/A	#N/A	#N/A	#N/A	#N/A	#N/A	#N/A	#N/A	#N/A	#N/A	#N/A	#N/A	#N/A	#N/A	#N/A	#N/A	#N/A	#N/A	#N/A	#N/A	#N/A	#N/A
gene_5803	1125934	1	0	0	0	0	0	0	0	#N/A	#N/A	#N/A	#N/A	#N/A	#N/A	#N/A	#N/A	#N/A	#N/A	#N/A	#N/A	#N/A	#N/A	#N/A	#N/A	#N/A	#N/A	#N/A	#N/A	#N/A	#N/A	#N/A	#N/A	#N/A	#N/A	#N/A
gene_5804	1064682	0	0	0	0	0	0	0.024658	0.0517225	#N/A	#N/A	#N/A	#N/A	#N/A	#N/A	#N/A	#N/A	#N/A	#N/A	#N/A	#N/A	#N/A	#N/A	#N/A	#N/A	#N/A	#N/A	#N/A	#N/A	#N/A	#N/A	#N/A	#N/A	#N/A	#N/A	#N/A
gene_5805	1083032	162	18	177	129	0.770902	0.261224	1.50216	1.29782	#N/A	#N/A	#N/A	#N/A	#N/A	#N/A	#N/A	1083032	5970.XP_009159880.1	8.28e-87	269.0	2CJ8J@1|root,2SKV9@2759|Eukaryota,3AE3A@33154|Opisthokonta,3P3E1@4751|Fungi,3QVEQ@4890|Ascomycota,20EC6@147545|Eurotiomycetes	4751|Fungi	S	HNH endonuclease	-	-	-	-	-	-	-	-	-	-	-	0
gene_5806	1064684	42636	15540	31113	29091	139.157	155.302	110.438	113.957	#N/A	#N/A	#N/A	#N/A	#N/A	#N/A	#N/A	#N/A	#N/A	#N/A	#N/A	#N/A	#N/A	#N/A	#N/A	#N/A	#N/A	#N/A	#N/A	#N/A	#N/A	#N/A	#N/A	#N/A	#N/A	#N/A	#N/A
gene_5807	981082	13	1	7	10	0.0369415	0.0230763	0.0570035	0.00868947	#N/A	#N/A	#N/A	#N/A	#N/A	#N/A	#N/A	981082	655981.L8FS03	4.53e-95	289.0	2CJ8J@1|root,2SKV9@2759|Eukaryota,3AE3A@33154|Opisthokonta,3P3E1@4751|Fungi,3QUX9@4890|Ascomycota	4751|Fungi	S	HNH endonuclease	-	-	-	-	-	-	-	-	-	-	-	0
gene_5808	981049	0	1	4	0	0	0.0994131	0.182994	0	#N/A	#N/A	#N/A	#N/A	#N/A	#N/A	#N/A	#N/A	#N/A	#N/A	#N/A	#N/A	#N/A	#N/A	#N/A	#N/A	#N/A	#N/A	#N/A	#N/A	#N/A	#N/A	#N/A	#N/A	#N/A	#N/A	#N/A
gene_5809	1064687	36	9	15	4	5.36097	3.40597	1.48251	1.41216	#N/A	#N/A	#N/A	#N/A	#N/A	#N/A	#N/A	#N/A	#N/A	#N/A	#N/A	#N/A	#N/A	#N/A	#N/A	#N/A	#N/A	#N/A	#N/A	#N/A	#N/A	#N/A	#N/A	#N/A	#N/A	#N/A	#N/A
gene_5810	981095	0	5	2	0	0.218384	0	0	0.265187	#N/A	#N/A	#N/A	#N/A	#N/A	#N/A	#N/A	#N/A	#N/A	#N/A	#N/A	#N/A	#N/A	#N/A	#N/A	#N/A	#N/A	#N/A	#N/A	#N/A	#N/A	#N/A	#N/A	#N/A	#N/A	#N/A	#N/A
gene_5811	1125964	121	14	40	33	2.00789	0.772627	1.28065	1.54178	#N/A	#N/A	#N/A	#N/A	#N/A	#N/A	#N/A	1125964	39416.CAZ81080	2.35e-142	431.0	COG1061@1|root,2QT4U@2759|Eukaryota,38GE0@33154|Opisthokonta,3NWXY@4751|Fungi,3QQHS@4890|Ascomycota	4751|Fungi	A	DEAD DEAH box helicase	irc3	GO:0000002,GO:0003674,GO:0003724,GO:0003824,GO:0004004,GO:0004386,GO:0005575,GO:0005622,GO:0005623,GO:0005634,GO:0005730,GO:0005737,GO:0005739,GO:0005759,GO:0006139,GO:0006259,GO:0006364,GO:0006396,GO:0006725,GO:0006807,GO:0006996,GO:0007005,GO:0008026,GO:0008094,GO:0008150,GO:0008152,GO:0008186,GO:0009987,GO:0010467,GO:0010501,GO:0016043,GO:0016070,GO:0016072,GO:0016462,GO:0016787,GO:0016817,GO:…	-	ko:K17677	-	-	-	-	ko00000,ko01000,ko03029	-	-	0
gene_5812	1125965	0	0	0	0	0	0	0.0695131	0	#N/A	#N/A	#N/A	#N/A	#N/A	#N/A	#N/A	1125965	655981.L8FS03	3.53e-26	104.0	2CJ8J@1|root,2SKV9@2759|Eukaryota,3AE3A@33154|Opisthokonta,3P3E1@4751|Fungi,3QUX9@4890|Ascomycota	4751|Fungi	S	HNH endonuclease	-	-	-	-	-	-	-	-	-	-	-	0
gene_5813	1083047	0	0	0	0	0	0	0	0	#N/A	#N/A	#N/A	#N/A	#N/A	#N/A	#N/A	#N/A	#N/A	#N/A	#N/A	#N/A	#N/A	#N/A	#N/A	#N/A	#N/A	#N/A	#N/A	#N/A	#N/A	#N/A	#N/A	#N/A	#N/A	#N/A	#N/A
gene_5814	1125968	1447	653	1554	1379	5.81881	8.38336	6.95387	6.4997	KOG1625	DNA polymerase alpha-primase complex, polymerase-associated subunit B	Replication, recombination and repair	INFORMATION STORAGE AND PROCESSING	DNA polymerase alpha-primase complex, polymerase-associated subunit B	Replication, recombination and repair	INFORMATION STORAGE AND PROCESSING	1125968	39416.CAZ83810	1.24e-81	271.0	COG5214@1|root,KOG1625@2759|Eukaryota,38GQH@33154|Opisthokonta,3NW80@4751|Fungi,3QPGW@4890|Ascomycota	4751|Fungi	L	May play an essential role at the early stage of chromosomal DNA replication by coupling the polymerase alpha primase complex to the cellular replication machinery	POL12	GO:0000228,GO:0000278,GO:0000428,GO:0000723,GO:0000785,GO:0000790,GO:0003674,GO:0005488,GO:0005515,GO:0005575,GO:0005622,GO:0005623,GO:0005634,GO:0005635,GO:0005657,GO:0005658,GO:0005694,GO:0006139,GO:0006259,GO:0006260,GO:0006261,GO:0006269,GO:0006270,GO:0006271,GO:0006273,GO:0006725,GO:0006807,GO:0006996,GO:0007049,GO:0008150,GO:0008152,GO:0009058,GO:0009059,GO:0009987,GO:0012505,GO:0016043,GO:…	-	ko:K02321	ko00230,ko00240,ko01100,ko03030,map00230,map00240,map01100,map03030	M00261	R00375,R00376,R00377,R00378	RC02795	ko00000,ko00001,ko00002,ko03032	-	-	0
gene_5815	1064690	916	497	843	848	12.2773	20.3152	12.2915	13.2402	#N/A	#N/A	#N/A	#N/A	#N/A	#N/A	#N/A	#N/A	#N/A	#N/A	#N/A	#N/A	#N/A	#N/A	#N/A	#N/A	#N/A	#N/A	#N/A	#N/A	#N/A	#N/A	#N/A	#N/A	#N/A	#N/A	#N/A
gene_5816	1083068	4247	2079	2842	2937	60.8832	87.6317	44.0595	46.2968	#N/A	#N/A	#N/A	#N/A	#N/A	#N/A	#N/A	#N/A	#N/A	#N/A	#N/A	#N/A	#N/A	#N/A	#N/A	#N/A	#N/A	#N/A	#N/A	#N/A	#N/A	#N/A	#N/A	#N/A	#N/A	#N/A	#N/A
gene_5817	1064691	81644	44783	55874	48489	99.696	171.432	74.2435	70.1156	KOG0998	Synaptic vesicle protein EHS-1 and related EH domain proteins	Signal transduction mechanisms	CELLULAR PROCESSES AND SIGNALING	Synaptic vesicle protein EHS-1 and related EH domain proteins	Signal transduction mechanisms	CELLULAR PROCESSES AND SIGNALING	1064691	39416.CAZ84853	0.0	2131.0	KOG0998@1|root,KOG0998@2759|Eukaryota,38GSU@33154|Opisthokonta,3NY8Z@4751|Fungi,3QK0G@4890|Ascomycota	4751|Fungi	TU	ef hand domain-containing protein	-	GO:0000147,GO:0003674,GO:0005488,GO:0005509,GO:0005515,GO:0005575,GO:0005622,GO:0005623,GO:0005737,GO:0005856,GO:0005933,GO:0005934,GO:0005935,GO:0005937,GO:0005938,GO:0006810,GO:0006886,GO:0006897,GO:0006950,GO:0006986,GO:0006996,GO:0007010,GO:0007154,GO:0007165,GO:0008104,GO:0008150,GO:0009987,GO:0010033,GO:0010564,GO:0015031,GO:0015629,GO:0015833,GO:0016043,GO:0016192,GO:0022607,GO:0023052,GO:…	-	ko:K12472	ko04144,map04144	-	-	-	ko00000,ko00001,ko04131	-	-	0
gene_5818	1125971	497	315	428	374	9.94477	20.6321	9.98685	8.94284	#N/A	#N/A	#N/A	#N/A	#N/A	#N/A	#N/A	#N/A	#N/A	#N/A	#N/A	#N/A	#N/A	#N/A	#N/A	#N/A	#N/A	#N/A	#N/A	#N/A	#N/A	#N/A	#N/A	#N/A	#N/A	#N/A	#N/A
gene_5819	1083075	3527	2390	1123	1223	36.6996	78.0375	13.1262	14.6557	#N/A	#N/A	#N/A	#N/A	#N/A	#N/A	#N/A	#N/A	#N/A	#N/A	#N/A	#N/A	#N/A	#N/A	#N/A	#N/A	#N/A	#N/A	#N/A	#N/A	#N/A	#N/A	#N/A	#N/A	#N/A	#N/A	#N/A
gene_5820	1140983	8	1	28	15	0.0956994	0.0507978	0.47465	0.288381	#N/A	#N/A	#N/A	#N/A	#N/A	#N/A	#N/A	#N/A	#N/A	#N/A	#N/A	#N/A	#N/A	#N/A	#N/A	#N/A	#N/A	#N/A	#N/A	#N/A	#N/A	#N/A	#N/A	#N/A	#N/A	#N/A	#N/A
gene_5821	1083079	3519	312	5769	5593	23.3697	6.52175	42.5184	44.1516	#N/A	#N/A	#N/A	#N/A	#N/A	#N/A	#N/A	#N/A	#N/A	#N/A	#N/A	#N/A	#N/A	#N/A	#N/A	#N/A	#N/A	#N/A	#N/A	#N/A	#N/A	#N/A	#N/A	#N/A	#N/A	#N/A	#N/A
gene_5822	1101134	14363	1271	25008	23066	327.037	91.7385	663.405	639	#N/A	#N/A	#N/A	#N/A	#N/A	#N/A	#N/A	#N/A	#N/A	#N/A	#N/A	#N/A	#N/A	#N/A	#N/A	#N/A	#N/A	#N/A	#N/A	#N/A	#N/A	#N/A	#N/A	#N/A	#N/A	#N/A	#N/A
gene_5823	1125975	50	18	299	235	0.59214	0.648589	3.1534	2.44175	#N/A	#N/A	#N/A	#N/A	#N/A	#N/A	#N/A	#N/A	#N/A	#N/A	#N/A	#N/A	#N/A	#N/A	#N/A	#N/A	#N/A	#N/A	#N/A	#N/A	#N/A	#N/A	#N/A	#N/A	#N/A	#N/A	#N/A
gene_5824	981155	6841	1929	3707	3564	21.0552	18.4077	12.4224	12.7519	KOG0118	FOG: RRM domain	General function prediction only	POORLY CHARACTERIZED	FOG: RRM domain	General function prediction only	POORLY CHARACTERIZED	981155	39416.CAZ79521	0.0	919.0	KOG0118@1|root,KOG0118@2759|Eukaryota,38HIT@33154|Opisthokonta,3NZVS@4751|Fungi,3QM3T@4890|Ascomycota	4751|Fungi	A	RNA binding protein	WHI3	GO:0001403,GO:0003674,GO:0003676,GO:0003723,GO:0003729,GO:0005488,GO:0005575,GO:0005622,GO:0005623,GO:0005737,GO:0006417,GO:0007124,GO:0008104,GO:0008150,GO:0008361,GO:0009889,GO:0009890,GO:0009892,GO:0009893,GO:0009894,GO:0009896,GO:0009987,GO:0010468,GO:0010494,GO:0010556,GO:0010558,GO:0010604,GO:0010605,GO:0010608,GO:0010629,GO:0016043,GO:0016049,GO:0017148,GO:0019219,GO:0019222,GO:0030447,GO:…	-	-	-	-	-	-	-	-	-	0
gene_5825	981153	10885	2568	8944	7785	38.7961	28.6301	35.3989	32.9163	KOG0519	Sensory transduction histidine kinase	Signal transduction mechanisms	CELLULAR PROCESSES AND SIGNALING	Sensory transduction histidine kinase	Signal transduction mechanisms	CELLULAR PROCESSES AND SIGNALING	981153	39416.CAZ79522	8.12e-317	869.0	COG0642@1|root,KOG0519@2759|Eukaryota,38CKK@33154|Opisthokonta,3NZR8@4751|Fungi,3QKPP@4890|Ascomycota	4751|Fungi	T	response regulator	MgSsk1	GO:0000156,GO:0000160,GO:0000167,GO:0000185,GO:0001932,GO:0001934,GO:0002831,GO:0002833,GO:0003674,GO:0005488,GO:0005515,GO:0005575,GO:0005622,GO:0005623,GO:0005737,GO:0006950,GO:0006970,GO:0006979,GO:0007154,GO:0007165,GO:0007231,GO:0007234,GO:0008047,GO:0008150,GO:0009266,GO:0009267,GO:0009268,GO:0009405,GO:0009408,GO:0009605,GO:0009607,GO:0009628,GO:0009893,GO:0009966,GO:0009967,GO:0009987,GO:…	-	ko:K11233	ko02020,ko04011,ko04139,map02020,map04011,map04139	M00516	-	-	ko00000,ko00001,ko00002,ko02022	-	-	0
gene_5826	1083096	7	2	9	16	0.0585884	0.0569601	0.36957	0.278432	#N/A	#N/A	#N/A	#N/A	#N/A	#N/A	#N/A	#N/A	#N/A	#N/A	#N/A	#N/A	#N/A	#N/A	#N/A	#N/A	#N/A	#N/A	#N/A	#N/A	#N/A	#N/A	#N/A	#N/A	#N/A	#N/A	#N/A
gene_5827	31768	148	69	152	145	2.65029	3.90402	3.09076	3.13583	#N/A	#N/A	#N/A	#N/A	#N/A	#N/A	#N/A	#N/A	#N/A	#N/A	#N/A	#N/A	#N/A	#N/A	#N/A	#N/A	#N/A	#N/A	#N/A	#N/A	#N/A	#N/A	#N/A	#N/A	#N/A	#N/A	#N/A
gene_5828	981235	59596	6929	24245	22836	173.255	63.9915	78.0505	78.5413	KOG0590	Checkpoint kinase and related serine/threonine protein kinases	Cell cycle control, cell division, chromosome partitioning	METABOLISM	Checkpoint kinase and related serine/threonine protein kinases	Cell cycle control, cell division, chromosome partitioning	METABOLISM	981235	39416.CAZ80922	0.0	1050.0	KOG0590@1|root,KOG0590@2759|Eukaryota,38HNV@33154|Opisthokonta,3NUV7@4751|Fungi,3QP0R@4890|Ascomycota	4751|Fungi	D	Belongs to the protein kinase superfamily	-	GO:0000166,GO:0003674,GO:0003824,GO:0004672,GO:0004674,GO:0004683,GO:0005488,GO:0005515,GO:0005516,GO:0005524,GO:0005575,GO:0005622,GO:0005623,GO:0005634,GO:0005737,GO:0006464,GO:0006468,GO:0006508,GO:0006511,GO:0006793,GO:0006796,GO:0006807,GO:0006873,GO:0007154,GO:0007165,GO:0008144,GO:0008150,GO:0008152,GO:0009056,GO:0009057,GO:0009931,GO:0009987,GO:0010498,GO:0010857,GO:0016301,GO:0016310,GO:…	-	ko:K08286	-	-	-	-	ko00000,ko01000	-	-	0
gene_5829	1101138	12955	2237	6057	5263	41.1385	22.3685	21.358	19.6554	KOG2352	Predicted spermine/spermidine synthase	Amino acid transport and metabolism	METABOLISM	Predicted spermine/spermidine synthase	Amino acid transport and metabolism	METABOLISM	1101138	39416.CAZ80923	0.0	1014.0	2CN4I@1|root,2QTVA@2759|Eukaryota,39WIA@33154|Opisthokonta,3NZJN@4751|Fungi,3QMU0@4890|Ascomycota	4751|Fungi	S	spermine spermidine synthase	-	-	-	ko:K08496	ko04130,map04130	-	-	-	ko00000,ko00001,ko04131	-	-	0
gene_5830	32021	5070	1506	3008	2873	26.3311	24.3757	17.1317	17.5123	#N/A	#N/A	#N/A	#N/A	#N/A	#N/A	#N/A	32021	39416.CAZ80924	8.49e-96	284.0	2E932@1|root,2SFGZ@2759|Eukaryota,3A3M3@33154|Opisthokonta,3P2WC@4751|Fungi,3QVRW@4890|Ascomycota	4751|Fungi	S	Coiled-coil domain-containing protein	-	-	-	-	-	-	-	-	-	-	-	0
gene_5831	32392	4705	1081	3922	3704	39.8149	28.8802	36.5958	36.9763	#N/A	#N/A	#N/A	#N/A	#N/A	#N/A	#N/A	#N/A	#N/A	#N/A	#N/A	#N/A	#N/A	#N/A	#N/A	#N/A	#N/A	#N/A	#N/A	#N/A	#N/A	#N/A	#N/A	#N/A	#N/A	#N/A	#N/A
gene_5832	32259	13044	3202	11897	11134	48.0834	37.2168	47.6409	47.9938	KOG2111	Uncharacterized conserved protein, contains WD40 repeats	Function unknown	POORLY CHARACTERIZED	Uncharacterized conserved protein, contains WD40 repeats	Function unknown	POORLY CHARACTERIZED	32259	39416.CAZ80925	3.69e-257	706.0	KOG2111@1|root,KOG2111@2759|Eukaryota,38DYQ@33154|Opisthokonta,3NUJF@4751|Fungi,3QQQQ@4890|Ascomycota	4751|Fungi	S	Svp1-like protein 2	HSV2	GO:0000045,GO:0000322,GO:0000323,GO:0000324,GO:0000329,GO:0000407,GO:0000422,GO:0003674,GO:0005488,GO:0005543,GO:0005575,GO:0005622,GO:0005623,GO:0005737,GO:0005768,GO:0005773,GO:0005774,GO:0005829,GO:0006464,GO:0006497,GO:0006807,GO:0006914,GO:0006996,GO:0007005,GO:0007033,GO:0008104,GO:0008150,GO:0008152,GO:0008289,GO:0009056,GO:0009058,GO:0009059,GO:0009987,GO:0012505,GO:0016020,GO:0016043,GO:…	-	-	-	-	-	-	-	-	-	0
gene_5833	1193025	20006	5349	16906	15981	45.8077	38.8998	42.5242	43.2336	KOG3905	Dynein light intermediate chain	Cell motility	CELLULAR PROCESSES AND SIGNALING	Dynein light intermediate chain	Cell motility	CELLULAR PROCESSES AND SIGNALING	1193025	39416.CAZ80926	0.0	902.0	KOG3905@1|root,KOG3905@2759|Eukaryota,38EM3@33154|Opisthokonta,3NZ2G@4751|Fungi,3QJRG@4890|Ascomycota	4751|Fungi	N	dynein light intermediate chain	-	-	-	ko:K10416	ko04145,ko04962,ko05132,map04145,map04962,map05132	-	-	-	ko00000,ko00001,ko03036,ko04131,ko04812	-	-	0
gene_5834	1125986	5611	5849	7793	6914	22.2279	72.9364	34.3044	32.7581	#N/A	#N/A	#N/A	#N/A	#N/A	#N/A	#N/A	1125986	39416.CAZ80927	1.44e-310	848.0	COG2021@1|root,2QR3J@2759|Eukaryota,38CHD@33154|Opisthokonta,3NVHE@4751|Fungi,3QM8P@4890|Ascomycota	4751|Fungi	H	homoserine O-acetyltransferase	cys2	GO:0000096,GO:0000097,GO:0003674,GO:0003824,GO:0004414,GO:0006082,GO:0006520,GO:0006534,GO:0006535,GO:0006555,GO:0006563,GO:0006790,GO:0006807,GO:0008150,GO:0008152,GO:0008374,GO:0008652,GO:0009001,GO:0009058,GO:0009066,GO:0009069,GO:0009070,GO:0009987,GO:0016053,GO:0016407,GO:0016412,GO:0016413,GO:0016740,GO:0016746,GO:0016747,GO:0019344,GO:0019752,GO:0043436,GO:0044237,GO:0044238,GO:0044249,GO:…	2.3.1.31	ko:K00641	ko00270,ko01100,ko01130,map00270,map01100,map01130	-	R01776	RC00004,RC00041	ko00000,ko00001,ko01000	-	-	0
gene_5835	981204	31567	7382	13786	13133	163.25	120.166	78.5746	79.956	#N/A	#N/A	#N/A	#N/A	#N/A	#N/A	#N/A	981204	39416.CAZ80928	2.21e-241	666.0	COG3774@1|root,2QW2I@2759|Eukaryota,39T08@33154|Opisthokonta,3NUUF@4751|Fungi,3QK4V@4890|Ascomycota	4751|Fungi	G	alpha-1,6-mannosyltransferase	och1	GO:0000009,GO:0000030,GO:0000032,GO:0000136,GO:0000137,GO:0000139,GO:0003674,GO:0003824,GO:0005575,GO:0005622,GO:0005623,GO:0005737,GO:0005794,GO:0005795,GO:0005975,GO:0005976,GO:0006056,GO:0006057,GO:0006080,GO:0006491,GO:0006807,GO:0008150,GO:0008152,GO:0009058,GO:0009059,GO:0009100,GO:0009101,GO:0009987,GO:0012505,GO:0016020,GO:0016021,GO:0016740,GO:0016757,GO:0016758,GO:0019538,GO:0030173,GO:…	2.4.1.232	ko:K05528,ko:K05534	ko00513,ko01100,map00513,map01100	M00074	R08599	-	ko00000,ko00001,ko00002,ko01000,ko01003	-	GT32	0
gene_5836	1083131	9996	1344	10047	9640	46.3448	19.737	51.5266	52.9738	#N/A	#N/A	#N/A	#N/A	#N/A	#N/A	#N/A	1083131	39416.CAZ80929	2.21e-124	357.0	2DI46@1|root,2S5XV@2759|Eukaryota,3A7PJ@33154|Opisthokonta,3P5V6@4751|Fungi,3QXWH@4890|Ascomycota	4751|Fungi	S	Nuclear distribution protein	-	-	-	-	-	-	-	-	-	-	-	0
gene_5837	32504	18348	3756	12827	12081	47.0567	30.3546	35.804	36.4417	KOG1607	Protein transporter of the TRAM (translocating chain-associating membrane) superfamily	Intracellular trafficking, secretion, and vesicular transport	CELLULAR PROCESSES AND SIGNALING	Protein transporter of the TRAM (translocating chain-associating membrane) superfamily	Intracellular trafficking, secretion, and vesicular transport	CELLULAR PROCESSES AND SIGNALING	32504	39416.CAZ80930	6.78e-298	817.0	COG5058@1|root,KOG1607@2759|Eukaryota,38BD0@33154|Opisthokonta,3NYZN@4751|Fungi,3QK5J@4890|Ascomycota	4751|Fungi	U	Longevity-assurance protein	lag1	GO:0003674,GO:0003824,GO:0005575,GO:0005622,GO:0005623,GO:0005737,GO:0005783,GO:0005789,GO:0006629,GO:0006643,GO:0006665,GO:0006672,GO:0006807,GO:0006873,GO:0006885,GO:0007035,GO:0008150,GO:0008152,GO:0008610,GO:0009058,GO:0009987,GO:0012505,GO:0016020,GO:0016021,GO:0016410,GO:0016740,GO:0016746,GO:0016747,GO:0019725,GO:0030003,GO:0030004,GO:0030148,GO:0030176,GO:0030641,GO:0031224,GO:0031227,GO:…	2.3.1.24	ko:K04709	ko00600,ko01100,map00600,map01100	M00094,M00099	R06517,R06527	RC00004,RC00064	ko00000,ko00001,ko00002,ko01000	-	-	0
gene_5838	32243	1400	288	941	905	13.326	9.29757	10.2465	10.1412	#N/A	#N/A	#N/A	#N/A	#N/A	#N/A	#N/A	#N/A	#N/A	#N/A	#N/A	#N/A	#N/A	#N/A	#N/A	#N/A	#N/A	#N/A	#N/A	#N/A	#N/A	#N/A	#N/A	#N/A	#N/A	#N/A	#N/A
gene_5839	1141014	15037	3101	7089	6276	68.4584	45.0955	35.7717	33.7894	KOG0162	Myosin class I heavy chain	Cytoskeleton	CELLULAR PROCESSES AND SIGNALING	Myosin class I heavy chain	Cytoskeleton	CELLULAR PROCESSES AND SIGNALING	1141014	39416.CAZ80931	2.11e-222	613.0	28PJ5@1|root,2QW7A@2759|Eukaryota,39TEF@33154|Opisthokonta,3NYIA@4751|Fungi,3QJIM@4890|Ascomycota	4751|Fungi	U	Plasma membrane osmosensor that activates the high osmolarity glycerol (HOG) MAPK signaling pathway in response to high osmolarity	SHO1	GO:0000902,GO:0001402,GO:0001932,GO:0001934,GO:0003674,GO:0004888,GO:0005034,GO:0005078,GO:0005198,GO:0005488,GO:0005515,GO:0005575,GO:0005622,GO:0005623,GO:0005737,GO:0005783,GO:0005886,GO:0005933,GO:0005935,GO:0005937,GO:0006950,GO:0006970,GO:0006979,GO:0007154,GO:0007163,GO:0007165,GO:0007231,GO:0007232,GO:0008064,GO:0008150,GO:0009266,GO:0009268,GO:0009272,GO:0009408,GO:0009607,GO:0009628,GO:…	-	ko:K11246	ko04011,map04011	-	-	-	ko00000,ko00001	-	-	0
gene_5840	32991	10327	2444	10782	9350	34.2312	25.4483	39.545	36.7757	KOG1305	Amino acid transporter protein	Amino acid transport and metabolism	METABOLISM	Amino acid transporter protein	Amino acid transport and metabolism	METABOLISM	32991	39416.CAZ80932	7.02e-316	863.0	COG0814@1|root,KOG1305@2759|Eukaryota,38CT1@33154|Opisthokonta,3NWRV@4751|Fungi,3QN79@4890|Ascomycota	4751|Fungi	E	Amino acid transporter	-	GO:0000322,GO:0000323,GO:0000324,GO:0000329,GO:0003333,GO:0003674,GO:0005215,GO:0005290,GO:0005302,GO:0005310,GO:0005313,GO:0005326,GO:0005342,GO:0005575,GO:0005622,GO:0005623,GO:0005737,GO:0005773,GO:0005774,GO:0006810,GO:0006811,GO:0006812,GO:0006820,GO:0006835,GO:0006836,GO:0006855,GO:0006865,GO:0006950,GO:0006995,GO:0007034,GO:0007154,GO:0008150,GO:0008324,GO:0008509,GO:0008514,GO:0009267,GO:…	-	-	-	-	-	-	-	-	-	0
gene_5841	1083139	4077	2218	5207	4770	14.824	25.3711	20.8433	20.5249	KOG2018	Predicted dinucleotide-utilizing enzyme involved in molybdopterin and thiamine biosynthesis	Posttranslational modification, protein turnover, chaperones	CELLULAR PROCESSES AND SIGNALING	Predicted dinucleotide-utilizing enzyme involved in molybdopterin and thiamine biosynthesis	Posttranslational modification, protein turnover, chaperones	CELLULAR PROCESSES AND SIGNALING	1083139	39416.CAZ80933	0.0	915.0	COG1179@1|root,KOG2018@2759|Eukaryota,38EFZ@33154|Opisthokonta,3NVU4@4751|Fungi,3QNI4@4890|Ascomycota	4751|Fungi	O	ThiF domain protein	-	GO:0003674,GO:0003824,GO:0005575,GO:0005622,GO:0005623,GO:0005737,GO:0005739,GO:0005740,GO:0005741,GO:0006139,GO:0006396,GO:0006399,GO:0006400,GO:0006725,GO:0006807,GO:0008033,GO:0008150,GO:0008152,GO:0008641,GO:0009451,GO:0009987,GO:0010467,GO:0016020,GO:0016070,GO:0016829,GO:0016835,GO:0016836,GO:0016874,GO:0016877,GO:0019867,GO:0031090,GO:0031966,GO:0031967,GO:0031968,GO:0031975,GO:0034470,GO:…	-	ko:K22132	-	-	-	-	ko00000,ko03016	-	-	0
gene_5842	1083145	16998	4040	14866	13003	68.3228	50.8752	65.5382	61.7297	KOG0725	Reductases with broad range of substrate specificities	General function prediction only	POORLY CHARACTERIZED	Reductases with broad range of substrate specificities	General function prediction only	POORLY CHARACTERIZED	1083145	39416.CAZ80934	5.34e-192	535.0	COG1028@1|root,KOG0725@2759|Eukaryota,3905U@33154|Opisthokonta,3NVVN@4751|Fungi,3QK8D@4890|Ascomycota	4751|Fungi	Q	Sporulation protein SPS19	SPS19	GO:0000003,GO:0003006,GO:0003674,GO:0003824,GO:0005575,GO:0005622,GO:0005623,GO:0005737,GO:0005777,GO:0005782,GO:0006082,GO:0006629,GO:0006631,GO:0007049,GO:0008150,GO:0008152,GO:0008670,GO:0009056,GO:0009062,GO:0009653,GO:0009987,GO:0016042,GO:0016054,GO:0016491,GO:0016627,GO:0016628,GO:0019752,GO:0019953,GO:0022402,GO:0022413,GO:0022414,GO:0030154,GO:0030435,GO:0030437,GO:0031907,GO:0031974,GO:…	1.3.1.34	ko:K13237	ko04146,map04146	-	-	-	ko00000,ko00001,ko01000	-	-	0
gene_5843	1125994	134777	30063	122014	114168	662.709	468.453	665.708	668.192	KOG0118	FOG: RRM domain	General function prediction only	POORLY CHARACTERIZED	FOG: RRM domain	General function prediction only	POORLY CHARACTERIZED	1125994	39416.CAZ80935	3.52e-212	593.0	KOG0118@1|root,KOG0118@2759|Eukaryota,38I3K@33154|Opisthokonta,3NZQ5@4751|Fungi,3QMAU@4890|Ascomycota	4751|Fungi	A	rnp domain protein	-	GO:0000228,GO:0000723,GO:0000781,GO:0000784,GO:0003674,GO:0003676,GO:0003677,GO:0003697,GO:0003723,GO:0005488,GO:0005575,GO:0005622,GO:0005623,GO:0005634,GO:0005694,GO:0006139,GO:0006259,GO:0006725,GO:0006807,GO:0006996,GO:0008150,GO:0008152,GO:0009987,GO:0016043,GO:0031974,GO:0031981,GO:0032200,GO:0034641,GO:0042162,GO:0042592,GO:0043047,GO:0043170,GO:0043226,GO:0043227,GO:0043228,GO:0043229,GO:…	-	-	-	-	-	-	-	-	-	0
gene_5844	888931	7124	2590	3851	3923	404.964	476.617	257.594	272.277	#N/A	#N/A	#N/A	#N/A	#N/A	#N/A	#N/A	888931	5022.CBY00176	1.22e-25	99.4	2DZPU@1|root,2S76S@2759|Eukaryota,3A8F4@33154|Opisthokonta,3P718@4751|Fungi,3RJV7@4890|Ascomycota,2028C@147541|Dothideomycetes,4KIDR@92860|Pleosporales	4751|Fungi	S	Protein of unknown function (DUF3759)	-	-	-	-	-	-	-	-	-	-	-	0
gene_5845	1101152	6472	482	1057	1063	27.9425	6.5615	4.96299	5.42373	KOG2816	Predicted transporter ADD1 (major facilitator superfamily)	General function prediction only	POORLY CHARACTERIZED	Predicted transporter ADD1 (major facilitator superfamily)	General function prediction only	POORLY CHARACTERIZED	1101152	39416.CAZ80936	1.12e-277	764.0	KOG2816@1|root,KOG2816@2759|Eukaryota,39V3Z@33154|Opisthokonta,3NYNP@4751|Fungi,3QRAD@4890|Ascomycota	4751|Fungi	T	Transporter	-	GO:0000322,GO:0000323,GO:0000324,GO:0000329,GO:0003674,GO:0005215,GO:0005575,GO:0005622,GO:0005623,GO:0005737,GO:0005773,GO:0005774,GO:0006810,GO:0008150,GO:0016020,GO:0016021,GO:0022857,GO:0031090,GO:0031224,GO:0043226,GO:0043227,GO:0043229,GO:0043231,GO:0044422,GO:0044424,GO:0044425,GO:0044437,GO:0044444,GO:0044446,GO:0044464,GO:0051179,GO:0051234,GO:0055085,GO:0098588,GO:0098805,GO:0098852	-	-	-	-	-	-	-	-	-	0
gene_5846	1083157	2016	161	332	360	18.6141	3.99882	3.28958	3.97024	KOG2816	Predicted transporter ADD1 (major facilitator superfamily)	General function prediction only	POORLY CHARACTERIZED	Predicted transporter ADD1 (major facilitator superfamily)	General function prediction only	POORLY CHARACTERIZED	1083157	64363.EME45406	3.54e-38	144.0	KOG2816@1|root,KOG2816@2759|Eukaryota,39V3Z@33154|Opisthokonta,3NYNP@4751|Fungi,3QRAD@4890|Ascomycota,1ZYXU@147541|Dothideomycetes,3MH45@451867|Dothideomycetidae	4751|Fungi	S	Major Facilitator Superfamily	-	GO:0000322,GO:0000323,GO:0000324,GO:0000329,GO:0003674,GO:0005215,GO:0005575,GO:0005622,GO:0005623,GO:0005737,GO:0005773,GO:0005774,GO:0006810,GO:0008150,GO:0016020,GO:0016021,GO:0022857,GO:0031090,GO:0031224,GO:0043226,GO:0043227,GO:0043229,GO:0043231,GO:0044422,GO:0044424,GO:0044425,GO:0044437,GO:0044444,GO:0044446,GO:0044464,GO:0051179,GO:0051234,GO:0055085,GO:0098588,GO:0098805,GO:0098852	-	-	-	-	-	-	-	-	-	0
gene_5847	1047740	3995	1734	2984	2797	9.25258	12.6365	7.52512	7.63094	KOG4197	FOG: PPR repeat	General function prediction only	POORLY CHARACTERIZED	FOG: PPR repeat	General function prediction only	POORLY CHARACTERIZED	1047740	39416.CAZ80937	0.0	1164.0	KOG4197@1|root,KOG4197@2759|Eukaryota,3ADX6@33154|Opisthokonta,3P9BD@4751|Fungi,3R0EM@4890|Ascomycota	4751|Fungi	S	Pentatricopeptide repeat domain	-	-	-	-	-	-	-	-	-	-	-	0
gene_5848	1101154	12078	2781	8459	8619	86.4847	63.9472	67.1344	73.0063	KOG1813	Predicted E3 ubiquitin ligase	Posttranslational modification, protein turnover, chaperones	CELLULAR PROCESSES AND SIGNALING	Predicted E3 ubiquitin ligase	Posttranslational modification, protein turnover, chaperones	CELLULAR PROCESSES AND SIGNALING	1101154	39416.CAZ80938	3.74e-142	411.0	COG5152@1|root,KOG1813@2759|Eukaryota,38BQR@33154|Opisthokonta,3NWD2@4751|Fungi,3QSB8@4890|Ascomycota	4751|Fungi	O	factor cwc24	CWC24	GO:0000349,GO:0000375,GO:0000377,GO:0000393,GO:0000398,GO:0003674,GO:0003824,GO:0004842,GO:0005488,GO:0005575,GO:0005622,GO:0005623,GO:0005634,GO:0005681,GO:0005684,GO:0006139,GO:0006396,GO:0006397,GO:0006464,GO:0006725,GO:0006807,GO:0008080,GO:0008150,GO:0008152,GO:0008270,GO:0008380,GO:0009987,GO:0010467,GO:0016043,GO:0016070,GO:0016071,GO:0016074,GO:0016407,GO:0016410,GO:0016567,GO:0016740,GO:…	2.3.1.258	ko:K13127,ko:K20793	-	-	-	-	ko00000,ko01000,ko03036,ko03041	-	-	0
gene_5849	1125999	20380	8395	16351	13104	19.8644	25.7595	17.4385	15.0423	#N/A	#N/A	#N/A	#N/A	#N/A	#N/A	#N/A	1125999	39416.CAZ80939	0.0	2313.0	28Q24@1|root,2QWQU@2759|Eukaryota,3AG42@33154|Opisthokonta,3PCED@4751|Fungi,3RKWJ@4890|Ascomycota	4751|Fungi	U	Anucleate primary sterigmata protein A	-	GO:0000001,GO:0000003,GO:0000226,GO:0000266,GO:0000280,GO:0003674,GO:0005488,GO:0005515,GO:0005575,GO:0005622,GO:0005623,GO:0005737,GO:0005739,GO:0005886,GO:0005938,GO:0006810,GO:0006928,GO:0006996,GO:0007005,GO:0007010,GO:0007017,GO:0007018,GO:0007049,GO:0007097,GO:0007127,GO:0008092,GO:0008150,GO:0009987,GO:0010970,GO:0015631,GO:0016020,GO:0016043,GO:0019954,GO:0022402,GO:0022414,GO:0030154,GO:…	-	-	-	-	-	-	-	-	-	0
gene_5850	1101156	3737	924	1782	1772	22.9737	17.71	12.1057	13.0528	#N/A	#N/A	#N/A	#N/A	#N/A	#N/A	#N/A	#N/A	#N/A	#N/A	#N/A	#N/A	#N/A	#N/A	#N/A	#N/A	#N/A	#N/A	#N/A	#N/A	#N/A	#N/A	#N/A	#N/A	#N/A	#N/A	#N/A
gene_5851	1108057	0	1	4	8	0.106127	0.503246	1.39432	1.126	#N/A	#N/A	#N/A	#N/A	#N/A	#N/A	#N/A	#N/A	#N/A	#N/A	#N/A	#N/A	#N/A	#N/A	#N/A	#N/A	#N/A	#N/A	#N/A	#N/A	#N/A	#N/A	#N/A	#N/A	#N/A	#N/A	#N/A
gene_5852	1083164	16389	5285	15836	15435	29.8114	30.9957	31.3607	32.9638	KOG0906	Phosphatidylinositol 3-kinase VPS34, involved in signal transduction	Signal transduction mechanisms	CELLULAR PROCESSES AND SIGNALING	Phosphatidylinositol 3-kinase VPS34, involved in signal transduction	Signal transduction mechanisms	CELLULAR PROCESSES AND SIGNALING	1083164	39416.CAZ80941	0.0	1529.0	COG5032@1|root,KOG0906@2759|Eukaryota,38BZG@33154|Opisthokonta,3NWH2@4751|Fungi,3QMAM@4890|Ascomycota	4751|Fungi	TU	Belongs to the PI3 PI4-kinase family	VPS34	GO:0000003,GO:0000045,GO:0000322,GO:0000323,GO:0000324,GO:0000329,GO:0000407,GO:0003006,GO:0003674,GO:0003824,GO:0004672,GO:0005575,GO:0005622,GO:0005623,GO:0005628,GO:0005737,GO:0005768,GO:0005773,GO:0005774,GO:0005777,GO:0005829,GO:0005942,GO:0006355,GO:0006357,GO:0006464,GO:0006468,GO:0006629,GO:0006644,GO:0006650,GO:0006661,GO:0006793,GO:0006796,GO:0006807,GO:0006810,GO:0006897,GO:0006914,GO:…	2.7.1.137	ko:K00914	ko00562,ko01100,ko04070,ko04136,ko04138,ko04140,ko04145,ko04371,ko05152,ko05167,map00562,map01100,map04070,map04136,map04138,map04140,map04145,map04371,map05152,map05167	-	R03362	RC00002,RC00078	ko00000,ko00001,ko01000,ko04131	-	-	0
gene_5853	34641	14746	3402	18365	17511	88.5495	63.9446	121.17	124.353	KOG4059	Uncharacterized conserved protein	Function unknown	POORLY CHARACTERIZED	Uncharacterized conserved protein	Function unknown	POORLY CHARACTERIZED	34641	39416.CAZ80942	3.7e-105	309.0	2CKZ1@1|root,2S3WQ@2759|Eukaryota,3A2ZW@33154|Opisthokonta,3P2ZP@4751|Fungi,3QVTY@4890|Ascomycota	4751|Fungi	S	Gamma-glutamyl cyclotransferase, AIG2-like	-	-	-	-	-	-	-	-	-	-	-	0
gene_5854	1024533	7038	2439	7680	7446	43.6683	47.9623	53.0366	54.933	KOG3041	Nucleoside diphosphate-sugar hydrolase of the MutT (NUDIX) family	Replication, recombination and repair	INFORMATION STORAGE AND PROCESSING	Nucleoside diphosphate-sugar hydrolase of the MutT (NUDIX) family	Replication, recombination and repair	INFORMATION STORAGE AND PROCESSING	1024533	39416.CAZ80944	1.91e-143	405.0	COG0494@1|root,KOG3041@2759|Eukaryota,39WPU@33154|Opisthokonta,3NZ8Q@4751|Fungi,3QPD9@4890|Ascomycota	4751|Fungi	L	Belongs to the Nudix hydrolase family	YSA1	GO:0003674,GO:0003824,GO:0005575,GO:0005622,GO:0005623,GO:0005634,GO:0005737,GO:0005739,GO:0006139,GO:0006725,GO:0006753,GO:0006793,GO:0006796,GO:0006807,GO:0008150,GO:0008152,GO:0009056,GO:0009058,GO:0009132,GO:0009134,GO:0009185,GO:0009191,GO:0009987,GO:0016462,GO:0016787,GO:0016817,GO:0016818,GO:0018130,GO:0019438,GO:0019439,GO:0019637,GO:0019693,GO:0034404,GO:0034641,GO:0034654,GO:0034655,GO:…	3.6.1.13	ko:K01515	ko00230,map00230	-	R01054	RC00002	ko00000,ko00001,ko01000	-	-	0
gene_5855	1101160	2019	1818	3066	3050	15.5769	44.4324	27.0449	28.2948	KOG3041	Nucleoside diphosphate-sugar hydrolase of the MutT (NUDIX) family	Replication, recombination and repair	INFORMATION STORAGE AND PROCESSING	Nucleoside diphosphate-sugar hydrolase of the MutT (NUDIX) family	Replication, recombination and repair	INFORMATION STORAGE AND PROCESSING	1101160	39416.CAZ80945	6.38e-172	482.0	COG0494@1|root,KOG3041@2759|Eukaryota,39XMH@33154|Opisthokonta,3P0BG@4751|Fungi,3QPHP@4890|Ascomycota	4751|Fungi	L	Nudix family	-	-	-	-	-	-	-	-	-	-	-	0
gene_5856	1083169	3577	961	3250	2967	46.5463	38.6718	47.6081	45.4273	KOG4265	Predicted E3 ubiquitin ligase	Posttranslational modification, protein turnover, chaperones	CELLULAR PROCESSES AND SIGNALING	Predicted E3 ubiquitin ligase	Posttranslational modification, protein turnover, chaperones	CELLULAR PROCESSES AND SIGNALING	#N/A	#N/A	#N/A	#N/A	#N/A	#N/A	#N/A	#N/A	#N/A	#N/A	#N/A	#N/A	#N/A	#N/A	#N/A	#N/A	#N/A	#N/A	#N/A	#N/A
gene_5857	1083170	3450	1635	4262	4298	16.1015	23.3762	21.3673	23.427	KOG3933	Mitochondrial ribosomal protein S28	Translation, ribosomal structure and biogenesis	INFORMATION STORAGE AND PROCESSING	Mitochondrial ribosomal protein S28	Translation, ribosomal structure and biogenesis	INFORMATION STORAGE AND PROCESSING	1083170	39416.CAZ80947	2.81e-127	368.0	KOG3933@1|root,KOG3933@2759|Eukaryota,39XDB@33154|Opisthokonta,3P1QX@4751|Fungi,3QQX0@4890|Ascomycota	4751|Fungi	J	ribosomal protein	RSM24	GO:0000313,GO:0000314,GO:0003674,GO:0003735,GO:0005198,GO:0005575,GO:0005622,GO:0005623,GO:0005737,GO:0005739,GO:0005759,GO:0005761,GO:0005763,GO:0005840,GO:0006412,GO:0006518,GO:0006807,GO:0008150,GO:0008152,GO:0009058,GO:0009059,GO:0009987,GO:0010467,GO:0015935,GO:0019538,GO:0031974,GO:0032543,GO:0032991,GO:0034641,GO:0034645,GO:0043043,GO:0043170,GO:0043226,GO:0043227,GO:0043228,GO:0043229,GO:…	-	ko:K17413	-	-	-	-	br01610,ko00000,ko03011	-	-	0
gene_5858	1101163	4864	1354	8415	7649	29.4948	25.0495	55.6727	54.2696	KOG1697	Mitochondrial/chloroplast ribosomal protein S9	Translation, ribosomal structure and biogenesis	INFORMATION STORAGE AND PROCESSING	Mitochondrial/chloroplast ribosomal protein S9	Translation, ribosomal structure and biogenesis	INFORMATION STORAGE AND PROCESSING	1101163	39416.CAZ80948	6.32e-175	497.0	COG0103@1|root,KOG1697@2759|Eukaryota,39SD3@33154|Opisthokonta,3NYDK@4751|Fungi,3QNCY@4890|Ascomycota	4751|Fungi	J	Belongs to the universal ribosomal protein uS9 family	MRPS9	GO:0000313,GO:0000314,GO:0000462,GO:0003674,GO:0003676,GO:0003723,GO:0003735,GO:0005198,GO:0005488,GO:0005575,GO:0005622,GO:0005623,GO:0005737,GO:0005739,GO:0005759,GO:0005761,GO:0005763,GO:0005840,GO:0006139,GO:0006364,GO:0006396,GO:0006412,GO:0006518,GO:0006725,GO:0006807,GO:0008150,GO:0008152,GO:0009058,GO:0009059,GO:0009987,GO:0010467,GO:0015935,GO:0016070,GO:0016072,GO:0019538,GO:0022613,GO:…	-	ko:K02996	ko03010,map03010	M00178,M00179	-	-	br01610,ko00000,ko00001,ko00002,ko03011	-	-	0
gene_5859	981248	20433	4922	24444	22686	81.8273	62.1431	108.027	107.559	KOG1298	Squalene monooxygenase	Lipid transport and metabolism	METABOLISM	Squalene monooxygenase	Lipid transport and metabolism	METABOLISM	981248	39416.CAZ80949	1.07e-315	862.0	COG0654@1|root,KOG1298@2759|Eukaryota,38HUH@33154|Opisthokonta,3NUIZ@4751|Fungi,3QMEH@4890|Ascomycota	4751|Fungi	I	Squalene	ERG1	GO:0003674,GO:0003824,GO:0004497,GO:0004506,GO:0005488,GO:0005575,GO:0005622,GO:0005623,GO:0005737,GO:0005783,GO:0005789,GO:0005811,GO:0005886,GO:0006066,GO:0006629,GO:0006694,GO:0006696,GO:0006950,GO:0007154,GO:0008144,GO:0008150,GO:0008152,GO:0008202,GO:0008204,GO:0008610,GO:0009058,GO:0009267,GO:0009605,GO:0009607,GO:0009987,GO:0009991,GO:0010570,GO:0012505,GO:0016020,GO:0016125,GO:0016126,GO:…	1.14.14.17	ko:K00511	ko00100,ko00909,ko01100,ko01110,ko01130,map00100,map00909,map01100,map01110,map01130	-	R02874	RC00201	ko00000,ko00001,ko01000	-	-	0
gene_5860	1101165	28961	6217	25100	22753	188.049	127.999	181.004	175.795	#N/A	#N/A	#N/A	#N/A	#N/A	#N/A	#N/A	1101165	39416.CAZ80950	2.1e-173	489.0	2C77S@1|root,2SAHG@2759|Eukaryota,3A8K5@33154|Opisthokonta,3P7QA@4751|Fungi,3QYV7@4890|Ascomycota	4751|Fungi	-	-	-	-	-	-	-	-	-	-	-	-	-	0
gene_5861	35463	27	2	30	31	0.147701	0.0538967	0.176882	0.162227	#N/A	#N/A	#N/A	#N/A	#N/A	#N/A	#N/A	#N/A	#N/A	#N/A	#N/A	#N/A	#N/A	#N/A	#N/A	#N/A	#N/A	#N/A	#N/A	#N/A	#N/A	#N/A	#N/A	#N/A	#N/A	#N/A	#N/A
gene_5862	1108067	12690	4438	7399	7724	19.4359	21.337	12.313	13.9226	KOG1926	Predicted regulator of rRNA gene transcription (MYB-binding protein)	Transcription	INFORMATION STORAGE AND PROCESSING	Predicted regulator of rRNA gene transcription (MYB-binding protein)	Transcription	INFORMATION STORAGE AND PROCESSING	1108067	39416.CAZ80951	0.0	1596.0	KOG1926@1|root,KOG1926@2759|Eukaryota,390BU@33154|Opisthokonta,3NV4D@4751|Fungi,3RJK4@4890|Ascomycota	4751|Fungi	K	DNA Polymerase	POL5	GO:0000182,GO:0003674,GO:0003676,GO:0003677,GO:0003690,GO:0003824,GO:0003887,GO:0005488,GO:0005575,GO:0005622,GO:0005623,GO:0005634,GO:0005730,GO:0006139,GO:0006259,GO:0006351,GO:0006360,GO:0006725,GO:0006807,GO:0008150,GO:0008152,GO:0009058,GO:0009059,GO:0009303,GO:0009987,GO:0010467,GO:0016070,GO:0016072,GO:0016740,GO:0016772,GO:0016779,GO:0018130,GO:0019438,GO:0031974,GO:0031981,GO:0032774,GO:…	2.7.7.7	ko:K02331	-	-	-	-	ko00000,ko01000,ko03036,ko03400	-	-	0
gene_5863	35540	8914	2651	7952	7406	35.0947	32.9678	34.3857	34.5349	KOG1321	Protoheme ferro-lyase (ferrochelatase)	Coenzyme transport and metabolism	METABOLISM	Protoheme ferro-lyase (ferrochelatase)	Coenzyme transport and metabolism	METABOLISM	35540	39416.CAZ80952	2.09e-265	730.0	COG0276@1|root,KOG1321@2759|Eukaryota,38BPY@33154|Opisthokonta,3NUJ0@4751|Fungi,3QNTJ@4890|Ascomycota	4751|Fungi	H	Catalyzes the ferrous insertion into protoporphyrin IX	HEM15	GO:0003674,GO:0003824,GO:0004325,GO:0005488,GO:0005575,GO:0005622,GO:0005623,GO:0005737,GO:0005739,GO:0005740,GO:0005743,GO:0006725,GO:0006778,GO:0006779,GO:0006783,GO:0006807,GO:0008150,GO:0008152,GO:0009058,GO:0009987,GO:0016020,GO:0016829,GO:0018130,GO:0019438,GO:0019866,GO:0031090,GO:0031966,GO:0031967,GO:0031975,GO:0033013,GO:0033014,GO:0034641,GO:0042168,GO:0042440,GO:0043226,GO:0043227,GO:…	4.99.1.1,4.99.1.9	ko:K01772	ko00860,ko01100,ko01110,map00860,map01100,map01110	M00121	R00310,R11329	RC01012	ko00000,ko00001,ko00002,ko01000	-	-	0
gene_5864	1083188	9957	3862	8047	7604	29.9665	36.5142	26.5658	27.0984	KOG0108	mRNA cleavage and polyadenylation factor I complex, subunit RNA15	RNA processing and modification	INFORMATION STORAGE AND PROCESSING	mRNA cleavage and polyadenylation factor I complex, subunit RNA15	RNA processing and modification	INFORMATION STORAGE AND PROCESSING	1083188	39416.CAZ80953	9.04e-158	450.0	COG0724@1|root,KOG0108@2759|Eukaryota,38D9Z@33154|Opisthokonta,3NWDF@4751|Fungi,3QS5Q@4890|Ascomycota	4751|Fungi	A	Polyadenylation factor	-	GO:0000956,GO:0003674,GO:0003676,GO:0003723,GO:0003729,GO:0005488,GO:0005515,GO:0005575,GO:0005622,GO:0005623,GO:0005634,GO:0005654,GO:0005847,GO:0005849,GO:0006139,GO:0006378,GO:0006379,GO:0006396,GO:0006397,GO:0006401,GO:0006402,GO:0006725,GO:0006807,GO:0008150,GO:0008152,GO:0009056,GO:0009057,GO:0009607,GO:0009719,GO:0009892,GO:0009987,GO:0010467,GO:0010468,GO:0010605,GO:0010629,GO:0016070,GO:…	-	ko:K14407	ko03015,map03015	-	-	-	ko00000,ko00001,ko03019	-	-	0
gene_5865	1193053	3811	1197	895	806	13.2675	13.1829	3.45545	3.27849	#N/A	#N/A	#N/A	#N/A	#N/A	#N/A	#N/A	#N/A	#N/A	#N/A	#N/A	#N/A	#N/A	#N/A	#N/A	#N/A	#N/A	#N/A	#N/A	#N/A	#N/A	#N/A	#N/A	#N/A	#N/A	#N/A	#N/A
gene_5866	1083190	12986	2413	8370	7738	48.3148	28.2673	34.1491	34.1463	KOG2866	Uncharacterized conserved protein	Function unknown	POORLY CHARACTERIZED	Uncharacterized conserved protein	Function unknown	POORLY CHARACTERIZED	1083190	39416.CAZ80954	7.8e-266	731.0	COG5125@1|root,KOG2866@2759|Eukaryota,39GJI@33154|Opisthokonta,3NU7K@4751|Fungi,3QPF0@4890|Ascomycota	4751|Fungi	S	Nuclear protein Qri2 Nse4	-	GO:0000228,GO:0000775,GO:0000785,GO:0000790,GO:0000792,GO:0000793,GO:0005575,GO:0005622,GO:0005623,GO:0005634,GO:0005694,GO:0005720,GO:0005721,GO:0006139,GO:0006259,GO:0006281,GO:0006725,GO:0006807,GO:0006950,GO:0006974,GO:0008150,GO:0008152,GO:0009987,GO:0030915,GO:0031618,GO:0031974,GO:0031981,GO:0032991,GO:0033553,GO:0033554,GO:0034506,GO:0034641,GO:0043170,GO:0043226,GO:0043227,GO:0043228,GO:…	-	-	-	-	-	-	-	-	-	0
gene_5867	1193055	2834	641	1879	1855	11.2788	7.9832	8.40069	8.80301	#N/A	#N/A	#N/A	#N/A	#N/A	#N/A	#N/A	1193055	310453.XP_007587899.1	7.89e-13	77.0	28P54@1|root,2QVRZ@2759|Eukaryota,39X98@33154|Opisthokonta,3P0M1@4751|Fungi,3QNW6@4890|Ascomycota,204NG@147541|Dothideomycetes	4751|Fungi	S	Kinetochore protein CHL4 like	CHL4	GO:0000003,GO:0000070,GO:0000075,GO:0000228,GO:0000278,GO:0000280,GO:0000775,GO:0000776,GO:0000777,GO:0000778,GO:0000779,GO:0000780,GO:0000793,GO:0000794,GO:0000819,GO:0000939,GO:0000940,GO:0000942,GO:0003674,GO:0005198,GO:0005575,GO:0005622,GO:0005623,GO:0005634,GO:0005694,GO:0006325,GO:0006996,GO:0007049,GO:0007059,GO:0007062,GO:0007064,GO:0007088,GO:0007093,GO:0007094,GO:0007135,GO:0007346,GO:…	-	ko:K11551	-	-	-	-	ko00000,ko03036	-	-	0
gene_5868	1101170	7223	2761	10504	9975	63.2021	76.6185	103.61	104.637	#N/A	#N/A	#N/A	#N/A	#N/A	#N/A	#N/A	#N/A	#N/A	#N/A	#N/A	#N/A	#N/A	#N/A	#N/A	#N/A	#N/A	#N/A	#N/A	#N/A	#N/A	#N/A	#N/A	#N/A	#N/A	#N/A	#N/A
gene_5869	1101171	3350	1176	5342	4845	157.687	175.519	298.999	278.961	#N/A	#N/A	#N/A	#N/A	#N/A	#N/A	#N/A	#N/A	#N/A	#N/A	#N/A	#N/A	#N/A	#N/A	#N/A	#N/A	#N/A	#N/A	#N/A	#N/A	#N/A	#N/A	#N/A	#N/A	#N/A	#N/A	#N/A
gene_5870	1126017	50421	11964	38866	35461	92.3014	69.5793	78.0054	76.723	KOG2175	Protein predicted to be involved in carbohydrate metabolism	Carbohydrate transport and metabolism	METABOLISM	Protein predicted to be involved in carbohydrate metabolism	Carbohydrate transport and metabolism	METABOLISM	1126017	39416.CAZ80957	0.0	1523.0	KOG2175@1|root,KOG2175@2759|Eukaryota,38EYR@33154|Opisthokonta,3NV03@4751|Fungi,3QK2A@4890|Ascomycota	4751|Fungi	G	suppressor of mek1	PSY2	GO:0000003,GO:0000075,GO:0000228,GO:0000785,GO:0000790,GO:0003674,GO:0005575,GO:0005622,GO:0005623,GO:0005634,GO:0005694,GO:0006282,GO:0006464,GO:0006470,GO:0006793,GO:0006796,GO:0006807,GO:0006950,GO:0006974,GO:0007049,GO:0007063,GO:0007154,GO:0007165,GO:0008047,GO:0008150,GO:0008152,GO:0008287,GO:0009893,GO:0009966,GO:0009968,GO:0009987,GO:0010564,GO:0010604,GO:0010639,GO:0010646,GO:0010648,GO:…	-	ko:K17491	ko04212,ko04922,map04212,map04922	-	-	-	ko00000,ko00001,ko01009,ko03400	-	-	0
gene_5872	35972	24760	6920	12080	10989	87.5219	76.878	47.101	46.0402	KOG2766	Predicted membrane protein	Function unknown	POORLY CHARACTERIZED	Predicted membrane protein	Function unknown	POORLY CHARACTERIZED	35972	39416.CAZ80958	7.74e-217	607.0	COG0697@1|root,KOG2766@2759|Eukaryota,38CUY@33154|Opisthokonta,3NYEE@4751|Fungi,3QKPW@4890|Ascomycota	4751|Fungi	EG	duf914 domain membrane protein	-	GO:0003674,GO:0005215,GO:0006810,GO:0008150,GO:0022857,GO:0051179,GO:0051234,GO:0055085	-	ko:K15287	-	-	-	-	ko00000,ko02000	-	-	0
gene_5873	1047789	4545	2252	5017	4616	13.6584	21.1468	16.6638	16.2919	#N/A	#N/A	#N/A	#N/A	#N/A	#N/A	#N/A	1047789	39416.CAZ80959	0.0	982.0	2CMKV@1|root,2QQRB@2759|Eukaryota,39JIX@33154|Opisthokonta,3Q3W3@4751|Fungi,3RKZD@4890|Ascomycota	4751|Fungi	S	Protein of unknown function (DUF3445)	-	-	-	-	-	-	-	-	-	-	-	0
gene_5875	1193061	157	138	491	487	0.852144	2.29005	2.83981	3.09113	#N/A	#N/A	#N/A	#N/A	#N/A	#N/A	#N/A	#N/A	#N/A	#N/A	#N/A	#N/A	#N/A	#N/A	#N/A	#N/A	#N/A	#N/A	#N/A	#N/A	#N/A	#N/A	#N/A	#N/A	#N/A	#N/A	#N/A
gene_5876	1083210	22982	5499	23136	21748	75.3452	56.6668	83.3689	84.1465	KOG3050	COP9 signalosome, subunit CSN6	Signal transduction mechanisms	CELLULAR PROCESSES AND SIGNALING	COP9 signalosome, subunit CSN6	Signal transduction mechanisms	CELLULAR PROCESSES AND SIGNALING	1083210	39416.CAZ80960	1.37e-254	702.0	COG1310@1|root,KOG3050@2759|Eukaryota,38DQP@33154|Opisthokonta,3NW2Z@4751|Fungi,3QQR0@4890|Ascomycota	4751|Fungi	OT	Cop9 signalosome subunit 6	-	GO:0000003,GO:0000338,GO:0000909,GO:0003006,GO:0005575,GO:0005622,GO:0005623,GO:0005634,GO:0006464,GO:0006508,GO:0006807,GO:0007275,GO:0008150,GO:0008152,GO:0008180,GO:0009987,GO:0019538,GO:0019953,GO:0022414,GO:0030582,GO:0030584,GO:0032501,GO:0032502,GO:0032991,GO:0036211,GO:0043170,GO:0043226,GO:0043227,GO:0043229,GO:0043231,GO:0043412,GO:0044237,GO:0044238,GO:0044260,GO:0044267,GO:0044422,GO:…	-	ko:K12179	-	-	-	-	ko00000,ko04121	-	-	0
gene_5877	1083211	11099	3348	7840	7527	76.933	73.231	60.6296	62.1567	KOG3180	Electron transfer flavoprotein, beta subunit	Energy production and conversion	METABOLISM	Electron transfer flavoprotein, beta subunit	Energy production and conversion	METABOLISM	1083211	39416.CAZ80961	2.29e-152	431.0	COG2086@1|root,KOG3180@2759|Eukaryota,38DVE@33154|Opisthokonta,3NVB4@4751|Fungi,3QJP7@4890|Ascomycota	4751|Fungi	C	Electron transfer flavoprotein	CIR1	GO:0003674,GO:0003824,GO:0005575,GO:0005622,GO:0005623,GO:0005737,GO:0005739,GO:0005829,GO:0006091,GO:0008150,GO:0008152,GO:0009055,GO:0009987,GO:0015980,GO:0016491,GO:0022900,GO:0022904,GO:0043226,GO:0043227,GO:0043229,GO:0043231,GO:0044237,GO:0044424,GO:0044444,GO:0044464,GO:0045333,GO:0055114	-	ko:K03521	-	-	-	-	ko00000	-	-	0
gene_5878	1064743	7305	2844	5234	4869	17.5299	21.6224	13.7745	13.8789	#N/A	#N/A	#N/A	#N/A	#N/A	#N/A	#N/A	1064743	39416.CAZ80962	5.54e-271	772.0	2BWAY@1|root,2S2D0@2759|Eukaryota,39UT5@33154|Opisthokonta,3NW4T@4751|Fungi,3QRW4@4890|Ascomycota	4751|Fungi	S	SAP domain-containing protein	-	-	-	ko:K18732	-	-	-	-	ko00000,ko03019	-	-	0
gene_5879	927514	0	0	0	0	0	0	0	0.0457486	#N/A	#N/A	#N/A	#N/A	#N/A	#N/A	#N/A	927514	39416.CAZ84261	1.02e-51	174.0	2CMAS@1|root,2QPTY@2759|Eukaryota,39WKG@33154|Opisthokonta,3NZ6T@4751|Fungi,3QRQ5@4890|Ascomycota	4751|Fungi	F	D-ala D-ala ligase C-terminus	-	-	-	-	-	-	-	-	-	-	-	0
gene_5880	36182	0	0	0	1	0	0	0	0	KOG1041	Translation initiation factor 2C (eIF-2C) and related proteins	Translation, ribosomal structure and biogenesis	INFORMATION STORAGE AND PROCESSING	Translation initiation factor 2C (eIF-2C) and related proteins	Translation, ribosomal structure and biogenesis	INFORMATION STORAGE AND PROCESSING	36182	39416.CAZ85753	2.22e-134	406.0	KOG1041@1|root,KOG1041@2759|Eukaryota,38CFV@33154|Opisthokonta,3NU0D@4751|Fungi,3R1RV@4890|Ascomycota	4751|Fungi	J	PAZ	-	-	-	ko:K11593	-	-	-	-	ko00000,ko03019,ko03036	-	-	0
gene_5881	1126035	0	0	0	0	0	0	0	0	KOG1041	Translation initiation factor 2C (eIF-2C) and related proteins	Translation, ribosomal structure and biogenesis	INFORMATION STORAGE AND PROCESSING	Translation initiation factor 2C (eIF-2C) and related proteins	Translation, ribosomal structure and biogenesis	INFORMATION STORAGE AND PROCESSING	1126035	4565.Traes_2AS_213069BBB.1	8.61e-21	95.9	KOG1041@1|root,KOG1041@2759|Eukaryota,37MK8@33090|Viridiplantae,3GGM6@35493|Streptophyta,3M308@4447|Liliopsida,3IG08@38820|Poales	35493|Streptophyta	J	Belongs to the argonaute family	-	-	-	ko:K11593	-	-	-	-	ko00000,ko03019,ko03036	-	-	0
gene_5882	1083220	198	264	174	193	0.266167	1.74668	0.571506	0.220553	KOG0441	Cu2+/Zn2+ superoxide dismutase SOD1	Inorganic ion transport and metabolism	METABOLISM	Cu2+/Zn2+ superoxide dismutase SOD1	Inorganic ion transport and metabolism	METABOLISM	1083220	39416.CAZ81059	3.7e-85	256.0	COG2032@1|root,KOG0441@2759|Eukaryota,3A1IR@33154|Opisthokonta,3P1VF@4751|Fungi,3QU26@4890|Ascomycota	4751|Fungi	Q	Destroys radicals which are normally produced within the cells and which are toxic to biological systems	SOD1	GO:0000003,GO:0000187,GO:0000302,GO:0000303,GO:0000305,GO:0000902,GO:0000904,GO:0001300,GO:0001306,GO:0001315,GO:0001320,GO:0001323,GO:0001324,GO:0001541,GO:0001817,GO:0001819,GO:0001890,GO:0001894,GO:0001895,GO:0001932,GO:0001934,GO:0002064,GO:0002065,GO:0002066,GO:0002093,GO:0002262,GO:0002376,GO:0002520,GO:0002576,GO:0002682,GO:0002694,GO:0003006,GO:0003008,GO:0003012,GO:0003013,GO:0003015,GO:…	1.15.1.1	ko:K04565	ko04146,ko04213,ko05014,ko05016,ko05020,map04146,map04213,map05014,map05016,map05020	-	-	-	ko00000,ko00001,ko01000	-	-	0
gene_5883	1141119	0	0	0	0	0	0.0228265	0.00805382	0	#N/A	#N/A	#N/A	#N/A	#N/A	#N/A	#N/A	#N/A	#N/A	#N/A	#N/A	#N/A	#N/A	#N/A	#N/A	#N/A	#N/A	#N/A	#N/A	#N/A	#N/A	#N/A	#N/A	#N/A	#N/A	#N/A	#N/A
gene_5884	1193069	0	0	0	0	0.00889392	0.0702514	0.014781	0.0105659	#N/A	#N/A	#N/A	#N/A	#N/A	#N/A	#N/A	1193069	39416.CAZ84261	8.77e-175	498.0	2CMAS@1|root,2QPTY@2759|Eukaryota,39WKG@33154|Opisthokonta,3NZ6T@4751|Fungi,3QRQ5@4890|Ascomycota	4751|Fungi	F	D-ala D-ala ligase C-terminus	-	-	-	-	-	-	-	-	-	-	-	0
gene_5885	1064750	0	0	0	0	0	0	0	0	#N/A	#N/A	#N/A	#N/A	#N/A	#N/A	#N/A	#N/A	#N/A	#N/A	#N/A	#N/A	#N/A	#N/A	#N/A	#N/A	#N/A	#N/A	#N/A	#N/A	#N/A	#N/A	#N/A	#N/A	#N/A	#N/A	#N/A
gene_5886	1126041	3	1	9	6	0.0406392	0.021294	0.0148697	0.0564445	#N/A	#N/A	#N/A	#N/A	#N/A	#N/A	#N/A	1126041	39416.CAZ84261	1.19e-124	368.0	2CMAS@1|root,2QPTY@2759|Eukaryota,39WKG@33154|Opisthokonta,3NZ6T@4751|Fungi,3QRQ5@4890|Ascomycota	4751|Fungi	F	D-ala D-ala ligase C-terminus	-	-	-	-	-	-	-	-	-	-	-	0
gene_5887	1126042	3	0	2	3	0.01276	0	0.0518073	0.0411597	KOG1399	Flavin-containing monooxygenase	Secondary metabolites biosynthesis, transport and catabolism	METABOLISM	Flavin-containing monooxygenase	Secondary metabolites biosynthesis, transport and catabolism	METABOLISM	1126042	162425.CADANIAP00003027	2.66e-117	361.0	COG2072@1|root,KOG1399@2759|Eukaryota,38CFF@33154|Opisthokonta,3NUZI@4751|Fungi,3QMYF@4890|Ascomycota,20DHW@147545|Eurotiomycetes,3S6KC@5042|Eurotiales	4751|Fungi	Q	L-lysine 6-monooxygenase (NADPH-requiring)	-	-	1.14.13.22	ko:K03379	ko00930,ko01120,ko01220,map00930,map01120,map01220	-	R02231,R06622	RC00662,RC01550	ko00000,ko00001,ko01000	-	-	0
gene_5888	1193070	348	69	320	238	0.461053	0.242262	0.555372	0.446897	KOG0376	Serine-threonine phosphatase 2A, catalytic subunit	General function prediction only	POORLY CHARACTERIZED	Serine-threonine phosphatase 2A, catalytic subunit	General function prediction only	POORLY CHARACTERIZED	1193070	13349.G1XUH9	3.01e-42	159.0	COG0639@1|root,KOG0376@2759|Eukaryota,38E0Z@33154|Opisthokonta,3NU3F@4751|Fungi,3QMVT@4890|Ascomycota	4751|Fungi	T	serine threonine-protein phosphatase	PPT1	GO:0003674,GO:0003824,GO:0004721,GO:0004722,GO:0005575,GO:0005622,GO:0005623,GO:0005634,GO:0005737,GO:0006464,GO:0006470,GO:0006793,GO:0006796,GO:0006807,GO:0007154,GO:0007165,GO:0008150,GO:0008152,GO:0009987,GO:0016311,GO:0016787,GO:0016788,GO:0016791,GO:0019538,GO:0023052,GO:0036211,GO:0042578,GO:0043170,GO:0043226,GO:0043227,GO:0043229,GO:0043231,GO:0043412,GO:0044237,GO:0044238,GO:0044260,GO:…	3.1.3.16	ko:K04460	ko04010,map04010	-	-	-	ko00000,ko00001,ko01000,ko01009	-	-	0
gene_5889	1114780	93	32	191	145	0.437221	0.16131	0.459936	0.365809	KOG2014	SMT3/SUMO-activating complex, AOS1/RAD31 component	Posttranslational modification, protein turnover, chaperones	CELLULAR PROCESSES AND SIGNALING	SMT3/SUMO-activating complex, AOS1/RAD31 component	Posttranslational modification, protein turnover, chaperones	CELLULAR PROCESSES AND SIGNALING	1114780	39416.CAZ81500	2.12e-205	575.0	COG0476@1|root,KOG2014@2759|Eukaryota,395DT@33154|Opisthokonta,3NZZ3@4751|Fungi,3QPSD@4890|Ascomycota	4751|Fungi	O	sumo activating enzyme	AOS1	GO:0003674,GO:0003824,GO:0005575,GO:0005622,GO:0005623,GO:0005634,GO:0005737,GO:0005829,GO:0006464,GO:0006807,GO:0008150,GO:0008152,GO:0008641,GO:0009987,GO:0016874,GO:0016877,GO:0016925,GO:0018193,GO:0018205,GO:0019538,GO:0019948,GO:0031510,GO:0032446,GO:0032991,GO:0036211,GO:0043170,GO:0043226,GO:0043227,GO:0043229,GO:0043231,GO:0043412,GO:0044237,GO:0044238,GO:0044260,GO:0044267,GO:0044422,GO:…	6.2.1.45	ko:K10684	ko04120,map04120	-	-	-	ko00000,ko00001,ko01000,ko04121	-	-	0
gene_5890	1141158	58	34	120	105	0.0360588	0	0.030375	0.0107701	KOG0376	Serine-threonine phosphatase 2A, catalytic subunit	General function prediction only	POORLY CHARACTERIZED	Serine-threonine phosphatase 2A, catalytic subunit	General function prediction only	POORLY CHARACTERIZED	1141158	39416.CAZ81499	1.33e-158	455.0	COG0639@1|root,KOG0376@2759|Eukaryota,38E0Z@33154|Opisthokonta,3NU3F@4751|Fungi,3QMVT@4890|Ascomycota	4751|Fungi	T	serine threonine-protein phosphatase	PPT1	GO:0003674,GO:0003824,GO:0004721,GO:0004722,GO:0005575,GO:0005622,GO:0005623,GO:0005634,GO:0005737,GO:0006464,GO:0006470,GO:0006793,GO:0006796,GO:0006807,GO:0007154,GO:0007165,GO:0008150,GO:0008152,GO:0009987,GO:0016311,GO:0016787,GO:0016788,GO:0016791,GO:0019538,GO:0023052,GO:0036211,GO:0042578,GO:0043170,GO:0043226,GO:0043227,GO:0043229,GO:0043231,GO:0043412,GO:0044237,GO:0044238,GO:0044260,GO:…	3.1.3.16	ko:K04460	ko04010,map04010	-	-	-	ko00000,ko00001,ko01000,ko01009	-	-	0
gene_5891	1126047	0	0	1	0	0	0	0	0	#N/A	#N/A	#N/A	#N/A	#N/A	#N/A	#N/A	1126047	39416.CAZ84261	1.44e-48	168.0	2CMAS@1|root,2QPTY@2759|Eukaryota,39WKG@33154|Opisthokonta,3NZ6T@4751|Fungi,3QRQ5@4890|Ascomycota	4751|Fungi	F	D-ala D-ala ligase C-terminus	-	-	-	-	-	-	-	-	-	-	-	0
gene_5892	1064756	3	4	31	21	0.0263764	0.0552798	0.13894	0.117351	#N/A	#N/A	#N/A	#N/A	#N/A	#N/A	#N/A	1064756	337075.U4LB33	5.54e-40	145.0	2CJ8J@1|root,2SKV9@2759|Eukaryota,3AE3A@33154|Opisthokonta,3P3E1@4751|Fungi,3QVEQ@4890|Ascomycota	4751|Fungi	S	HNH endonuclease	-	-	-	-	-	-	-	-	-	-	-	0
gene_5893	1126052	0	0	0	0	0	0	0	0	#N/A	#N/A	#N/A	#N/A	#N/A	#N/A	#N/A	#N/A	#N/A	#N/A	#N/A	#N/A	#N/A	#N/A	#N/A	#N/A	#N/A	#N/A	#N/A	#N/A	#N/A	#N/A	#N/A	#N/A	#N/A	#N/A	#N/A
gene_5894	1126053	0	0	0	0	0	0	0	0	#N/A	#N/A	#N/A	#N/A	#N/A	#N/A	#N/A	1126053	39416.CAZ84261	9.25e-29	114.0	2CMAS@1|root,2QPTY@2759|Eukaryota,39WKG@33154|Opisthokonta,3NZ6T@4751|Fungi,3QRQ5@4890|Ascomycota	4751|Fungi	F	D-ala D-ala ligase C-terminus	-	-	-	-	-	-	-	-	-	-	-	0
gene_5895	1126054	0	0	0	0	0	0	0	0	#N/A	#N/A	#N/A	#N/A	#N/A	#N/A	#N/A	#N/A	#N/A	#N/A	#N/A	#N/A	#N/A	#N/A	#N/A	#N/A	#N/A	#N/A	#N/A	#N/A	#N/A	#N/A	#N/A	#N/A	#N/A	#N/A	#N/A
gene_5896	1126055	0	0	1	1	0	0	0	0	#N/A	#N/A	#N/A	#N/A	#N/A	#N/A	#N/A	1126055	39416.CAZ84261	3.08e-29	117.0	2CMAS@1|root,2QPTY@2759|Eukaryota,39WKG@33154|Opisthokonta,3NZ6T@4751|Fungi,3QRQ5@4890|Ascomycota	4751|Fungi	F	D-ala D-ala ligase C-terminus	-	-	-	-	-	-	-	-	-	-	-	0
gene_5897	1141167	0	0	0	0	0	0	0	0	#N/A	#N/A	#N/A	#N/A	#N/A	#N/A	#N/A	#N/A	#N/A	#N/A	#N/A	#N/A	#N/A	#N/A	#N/A	#N/A	#N/A	#N/A	#N/A	#N/A	#N/A	#N/A	#N/A	#N/A	#N/A	#N/A	#N/A
gene_5898	1126057	0	0	0	1	0	0	0	0	#N/A	#N/A	#N/A	#N/A	#N/A	#N/A	#N/A	1126057	39416.CAZ84261	3e-76	244.0	2CMAS@1|root,2QPTY@2759|Eukaryota,39WKG@33154|Opisthokonta,3NZ6T@4751|Fungi,3QRQ5@4890|Ascomycota	4751|Fungi	F	D-ala D-ala ligase C-terminus	-	-	-	-	-	-	-	-	-	-	-	0
gene_5899	1064759	0	0	0	0	0	0	0	0	#N/A	#N/A	#N/A	#N/A	#N/A	#N/A	#N/A	#N/A	#N/A	#N/A	#N/A	#N/A	#N/A	#N/A	#N/A	#N/A	#N/A	#N/A	#N/A	#N/A	#N/A	#N/A	#N/A	#N/A	#N/A	#N/A	#N/A
gene_5900	1126059	1	0	6	1	0	0	0	0	KOG1041	Translation initiation factor 2C (eIF-2C) and related proteins	Translation, ribosomal structure and biogenesis	INFORMATION STORAGE AND PROCESSING	Translation initiation factor 2C (eIF-2C) and related proteins	Translation, ribosomal structure and biogenesis	INFORMATION STORAGE AND PROCESSING	1126059	39416.CAZ85753	5.51e-173	511.0	KOG1041@1|root,KOG1041@2759|Eukaryota,38CFV@33154|Opisthokonta,3NU0D@4751|Fungi,3R1RV@4890|Ascomycota	4751|Fungi	J	PAZ	-	-	-	ko:K11593	-	-	-	-	ko00000,ko03019,ko03036	-	-	0
gene_5901	1193072	0	0	0	0	0	0	0	0	#N/A	#N/A	#N/A	#N/A	#N/A	#N/A	#N/A	1193072	39416.CAZ84261	1.95e-43	152.0	2CMAS@1|root,2QPTY@2759|Eukaryota,39WKG@33154|Opisthokonta,3NZ6T@4751|Fungi,3QRQ5@4890|Ascomycota	4751|Fungi	F	D-ala D-ala ligase C-terminus	-	-	-	-	-	-	-	-	-	-	-	0
gene_5902	1126061	0	0	1	0	0	0	0	0	#N/A	#N/A	#N/A	#N/A	#N/A	#N/A	#N/A	#N/A	#N/A	#N/A	#N/A	#N/A	#N/A	#N/A	#N/A	#N/A	#N/A	#N/A	#N/A	#N/A	#N/A	#N/A	#N/A	#N/A	#N/A	#N/A	#N/A
gene_5903	1126063	35	5	21	10	0	0	0	0	KOG2298	Glycyl-tRNA synthetase and related class II tRNA synthetase	Translation, ribosomal structure and biogenesis	INFORMATION STORAGE AND PROCESSING	Glycyl-tRNA synthetase and related class II tRNA synthetase	Translation, ribosomal structure and biogenesis	INFORMATION STORAGE AND PROCESSING	#N/A	#N/A	#N/A	#N/A	#N/A	#N/A	#N/A	#N/A	#N/A	#N/A	#N/A	#N/A	#N/A	#N/A	#N/A	#N/A	#N/A	#N/A	#N/A	#N/A
gene_5904	1193073	41	11	24	29	0.0319821	0	0.0757	0.00914701	#N/A	#N/A	#N/A	#N/A	#N/A	#N/A	#N/A	1193073	39416.CAZ84261	3.48e-194	546.0	2CMAS@1|root,2QPTY@2759|Eukaryota,39WKG@33154|Opisthokonta,3NZ6T@4751|Fungi,3QRQ5@4890|Ascomycota	4751|Fungi	F	D-ala D-ala ligase C-terminus	-	-	-	-	-	-	-	-	-	-	-	0
gene_5905	1126065	507	175	362	282	1.0265	1.3658	0.805962	0.866266	#N/A	#N/A	#N/A	#N/A	#N/A	#N/A	#N/A	1126065	39416.CAZ84261	1.04e-195	552.0	2CMAS@1|root,2QPTY@2759|Eukaryota,39WKG@33154|Opisthokonta,3NZ6T@4751|Fungi,3QRQ5@4890|Ascomycota	4751|Fungi	F	D-ala D-ala ligase C-terminus	-	-	-	-	-	-	-	-	-	-	-	0
gene_5907	1047808	1037	406	2920	2678	4.77655	5.90857	15.4843	14.6926	#N/A	#N/A	#N/A	#N/A	#N/A	#N/A	#N/A	1047808	35720.XP_003656275.1	4.97e-65	214.0	2CJ8J@1|root,2SKV9@2759|Eukaryota,3AE3A@33154|Opisthokonta,3P3E1@4751|Fungi,3QUX9@4890|Ascomycota	4751|Fungi	S	HNH endonuclease	-	-	-	-	-	-	-	-	-	-	-	0
gene_5908	1126079	0	1	3	1	0	0.012578	0.0572804	0.00472822	KOG4177	Ankyrin	Cell wall/membrane/envelope biogenesis	CELLULAR PROCESSES AND SIGNALING	Ankyrin	Cell wall/membrane/envelope biogenesis	CELLULAR PROCESSES AND SIGNALING	1126079	337075.U4LB33	1.31e-27	117.0	2CJ8J@1|root,2SKV9@2759|Eukaryota,3AE3A@33154|Opisthokonta,3P3E1@4751|Fungi,3QVEQ@4890|Ascomycota	4751|Fungi	S	HNH endonuclease	-	-	-	-	-	-	-	-	-	-	-	0
gene_5909	1064766	0	0	2	3	0	0	0.100533	0.105669	#N/A	#N/A	#N/A	#N/A	#N/A	#N/A	#N/A	#N/A	#N/A	#N/A	#N/A	#N/A	#N/A	#N/A	#N/A	#N/A	#N/A	#N/A	#N/A	#N/A	#N/A	#N/A	#N/A	#N/A	#N/A	#N/A	#N/A
gene_5910	1083235	8	0	6	1	0.322992	0.89312	0.746304	0.0260901	#N/A	#N/A	#N/A	#N/A	#N/A	#N/A	#N/A	#N/A	#N/A	#N/A	#N/A	#N/A	#N/A	#N/A	#N/A	#N/A	#N/A	#N/A	#N/A	#N/A	#N/A	#N/A	#N/A	#N/A	#N/A	#N/A	#N/A
gene_5911	1101184	6	0	18	15	0	0	0.0345629	0.0210357	KOG1399	Flavin-containing monooxygenase	Secondary metabolites biosynthesis, transport and catabolism	METABOLISM	Flavin-containing monooxygenase	Secondary metabolites biosynthesis, transport and catabolism	METABOLISM	1101184	5059.CADAFLAP00006526	6.67e-134	402.0	COG2072@1|root,KOG1399@2759|Eukaryota,38CFF@33154|Opisthokonta,3NUZI@4751|Fungi,3QMYF@4890|Ascomycota,20DHW@147545|Eurotiomycetes,3S6KC@5042|Eurotiales	4751|Fungi	Q	L-lysine 6-monooxygenase (NADPH-requiring)	-	-	1.14.13.22	ko:K03379	ko00930,ko01120,ko01220,map00930,map01120,map01220	-	R02231,R06622	RC00662,RC01550	ko00000,ko00001,ko01000	-	-	0
gene_5912	906321	77	11	260	219	0.298425	0.148536	1.01494	1.04968	#N/A	#N/A	#N/A	#N/A	#N/A	#N/A	#N/A	906321	35720.XP_003656275.1	3.07e-64	210.0	2CJ8J@1|root,2SKV9@2759|Eukaryota,3AE3A@33154|Opisthokonta,3P3E1@4751|Fungi,3QUX9@4890|Ascomycota	4751|Fungi	S	HNH endonuclease	-	-	-	-	-	-	-	-	-	-	-	0
gene_5913	981344	21	16	48	45	0.937181	2.15099	1.81147	2.0947	#N/A	#N/A	#N/A	#N/A	#N/A	#N/A	#N/A	981344	40492.XP_007311052.1	1.14e-39	146.0	29JY0@1|root,2RT6R@2759|Eukaryota,39VBJ@33154|Opisthokonta,3P12S@4751|Fungi,3V8HN@5204|Basidiomycota,22BJI@155619|Agaricomycetes,3H7B9@355688|Agaricomycetes incertae sedis	4751|Fungi	-	-	-	-	-	-	-	-	-	-	-	-	-	0
gene_5914	1064769	9	0	15	22	0.0255394	0	0	0	#N/A	#N/A	#N/A	#N/A	#N/A	#N/A	#N/A	#N/A	#N/A	#N/A	#N/A	#N/A	#N/A	#N/A	#N/A	#N/A	#N/A	#N/A	#N/A	#N/A	#N/A	#N/A	#N/A	#N/A	#N/A	#N/A	#N/A
gene_5915	893231	0	0	3	1	4.22844	0	1.77714	2.39368	#N/A	#N/A	#N/A	#N/A	#N/A	#N/A	#N/A	#N/A	#N/A	#N/A	#N/A	#N/A	#N/A	#N/A	#N/A	#N/A	#N/A	#N/A	#N/A	#N/A	#N/A	#N/A	#N/A	#N/A	#N/A	#N/A	#N/A
gene_5916	1101185	139	0	153	157	0.143895	0	0.169608	0.216389	KOG1399	Flavin-containing monooxygenase	Secondary metabolites biosynthesis, transport and catabolism	METABOLISM	Flavin-containing monooxygenase	Secondary metabolites biosynthesis, transport and catabolism	METABOLISM	1101185	63402.XP_003172799.1	9.71e-178	516.0	COG2072@1|root,KOG1399@2759|Eukaryota,38CFF@33154|Opisthokonta,3NUZI@4751|Fungi,3QMYF@4890|Ascomycota,20DHW@147545|Eurotiomycetes,3B1BI@33183|Onygenales,3FYGI@34384|Arthrodermataceae	4751|Fungi	Q	Pyridine nucleotide-disulphide oxidoreductase	-	-	1.14.13.22	ko:K03379	ko00930,ko01120,ko01220,map00930,map01120,map01220	-	R02231,R06622	RC00662,RC01550	ko00000,ko00001,ko01000	-	-	0
gene_5917	1064771	15	7	14	23	0.121806	0.180114	0.13645	0.232636	#N/A	#N/A	#N/A	#N/A	#N/A	#N/A	#N/A	#N/A	#N/A	#N/A	#N/A	#N/A	#N/A	#N/A	#N/A	#N/A	#N/A	#N/A	#N/A	#N/A	#N/A	#N/A	#N/A	#N/A	#N/A	#N/A	#N/A
gene_5918	1064772	0	0	0	0	0	0	0	0	#N/A	#N/A	#N/A	#N/A	#N/A	#N/A	#N/A	#N/A	#N/A	#N/A	#N/A	#N/A	#N/A	#N/A	#N/A	#N/A	#N/A	#N/A	#N/A	#N/A	#N/A	#N/A	#N/A	#N/A	#N/A	#N/A	#N/A
gene_5919	1126090	4776	1131	3806	3773	48.0704	36.1952	43.4103	45.7426	#N/A	#N/A	#N/A	#N/A	#N/A	#N/A	#N/A	#N/A	#N/A	#N/A	#N/A	#N/A	#N/A	#N/A	#N/A	#N/A	#N/A	#N/A	#N/A	#N/A	#N/A	#N/A	#N/A	#N/A	#N/A	#N/A	#N/A
gene_5920	1083247	43254	7682	34131	30937	123.841	69.2738	107.638	104.226	KOG4177	Ankyrin	Cell wall/membrane/envelope biogenesis	CELLULAR PROCESSES AND SIGNALING	Ankyrin	Cell wall/membrane/envelope biogenesis	CELLULAR PROCESSES AND SIGNALING	#N/A	#N/A	#N/A	#N/A	#N/A	#N/A	#N/A	#N/A	#N/A	#N/A	#N/A	#N/A	#N/A	#N/A	#N/A	#N/A	#N/A	#N/A	#N/A	#N/A
gene_5922	1083253	281952	45546	74353	69499	1170.82	597.024	342.163	344.022	#N/A	#N/A	#N/A	#N/A	#N/A	#N/A	#N/A	1083253	39416.CAZ81361	4.11e-128	373.0	2EU7H@1|root,2SWER@2759|Eukaryota,3ASNQ@33154|Opisthokonta,3PH4E@4751|Fungi,3R6D0@4890|Ascomycota	4751|Fungi	-	-	-	-	-	-	-	-	-	-	-	-	-	0
gene_5923	981437	11344	4720	943	845	41.5633	54.7372	3.84447	3.68836	KOG0156	Cytochrome P450 CYP2 subfamily	Secondary metabolites biosynthesis, transport and catabolism	METABOLISM	Cytochrome P450 CYP2 subfamily	Secondary metabolites biosynthesis, transport and catabolism	METABOLISM	981437	39416.CAZ81360	8.49e-267	739.0	COG2124@1|root,KOG0158@2759|Eukaryota,39TTC@33154|Opisthokonta,3NZE7@4751|Fungi,3QJI7@4890|Ascomycota	4751|Fungi	Q	Belongs to the cytochrome P450 family	-	-	-	-	-	-	-	-	-	-	-	0
gene_5924	36798	30	16	89	94	0.120798	0.244337	0.418053	0.539854	#N/A	#N/A	#N/A	#N/A	#N/A	#N/A	#N/A	#N/A	#N/A	#N/A	#N/A	#N/A	#N/A	#N/A	#N/A	#N/A	#N/A	#N/A	#N/A	#N/A	#N/A	#N/A	#N/A	#N/A	#N/A	#N/A	#N/A
gene_5925	1064778	11	40	45	48	0.0665186	0.554755	0.228886	0.244757	#N/A	#N/A	#N/A	#N/A	#N/A	#N/A	#N/A	#N/A	#N/A	#N/A	#N/A	#N/A	#N/A	#N/A	#N/A	#N/A	#N/A	#N/A	#N/A	#N/A	#N/A	#N/A	#N/A	#N/A	#N/A	#N/A	#N/A
gene_5926	1083259	39	106	240	238	0.0324045	0	0.946546	0.72281	KOG0441	Cu2+/Zn2+ superoxide dismutase SOD1	Inorganic ion transport and metabolism	METABOLISM	Cu2+/Zn2+ superoxide dismutase SOD1	Inorganic ion transport and metabolism	METABOLISM	1083259	39416.CAZ81059	2.04e-89	267.0	COG2032@1|root,KOG0441@2759|Eukaryota,3A1IR@33154|Opisthokonta,3P1VF@4751|Fungi,3QU26@4890|Ascomycota	4751|Fungi	Q	Destroys radicals which are normally produced within the cells and which are toxic to biological systems	SOD1	GO:0000003,GO:0000187,GO:0000302,GO:0000303,GO:0000305,GO:0000902,GO:0000904,GO:0001300,GO:0001306,GO:0001315,GO:0001320,GO:0001323,GO:0001324,GO:0001541,GO:0001817,GO:0001819,GO:0001890,GO:0001894,GO:0001895,GO:0001932,GO:0001934,GO:0002064,GO:0002065,GO:0002066,GO:0002093,GO:0002262,GO:0002376,GO:0002520,GO:0002576,GO:0002682,GO:0002694,GO:0003006,GO:0003008,GO:0003012,GO:0003013,GO:0003015,GO:…	1.15.1.1	ko:K04565	ko04146,ko04213,ko05014,ko05016,ko05020,map04146,map04213,map05014,map05016,map05020	-	-	-	ko00000,ko00001,ko01000	-	-	0
gene_5927	1108094	351	84	731	639	2.90517	2.17951	6.7168	6.27859	#N/A	#N/A	#N/A	#N/A	#N/A	#N/A	#N/A	#N/A	#N/A	#N/A	#N/A	#N/A	#N/A	#N/A	#N/A	#N/A	#N/A	#N/A	#N/A	#N/A	#N/A	#N/A	#N/A	#N/A	#N/A	#N/A	#N/A
gene_5928	1083264	9	3	55	42	0.0723334	0.076393	0.513049	0.402883	#N/A	#N/A	#N/A	#N/A	#N/A	#N/A	#N/A	#N/A	#N/A	#N/A	#N/A	#N/A	#N/A	#N/A	#N/A	#N/A	#N/A	#N/A	#N/A	#N/A	#N/A	#N/A	#N/A	#N/A	#N/A	#N/A	#N/A
gene_5929	1108096	0	0	0	1	0	0	0	0	#N/A	#N/A	#N/A	#N/A	#N/A	#N/A	#N/A	#N/A	#N/A	#N/A	#N/A	#N/A	#N/A	#N/A	#N/A	#N/A	#N/A	#N/A	#N/A	#N/A	#N/A	#N/A	#N/A	#N/A	#N/A	#N/A	#N/A
gene_5930	1064783	0	0	1	0	0	0	0	0	KOG0678	Actin-related protein Arp2/3 complex, subunit Arp3	Cytoskeleton	CELLULAR PROCESSES AND SIGNALING	Actin-related protein Arp2/3 complex, subunit Arp3	Cytoskeleton	CELLULAR PROCESSES AND SIGNALING	1064783	39416.CAZ82672	6.16e-46	160.0	COG5277@1|root,KOG0678@2759|Eukaryota,38CVR@33154|Opisthokonta,3NW63@4751|Fungi,3QNBT@4890|Ascomycota	4751|Fungi	Z	Belongs to the actin family	ARP3	GO:0000001,GO:0000166,GO:0000278,GO:0000281,GO:0000910,GO:0000912,GO:0000915,GO:0003674,GO:0005488,GO:0005524,GO:0005575,GO:0005622,GO:0005623,GO:0005737,GO:0005856,GO:0005885,GO:0005886,GO:0005938,GO:0006810,GO:0006897,GO:0006996,GO:0007005,GO:0007010,GO:0007015,GO:0007049,GO:0008064,GO:0008144,GO:0008150,GO:0008154,GO:0009987,GO:0010638,GO:0015629,GO:0016020,GO:0016043,GO:0016192,GO:0017076,GO:…	-	ko:K18584	ko04138,ko04530,map04138,map04530	-	-	-	ko00000,ko00001,ko04131,ko04147,ko04812	-	-	0
gene_5931	1141323	373	558	156	168	4.31854	20.4573	1.85847	2.10745	#N/A	#N/A	#N/A	#N/A	#N/A	#N/A	#N/A	#N/A	#N/A	#N/A	#N/A	#N/A	#N/A	#N/A	#N/A	#N/A	#N/A	#N/A	#N/A	#N/A	#N/A	#N/A	#N/A	#N/A	#N/A	#N/A	#N/A
gene_5932	1126118	0	0	0	0	0	0	0	0	#N/A	#N/A	#N/A	#N/A	#N/A	#N/A	#N/A	1126118	5297.GMQ_26171T0	2.33e-08	60.1	2CM86@1|root,2QPKG@2759|Eukaryota,3AT8N@33154|Opisthokonta,3PH2M@4751|Fungi,3V6Y0@5204|Basidiomycota	2759|Eukaryota	S	Myb/SANT-like DNA-binding domain	-	-	-	-	-	-	-	-	-	-	-	0
gene_5933	1126122	0	0	0	0	0	0	0	0	#N/A	#N/A	#N/A	#N/A	#N/A	#N/A	#N/A	#N/A	#N/A	#N/A	#N/A	#N/A	#N/A	#N/A	#N/A	#N/A	#N/A	#N/A	#N/A	#N/A	#N/A	#N/A	#N/A	#N/A	#N/A	#N/A	#N/A
gene_5934	1064785	0	0	0	0	0	0	0	0	#N/A	#N/A	#N/A	#N/A	#N/A	#N/A	#N/A	#N/A	#N/A	#N/A	#N/A	#N/A	#N/A	#N/A	#N/A	#N/A	#N/A	#N/A	#N/A	#N/A	#N/A	#N/A	#N/A	#N/A	#N/A	#N/A	#N/A
gene_5935	1101190	7	17	28	37	0.0797868	0.67667	0.332614	0.415412	KOG2978	Dolichol-phosphate mannosyltransferase	General function prediction only	POORLY CHARACTERIZED	Dolichol-phosphate mannosyltransferase	General function prediction only	POORLY CHARACTERIZED	1101190	39416.CAZ84431	1.22e-69	219.0	COG0463@1|root,KOG2978@2759|Eukaryota,38E12@33154|Opisthokonta,3NUQC@4751|Fungi,3QRBR@4890|Ascomycota	4751|Fungi	M	dolichol-phosphate mannosyltransferase	DPM1	GO:0000030,GO:0003674,GO:0003824,GO:0004582,GO:0005575,GO:0005622,GO:0005623,GO:0005737,GO:0005739,GO:0005740,GO:0005741,GO:0005783,GO:0005789,GO:0006464,GO:0006486,GO:0006487,GO:0006488,GO:0006490,GO:0006493,GO:0006497,GO:0006505,GO:0006506,GO:0006629,GO:0006643,GO:0006644,GO:0006650,GO:0006661,GO:0006664,GO:0006793,GO:0006796,GO:0006807,GO:0008150,GO:0008152,GO:0008610,GO:0008654,GO:0009058,GO:…	2.4.1.83	ko:K00721	ko00510,ko01100,map00510,map01100	-	R01009	RC00005	ko00000,ko00001,ko01000,ko01003	-	GT2	0
gene_5936	1126124	2	9	0	0	0.198273	2.88366	0	0	#N/A	#N/A	#N/A	#N/A	#N/A	#N/A	#N/A	#N/A	#N/A	#N/A	#N/A	#N/A	#N/A	#N/A	#N/A	#N/A	#N/A	#N/A	#N/A	#N/A	#N/A	#N/A	#N/A	#N/A	#N/A	#N/A	#N/A
gene_5937	1126126	0	0	0	0	0	0	0	0	#N/A	#N/A	#N/A	#N/A	#N/A	#N/A	#N/A	#N/A	#N/A	#N/A	#N/A	#N/A	#N/A	#N/A	#N/A	#N/A	#N/A	#N/A	#N/A	#N/A	#N/A	#N/A	#N/A	#N/A	#N/A	#N/A	#N/A
gene_5938	1126127	0	0	0	0	0	0	0	0	#N/A	#N/A	#N/A	#N/A	#N/A	#N/A	#N/A	#N/A	#N/A	#N/A	#N/A	#N/A	#N/A	#N/A	#N/A	#N/A	#N/A	#N/A	#N/A	#N/A	#N/A	#N/A	#N/A	#N/A	#N/A	#N/A	#N/A
gene_5939	1126128	0	0	0	0	0	0	0	0	KOG2484	GTPase	General function prediction only	POORLY CHARACTERIZED	GTPase	General function prediction only	POORLY CHARACTERIZED	1126128	39416.CAZ85661	6.19e-29	119.0	COG1161@1|root,KOG2484@2759|Eukaryota,38CBA@33154|Opisthokonta,3NYZI@4751|Fungi,3QK8H@4890|Ascomycota	4751|Fungi	S	GTP-binding Protein	NUG1	GO:0000054,GO:0000055,GO:0000166,GO:0000463,GO:0000470,GO:0001882,GO:0001883,GO:0003674,GO:0003676,GO:0003723,GO:0003729,GO:0003824,GO:0003924,GO:0005488,GO:0005525,GO:0005575,GO:0005622,GO:0005623,GO:0005634,GO:0005730,GO:0006139,GO:0006364,GO:0006396,GO:0006403,GO:0006405,GO:0006611,GO:0006725,GO:0006807,GO:0006810,GO:0006886,GO:0006913,GO:0008104,GO:0008150,GO:0008152,GO:0009987,GO:0010467,GO:…	-	ko:K14538	ko03008,map03008	-	-	-	ko00000,ko00001,ko03009	-	-	0
gene_5940	1064787	0	0	0	0	0	0	0	0	#N/A	#N/A	#N/A	#N/A	#N/A	#N/A	#N/A	#N/A	#N/A	#N/A	#N/A	#N/A	#N/A	#N/A	#N/A	#N/A	#N/A	#N/A	#N/A	#N/A	#N/A	#N/A	#N/A	#N/A	#N/A	#N/A	#N/A
gene_5941	1064788	0	3	2	0	0	0.218639	0.0528276	0	#N/A	#N/A	#N/A	#N/A	#N/A	#N/A	#N/A	#N/A	#N/A	#N/A	#N/A	#N/A	#N/A	#N/A	#N/A	#N/A	#N/A	#N/A	#N/A	#N/A	#N/A	#N/A	#N/A	#N/A	#N/A	#N/A	#N/A
gene_5942	1126133	0	0	0	0	0	0	0	0	KOG0678	Actin-related protein Arp2/3 complex, subunit Arp3	Cytoskeleton	CELLULAR PROCESSES AND SIGNALING	Actin-related protein Arp2/3 complex, subunit Arp3	Cytoskeleton	CELLULAR PROCESSES AND SIGNALING	1126133	223192.XP_007911621.1	7.16e-27	109.0	COG5277@1|root,KOG0678@2759|Eukaryota,38CVR@33154|Opisthokonta,3NW63@4751|Fungi,3QNBT@4890|Ascomycota,213GJ@147550|Sordariomycetes	4751|Fungi	Z	Belongs to the actin family	ARP3	GO:0000001,GO:0000166,GO:0000278,GO:0000281,GO:0000910,GO:0000912,GO:0000915,GO:0003674,GO:0005488,GO:0005524,GO:0005575,GO:0005622,GO:0005623,GO:0005737,GO:0005856,GO:0005885,GO:0005886,GO:0005938,GO:0006810,GO:0006897,GO:0006996,GO:0007005,GO:0007010,GO:0007015,GO:0007049,GO:0008064,GO:0008144,GO:0008150,GO:0008154,GO:0009987,GO:0010638,GO:0015629,GO:0016020,GO:0016043,GO:0016192,GO:0017076,GO:…	-	ko:K18584	ko04138,ko04530,map04138,map04530	-	-	-	ko00000,ko00001,ko04131,ko04147,ko04812	-	-	0
gene_5943	1126134	0	0	0	0	1.58564	4.55108	0.846407	1.77557	#N/A	#N/A	#N/A	#N/A	#N/A	#N/A	#N/A	#N/A	#N/A	#N/A	#N/A	#N/A	#N/A	#N/A	#N/A	#N/A	#N/A	#N/A	#N/A	#N/A	#N/A	#N/A	#N/A	#N/A	#N/A	#N/A	#N/A
gene_5944	981451	0	0	0	0	0	0	0.0513387	0	KOG2978	Dolichol-phosphate mannosyltransferase	General function prediction only	POORLY CHARACTERIZED	Dolichol-phosphate mannosyltransferase	General function prediction only	POORLY CHARACTERIZED	981451	39416.CAZ84431	8.22e-28	108.0	COG0463@1|root,KOG2978@2759|Eukaryota,38E12@33154|Opisthokonta,3NUQC@4751|Fungi,3QRBR@4890|Ascomycota	4751|Fungi	M	dolichol-phosphate mannosyltransferase	DPM1	GO:0000030,GO:0003674,GO:0003824,GO:0004582,GO:0005575,GO:0005622,GO:0005623,GO:0005737,GO:0005739,GO:0005740,GO:0005741,GO:0005783,GO:0005789,GO:0006464,GO:0006486,GO:0006487,GO:0006488,GO:0006490,GO:0006493,GO:0006497,GO:0006505,GO:0006506,GO:0006629,GO:0006643,GO:0006644,GO:0006650,GO:0006661,GO:0006664,GO:0006793,GO:0006796,GO:0006807,GO:0008150,GO:0008152,GO:0008610,GO:0008654,GO:0009058,GO:…	2.4.1.83	ko:K00721	ko00510,ko01100,map00510,map01100	-	R01009	RC00005	ko00000,ko00001,ko01000,ko01003	-	GT2	0
gene_5945	1126136	0	0	0	0	0	0	0	0	#N/A	#N/A	#N/A	#N/A	#N/A	#N/A	#N/A	#N/A	#N/A	#N/A	#N/A	#N/A	#N/A	#N/A	#N/A	#N/A	#N/A	#N/A	#N/A	#N/A	#N/A	#N/A	#N/A	#N/A	#N/A	#N/A	#N/A
gene_5946	1126138	2	0	0	0	0	0	0	0	#N/A	#N/A	#N/A	#N/A	#N/A	#N/A	#N/A	#N/A	#N/A	#N/A	#N/A	#N/A	#N/A	#N/A	#N/A	#N/A	#N/A	#N/A	#N/A	#N/A	#N/A	#N/A	#N/A	#N/A	#N/A	#N/A	#N/A
gene_5947	1064789	0	0	0	0	0	0	0	0	#N/A	#N/A	#N/A	#N/A	#N/A	#N/A	#N/A	#N/A	#N/A	#N/A	#N/A	#N/A	#N/A	#N/A	#N/A	#N/A	#N/A	#N/A	#N/A	#N/A	#N/A	#N/A	#N/A	#N/A	#N/A	#N/A	#N/A
gene_5948	1064790	0	0	0	0	0.0623492	0.282403	0.150026	0.127718	#N/A	#N/A	#N/A	#N/A	#N/A	#N/A	#N/A	#N/A	#N/A	#N/A	#N/A	#N/A	#N/A	#N/A	#N/A	#N/A	#N/A	#N/A	#N/A	#N/A	#N/A	#N/A	#N/A	#N/A	#N/A	#N/A	#N/A
gene_5949	1141335	0	0	0	0	0	0	0	0	KOG2978	Dolichol-phosphate mannosyltransferase	General function prediction only	POORLY CHARACTERIZED	Dolichol-phosphate mannosyltransferase	General function prediction only	POORLY CHARACTERIZED	1141335	39416.CAZ84431	1.43e-56	183.0	COG0463@1|root,KOG2978@2759|Eukaryota,38E12@33154|Opisthokonta,3NUQC@4751|Fungi,3QRBR@4890|Ascomycota	4751|Fungi	M	dolichol-phosphate mannosyltransferase	DPM1	GO:0000030,GO:0003674,GO:0003824,GO:0004582,GO:0005575,GO:0005622,GO:0005623,GO:0005737,GO:0005739,GO:0005740,GO:0005741,GO:0005783,GO:0005789,GO:0006464,GO:0006486,GO:0006487,GO:0006488,GO:0006490,GO:0006493,GO:0006497,GO:0006505,GO:0006506,GO:0006629,GO:0006643,GO:0006644,GO:0006650,GO:0006661,GO:0006664,GO:0006793,GO:0006796,GO:0006807,GO:0008150,GO:0008152,GO:0008610,GO:0008654,GO:0009058,GO:…	2.4.1.83	ko:K00721	ko00510,ko01100,map00510,map01100	-	R01009	RC00005	ko00000,ko00001,ko01000,ko01003	-	GT2	0
gene_5950	1126143	0	0	0	0	0	0	0	0	#N/A	#N/A	#N/A	#N/A	#N/A	#N/A	#N/A	#N/A	#N/A	#N/A	#N/A	#N/A	#N/A	#N/A	#N/A	#N/A	#N/A	#N/A	#N/A	#N/A	#N/A	#N/A	#N/A	#N/A	#N/A	#N/A	#N/A
gene_5951	1064792	0	0	0	0	0	0	0	0	KOG0118	FOG: RRM domain	General function prediction only	POORLY CHARACTERIZED	FOG: RRM domain	General function prediction only	POORLY CHARACTERIZED	#N/A	#N/A	#N/A	#N/A	#N/A	#N/A	#N/A	#N/A	#N/A	#N/A	#N/A	#N/A	#N/A	#N/A	#N/A	#N/A	#N/A	#N/A	#N/A	#N/A
gene_5952	1064793	0	0	0	0	0	0	0	0	#N/A	#N/A	#N/A	#N/A	#N/A	#N/A	#N/A	#N/A	#N/A	#N/A	#N/A	#N/A	#N/A	#N/A	#N/A	#N/A	#N/A	#N/A	#N/A	#N/A	#N/A	#N/A	#N/A	#N/A	#N/A	#N/A	#N/A
gene_5953	1126146	0	0	0	0	0	0	0.0349227	0	#N/A	#N/A	#N/A	#N/A	#N/A	#N/A	#N/A	#N/A	#N/A	#N/A	#N/A	#N/A	#N/A	#N/A	#N/A	#N/A	#N/A	#N/A	#N/A	#N/A	#N/A	#N/A	#N/A	#N/A	#N/A	#N/A	#N/A
gene_5954	1064794	0	0	0	0	0	0.0236303	0	0	#N/A	#N/A	#N/A	#N/A	#N/A	#N/A	#N/A	#N/A	#N/A	#N/A	#N/A	#N/A	#N/A	#N/A	#N/A	#N/A	#N/A	#N/A	#N/A	#N/A	#N/A	#N/A	#N/A	#N/A	#N/A	#N/A	#N/A
gene_5955	1064795	0	0	0	0	0	0.0658331	0	0	#N/A	#N/A	#N/A	#N/A	#N/A	#N/A	#N/A	#N/A	#N/A	#N/A	#N/A	#N/A	#N/A	#N/A	#N/A	#N/A	#N/A	#N/A	#N/A	#N/A	#N/A	#N/A	#N/A	#N/A	#N/A	#N/A	#N/A
gene_5956	1064796	0	0	0	0	0	0	0	0	#N/A	#N/A	#N/A	#N/A	#N/A	#N/A	#N/A	#N/A	#N/A	#N/A	#N/A	#N/A	#N/A	#N/A	#N/A	#N/A	#N/A	#N/A	#N/A	#N/A	#N/A	#N/A	#N/A	#N/A	#N/A	#N/A	#N/A
gene_5957	1126173	60	6	152	141	0.183186	0.0495213	0.426628	0.421657	#N/A	#N/A	#N/A	#N/A	#N/A	#N/A	#N/A	1126173	39416.CAZ82702	6.32e-180	535.0	28RIC@1|root,2QY7G@2759|Eukaryota,39U0I@33154|Opisthokonta,3NZRU@4751|Fungi,3QRNI@4890|Ascomycota	4751|Fungi	H	Belongs to the class I-like SAM-binding methyltransferase superfamily. rRNA adenine N(6)-methyltransferase family	MTF1	GO:0000228,GO:0000428,GO:0000785,GO:0000790,GO:0000959,GO:0000988,GO:0001012,GO:0001018,GO:0001067,GO:0003674,GO:0003676,GO:0003677,GO:0003700,GO:0005488,GO:0005575,GO:0005622,GO:0005623,GO:0005634,GO:0005694,GO:0005737,GO:0005739,GO:0005740,GO:0005758,GO:0005759,GO:0006139,GO:0006351,GO:0006352,GO:0006355,GO:0006357,GO:0006390,GO:0006391,GO:0006725,GO:0006807,GO:0008150,GO:0008152,GO:0009058,GO:…	-	ko:K15267	-	-	-	-	ko00000,ko03009	-	-	0
gene_5958	1193092	2991	193	2290	2227	6.5357	1.39262	5.4773	5.6865	#N/A	#N/A	#N/A	#N/A	#N/A	#N/A	#N/A	#N/A	#N/A	#N/A	#N/A	#N/A	#N/A	#N/A	#N/A	#N/A	#N/A	#N/A	#N/A	#N/A	#N/A	#N/A	#N/A	#N/A	#N/A	#N/A	#N/A
gene_5959	1083332	150	2	56	67	1.58042	0.0300194	0.596126	0.735629	#N/A	#N/A	#N/A	#N/A	#N/A	#N/A	#N/A	#N/A	#N/A	#N/A	#N/A	#N/A	#N/A	#N/A	#N/A	#N/A	#N/A	#N/A	#N/A	#N/A	#N/A	#N/A	#N/A	#N/A	#N/A	#N/A	#N/A
gene_5960	1126194	14851	1419	19068	16567	19.644	5.92231	27.6532	25.821	#N/A	#N/A	#N/A	#N/A	#N/A	#N/A	#N/A	1126194	39416.CAZ79452	0.0	2297.0	COG2303@1|root,2QSPJ@2759|Eukaryota,38I22@33154|Opisthokonta,3NYG8@4751|Fungi,3QK44@4890|Ascomycota	4751|Fungi	E	glucose-methanol-choline oxidoreductase	-	-	-	-	-	-	-	-	-	-	-	0
gene_5961	1083348	65055	20885	42708	34873	116.144	117.441	83.5825	73.7931	#N/A	#N/A	#N/A	#N/A	#N/A	#N/A	#N/A	#N/A	#N/A	#N/A	#N/A	#N/A	#N/A	#N/A	#N/A	#N/A	#N/A	#N/A	#N/A	#N/A	#N/A	#N/A	#N/A	#N/A	#N/A	#N/A	#N/A
gene_5962	1141383	163	21	110	107	0.605899	0.176069	0.472595	0.498538	#N/A	#N/A	#N/A	#N/A	#N/A	#N/A	#N/A	1141383	39416.CAZ79449	1.21e-281	778.0	2BXAW@1|root,2R2FT@2759|Eukaryota,39REP@33154|Opisthokonta,3NYXW@4751|Fungi,3QQRD@4890|Ascomycota	4751|Fungi	G	Belongs to the glycosyl hydrolase 28 family	rhgB	GO:0000272,GO:0003674,GO:0003824,GO:0005975,GO:0005976,GO:0008150,GO:0008152,GO:0009056,GO:0009057,GO:0009987,GO:0010393,GO:0016052,GO:0016829,GO:0016835,GO:0016837,GO:0017144,GO:0042737,GO:0043170,GO:0044237,GO:0044238,GO:0044248,GO:0045488,GO:0045490,GO:0046576,GO:0071704,GO:1901575	3.2.1.171	ko:K18580	-	-	-	-	ko00000,ko01000	-	GH28	0
gene_5964	1126198	158	63	86	80	43.0633	68.8828	28.6038	29.3634	#N/A	#N/A	#N/A	#N/A	#N/A	#N/A	#N/A	#N/A	#N/A	#N/A	#N/A	#N/A	#N/A	#N/A	#N/A	#N/A	#N/A	#N/A	#N/A	#N/A	#N/A	#N/A	#N/A	#N/A	#N/A	#N/A	#N/A
gene_5965	981781	20010	8673	23285	23125	68.9708	94.2744	88.296	94.527	KOG2031	Tyrosyl-DNA phosphodiesterase	Replication, recombination and repair	INFORMATION STORAGE AND PROCESSING	Tyrosyl-DNA phosphodiesterase	Replication, recombination and repair	INFORMATION STORAGE AND PROCESSING	981781	39416.CAZ85776	0.0	887.0	KOG2031@1|root,KOG2031@2759|Eukaryota,38CZE@33154|Opisthokonta,3NV0H@4751|Fungi,3QJM8@4890|Ascomycota	4751|Fungi	L	tyrosyl-DNA phosphodiesterase	-	GO:0000012,GO:0003674,GO:0003676,GO:0003677,GO:0003690,GO:0003697,GO:0003824,GO:0005488,GO:0005575,GO:0005622,GO:0005623,GO:0005634,GO:0006139,GO:0006259,GO:0006281,GO:0006302,GO:0006725,GO:0006807,GO:0006950,GO:0006974,GO:0008081,GO:0008150,GO:0008152,GO:0009987,GO:0016787,GO:0016788,GO:0017005,GO:0033554,GO:0034641,GO:0042578,GO:0043170,GO:0043226,GO:0043227,GO:0043229,GO:0043231,GO:0044237,GO:…	-	ko:K10862	-	-	-	-	ko00000,ko01000,ko03400	-	-	0
gene_5966	1101196	3208	641	1142	1143	11.4697	7.14239	4.51866	4.82594	KOG1289	Amino acid transporters	Amino acid transport and metabolism	METABOLISM	Amino acid transporters	Amino acid transport and metabolism	METABOLISM	1101196	39416.CAZ85777	3.1e-312	855.0	COG0531@1|root,KOG1289@2759|Eukaryota,38E4P@33154|Opisthokonta,3NVNF@4751|Fungi,3QKK9@4890|Ascomycota	4751|Fungi	E	choline transport protein	-	-	-	ko:K19564	-	-	-	-	ko00000,ko02000	2.A.3.4.1	-	0
gene_5967	1126211	13030	4358	6399	5851	29.825	31.5378	15.9057	15.8217	#N/A	#N/A	#N/A	#N/A	#N/A	#N/A	#N/A	1126211	39416.CAZ85778	0.0	1191.0	2D294@1|root,2SKYR@2759|Eukaryota,39UVF@33154|Opisthokonta,3NY7C@4751|Fungi,3QPS8@4890|Ascomycota	4751|Fungi	-	-	-	-	-	-	-	-	-	-	-	-	-	0
gene_5968	1193101	2	0	0	0	0	0	0	0	#N/A	#N/A	#N/A	#N/A	#N/A	#N/A	#N/A	#N/A	#N/A	#N/A	#N/A	#N/A	#N/A	#N/A	#N/A	#N/A	#N/A	#N/A	#N/A	#N/A	#N/A	#N/A	#N/A	#N/A	#N/A	#N/A	#N/A
gene_5969	1083365	4	1	13	14	0.115872	0.0548881	0.218738	0.199846	#N/A	#N/A	#N/A	#N/A	#N/A	#N/A	#N/A	#N/A	#N/A	#N/A	#N/A	#N/A	#N/A	#N/A	#N/A	#N/A	#N/A	#N/A	#N/A	#N/A	#N/A	#N/A	#N/A	#N/A	#N/A	#N/A	#N/A
gene_5970	1083368	26685	3805	37645	34804	141.954	64.014	221.37	219.693	#N/A	#N/A	#N/A	#N/A	#N/A	#N/A	#N/A	#N/A	#N/A	#N/A	#N/A	#N/A	#N/A	#N/A	#N/A	#N/A	#N/A	#N/A	#N/A	#N/A	#N/A	#N/A	#N/A	#N/A	#N/A	#N/A	#N/A
gene_5971	1083369	3	0	12	27	0.0395285	0	0.122428	0.319258	#N/A	#N/A	#N/A	#N/A	#N/A	#N/A	#N/A	#N/A	#N/A	#N/A	#N/A	#N/A	#N/A	#N/A	#N/A	#N/A	#N/A	#N/A	#N/A	#N/A	#N/A	#N/A	#N/A	#N/A	#N/A	#N/A	#N/A
gene_5972	1193103	1253	57	215	224	14.305	6.01069	13.2332	13.6203	#N/A	#N/A	#N/A	#N/A	#N/A	#N/A	#N/A	#N/A	#N/A	#N/A	#N/A	#N/A	#N/A	#N/A	#N/A	#N/A	#N/A	#N/A	#N/A	#N/A	#N/A	#N/A	#N/A	#N/A	#N/A	#N/A	#N/A
gene_5974	1083378	22	3	43	38	0.913717	0.254083	2.126	1.84567	#N/A	#N/A	#N/A	#N/A	#N/A	#N/A	#N/A	#N/A	#N/A	#N/A	#N/A	#N/A	#N/A	#N/A	#N/A	#N/A	#N/A	#N/A	#N/A	#N/A	#N/A	#N/A	#N/A	#N/A	#N/A	#N/A	#N/A
gene_5975	40380	662	257	879	845	2.9103	3.34413	4.06266	4.25481	#N/A	#N/A	#N/A	#N/A	#N/A	#N/A	#N/A	#N/A	#N/A	#N/A	#N/A	#N/A	#N/A	#N/A	#N/A	#N/A	#N/A	#N/A	#N/A	#N/A	#N/A	#N/A	#N/A	#N/A	#N/A	#N/A	#N/A
gene_5976	1064811	381	149	94	104	12.5309	15.6079	3.57835	4.0586	#N/A	#N/A	#N/A	#N/A	#N/A	#N/A	#N/A	#N/A	#N/A	#N/A	#N/A	#N/A	#N/A	#N/A	#N/A	#N/A	#N/A	#N/A	#N/A	#N/A	#N/A	#N/A	#N/A	#N/A	#N/A	#N/A	#N/A
gene_5977	1064812	138953	25868	28401	25416	504.825	296.787	113.653	109.205	KOG3589	G protein signaling regulators	Signal transduction mechanisms	CELLULAR PROCESSES AND SIGNALING	G protein signaling regulators	Signal transduction mechanisms	CELLULAR PROCESSES AND SIGNALING	1064812	39416.CAZ85782	0.0	924.0	KOG3589@1|root,KOG3589@2759|Eukaryota,38GQ1@33154|Opisthokonta,3NUSG@4751|Fungi,3QNEY@4890|Ascomycota	4751|Fungi	S	developmental regulator flbA	SST2	GO:0000003,GO:0000749,GO:0000754,GO:0003674,GO:0005096,GO:0005575,GO:0005622,GO:0005623,GO:0005634,GO:0005737,GO:0005886,GO:0006355,GO:0006357,GO:0006725,GO:0007154,GO:0007165,GO:0008047,GO:0008150,GO:0008152,GO:0008277,GO:0009056,GO:0009058,GO:0009403,GO:0009404,GO:0009407,GO:0009636,GO:0009889,GO:0009891,GO:0009893,GO:0009966,GO:0009968,GO:0009987,GO:0010033,GO:0010468,GO:0010556,GO:0010646,GO:…	-	ko:K19838	ko04011,map04011	-	-	-	ko00000,ko00001	-	-	0
gene_5978	1083392	75	15	360	297	0.686256	0.435245	3.77362	3.20466	#N/A	#N/A	#N/A	#N/A	#N/A	#N/A	#N/A	#N/A	#N/A	#N/A	#N/A	#N/A	#N/A	#N/A	#N/A	#N/A	#N/A	#N/A	#N/A	#N/A	#N/A	#N/A	#N/A	#N/A	#N/A	#N/A	#N/A
gene_5979	1126219	6	0	0	1	0.507011	0.147443	0	0.0568914	#N/A	#N/A	#N/A	#N/A	#N/A	#N/A	#N/A	#N/A	#N/A	#N/A	#N/A	#N/A	#N/A	#N/A	#N/A	#N/A	#N/A	#N/A	#N/A	#N/A	#N/A	#N/A	#N/A	#N/A	#N/A	#N/A	#N/A
gene_5981	40887	16	1	45	28	0.673915	0.391206	1.59747	1.51645	#N/A	#N/A	#N/A	#N/A	#N/A	#N/A	#N/A	#N/A	#N/A	#N/A	#N/A	#N/A	#N/A	#N/A	#N/A	#N/A	#N/A	#N/A	#N/A	#N/A	#N/A	#N/A	#N/A	#N/A	#N/A	#N/A	#N/A
gene_5982	1064813	32932	8714	31101	30303	85.3619	71.7966	88.8198	93.2067	#N/A	#N/A	#N/A	#N/A	#N/A	#N/A	#N/A	#N/A	#N/A	#N/A	#N/A	#N/A	#N/A	#N/A	#N/A	#N/A	#N/A	#N/A	#N/A	#N/A	#N/A	#N/A	#N/A	#N/A	#N/A	#N/A	#N/A
gene_5983	981766	26567	8424	16235	14654	231.571	234.613	159.978	154.186	KOG4642	Chaperone-dependent E3 ubiquitin protein ligase (contains TPR repeats)	Posttranslational modification, protein turnover, chaperones	CELLULAR PROCESSES AND SIGNALING	Chaperone-dependent E3 ubiquitin protein ligase (contains TPR repeats)	Posttranslational modification, protein turnover, chaperones	CELLULAR PROCESSES AND SIGNALING	981766	39416.CAZ82085	1.3e-163	460.0	KOG4642@1|root,KOG4642@2759|Eukaryota,38EHB@33154|Opisthokonta,3NWQZ@4751|Fungi,3QNCE@4890|Ascomycota	4751|Fungi	O	u-box domain-containing protein	-	-	2.3.2.27	ko:K09561	ko04120,ko04141,map04120,map04141	-	-	-	ko00000,ko00001,ko01000,ko03110,ko04121,ko04131	-	-	0
gene_5984	1101202	54501	17704	41821	38349	367.868	376.25	313.746	306.62	KOG1118	Lysophosphatidic acid acyltransferase endophilin/SH3GL, involved in synaptic vesicle formation	Signal transduction mechanisms	CELLULAR PROCESSES AND SIGNALING	Lysophosphatidic acid acyltransferase endophilin/SH3GL, involved in synaptic vesicle formation	Signal transduction mechanisms	CELLULAR PROCESSES AND SIGNALING	1101202	39416.CAZ82086	1.18e-198	552.0	2CMDX@1|root,2QQ2V@2759|Eukaryota,38F57@33154|Opisthokonta,3NXGA@4751|Fungi,3QM6J@4890|Ascomycota	4751|Fungi	S	Bar domain protein	GVP36	GO:0000139,GO:0005575,GO:0005622,GO:0005623,GO:0005737,GO:0005794,GO:0005829,GO:0006810,GO:0006897,GO:0006996,GO:0007010,GO:0007033,GO:0007163,GO:0008150,GO:0009987,GO:0012505,GO:0016020,GO:0016021,GO:0016043,GO:0016192,GO:0030029,GO:0030036,GO:0030173,GO:0030950,GO:0030952,GO:0031090,GO:0031224,GO:0031228,GO:0031300,GO:0031301,GO:0031984,GO:0043226,GO:0043227,GO:0043229,GO:0043231,GO:0044422,GO:…	-	-	-	-	-	-	-	-	-	0
gene_5985	1193108	42411	5896	22561	19626	32.5082	14.2375	18.812	17.6789	KOG1807	Helicases	Replication, recombination and repair	INFORMATION STORAGE AND PROCESSING	Helicases	Replication, recombination and repair	INFORMATION STORAGE AND PROCESSING	1193108	39416.CAZ82087	0.0	3123.0	COG1112@1|root,KOG1807@2759|Eukaryota,38E0G@33154|Opisthokonta,3NXD2@4751|Fungi,3QJRX@4890|Ascomycota	4751|Fungi	L	nf-x1 finger and helicase domain protein	-	-	-	-	-	-	-	-	-	-	-	0
gene_5986	1064816	9524	1601	6350	6141	37.4788	20.0903	27.6807	28.9688	KOG3045	Predicted RNA methylase involved in rRNA processing	RNA processing and modification	INFORMATION STORAGE AND PROCESSING	Predicted RNA methylase involved in rRNA processing	RNA processing and modification	INFORMATION STORAGE AND PROCESSING	1064816	39416.CAZ82088	4.52e-265	736.0	KOG3045@1|root,KOG3045@2759|Eukaryota,38G3Q@33154|Opisthokonta,3NYW7@4751|Fungi,3QNE7@4890|Ascomycota	4751|Fungi	A	rRNA processing protein Rrp8	RRP8	GO:0000154,GO:0001510,GO:0003674,GO:0003824,GO:0005575,GO:0005622,GO:0005623,GO:0005634,GO:0005730,GO:0006139,GO:0006364,GO:0006396,GO:0006725,GO:0006807,GO:0008150,GO:0008152,GO:0008168,GO:0008173,GO:0008649,GO:0008757,GO:0009451,GO:0009987,GO:0010467,GO:0016070,GO:0016072,GO:0016433,GO:0016740,GO:0016741,GO:0022613,GO:0030684,GO:0030686,GO:0030687,GO:0030688,GO:0031167,GO:0031974,GO:0031981,GO:…	2.1.1.287	ko:K14850	-	-	-	-	ko00000,ko01000,ko03009	-	-	0
gene_5987	1101205	11088	1688	3385	2928	26.7305	12.8867	8.96876	8.34858	#N/A	#N/A	#N/A	#N/A	#N/A	#N/A	#N/A	1101205	39416.CAZ82089	0.0	1179.0	28KTM@1|root,2QT9U@2759|Eukaryota,39I2M@33154|Opisthokonta,3NV2W@4751|Fungi,3QQ51@4890|Ascomycota	4751|Fungi	S	C6 finger	-	-	-	-	-	-	-	-	-	-	-	0
gene_5988	1064818	7	0	8	12	0.207317	0	0.480645	0.251978	#N/A	#N/A	#N/A	#N/A	#N/A	#N/A	#N/A	#N/A	#N/A	#N/A	#N/A	#N/A	#N/A	#N/A	#N/A	#N/A	#N/A	#N/A	#N/A	#N/A	#N/A	#N/A	#N/A	#N/A	#N/A	#N/A	#N/A
gene_5989	41439	1244	173	594	656	147.003	60.9829	90.8016	93.7178	#N/A	#N/A	#N/A	#N/A	#N/A	#N/A	#N/A	#N/A	#N/A	#N/A	#N/A	#N/A	#N/A	#N/A	#N/A	#N/A	#N/A	#N/A	#N/A	#N/A	#N/A	#N/A	#N/A	#N/A	#N/A	#N/A	#N/A
gene_5990	41447	50704	6503	28422	26310	197.598	78.6909	119.323	119.976	#N/A	#N/A	#N/A	#N/A	#N/A	#N/A	#N/A	41447	39416.CAZ82090	1.78e-255	705.0	2C3UZ@1|root,2S2UH@2759|Eukaryota,38VT3@33154|Opisthokonta,3P08D@4751|Fungi,3QRH2@4890|Ascomycota	4751|Fungi	-	-	-	-	-	-	-	-	-	-	-	-	-	0
gene_5991	1083423	156	51	304	289	0.618238	0.562417	1.24645	1.30964	#N/A	#N/A	#N/A	#N/A	#N/A	#N/A	#N/A	#N/A	#N/A	#N/A	#N/A	#N/A	#N/A	#N/A	#N/A	#N/A	#N/A	#N/A	#N/A	#N/A	#N/A	#N/A	#N/A	#N/A	#N/A	#N/A	#N/A
gene_5992	981838	3307	1106	4331	3781	23.2338	24.6213	33.7066	31.752	KOG4300	Predicted methyltransferase	General function prediction only	POORLY CHARACTERIZED	Predicted methyltransferase	General function prediction only	POORLY CHARACTERIZED	981838	39416.CAZ82091	1.09e-173	489.0	COG0500@1|root,KOG4300@2759|Eukaryota,3A122@33154|Opisthokonta,3P2D4@4751|Fungi,3QUCI@4890|Ascomycota	4751|Fungi	Q	Methyltransferase	-	GO:0003674,GO:0003824,GO:0005575,GO:0005622,GO:0005623,GO:0005737,GO:0005739,GO:0005740,GO:0008150,GO:0008152,GO:0008168,GO:0008757,GO:0016740,GO:0016741,GO:0031967,GO:0031975,GO:0032259,GO:0043226,GO:0043227,GO:0043229,GO:0043231,GO:0044422,GO:0044424,GO:0044429,GO:0044444,GO:0044446,GO:0044464	-	ko:K17803	-	-	-	-	ko00000,ko01000,ko03029	-	-	0
gene_5993	1047929	23565	6065	21401	19811	56.9787	45.9963	56.717	56.5401	KOG2415	Electron transfer flavoprotein ubiquinone oxidoreductase	Energy production and conversion	METABOLISM	Electron transfer flavoprotein ubiquinone oxidoreductase	Energy production and conversion	METABOLISM	1047929	39416.CAZ82092	0.0	1154.0	COG2440@1|root,KOG2415@2759|Eukaryota,38H8R@33154|Opisthokonta,3NY0G@4751|Fungi,3QQD7@4890|Ascomycota	4751|Fungi	C	electron transfer flavoprotein-ubiquinone oxidoreductase	-	GO:0003674,GO:0003824,GO:0004174,GO:0005488,GO:0005575,GO:0005622,GO:0005623,GO:0005737,GO:0005739,GO:0005740,GO:0005743,GO:0005759,GO:0006091,GO:0006116,GO:0006139,GO:0006725,GO:0006732,GO:0006733,GO:0006734,GO:0006753,GO:0006793,GO:0006796,GO:0006807,GO:0008150,GO:0008152,GO:0009055,GO:0009117,GO:0009987,GO:0015980,GO:0016020,GO:0016021,GO:0016491,GO:0016645,GO:0016649,GO:0016722,GO:0017133,GO:…	1.5.5.1	ko:K00311	-	-	-	-	ko00000,ko01000	-	-	0
gene_5994	1083429	5898	1052	4225	4438	18.4455	10.1361	14.5241	16.5328	KOG2983	Uncharacterized conserved protein	Function unknown	POORLY CHARACTERIZED	Uncharacterized conserved protein	Function unknown	POORLY CHARACTERIZED	1083429	39416.CAZ82093	3.3e-234	649.0	KOG2983@1|root,KOG2983@2759|Eukaryota,38FHE@33154|Opisthokonta,3NV5R@4751|Fungi,3QS7F@4890|Ascomycota	4751|Fungi	S	cell division cycle protein	CDC123	GO:0000166,GO:0000287,GO:0001732,GO:0002181,GO:0002183,GO:0003674,GO:0005488,GO:0005524,GO:0005575,GO:0005622,GO:0005623,GO:0005737,GO:0006412,GO:0006413,GO:0006417,GO:0006446,GO:0006518,GO:0006807,GO:0007049,GO:0007050,GO:0008144,GO:0008150,GO:0008152,GO:0009058,GO:0009059,GO:0009889,GO:0009891,GO:0009893,GO:0009987,GO:0010467,GO:0010468,GO:0010556,GO:0010557,GO:0010604,GO:0010608,GO:0010628,GO:…	-	-	-	-	-	-	-	-	-	0
gene_5995	41636	5412	1450	4439	3998	18.76	15.6253	16.5335	16.1953	KOG4200	Uncharacterized conserved protein	Function unknown	POORLY CHARACTERIZED	Uncharacterized conserved protein	Function unknown	POORLY CHARACTERIZED	#N/A	#N/A	#N/A	#N/A	#N/A	#N/A	#N/A	#N/A	#N/A	#N/A	#N/A	#N/A	#N/A	#N/A	#N/A	#N/A	#N/A	#N/A	#N/A	#N/A
gene_5996	981738	9599	2185	6901	6573	149.188	108.381	121.515	122.737	#N/A	#N/A	#N/A	#N/A	#N/A	#N/A	#N/A	981738	39416.CAZ82095	3.56e-115	330.0	2CY0F@1|root,2S13M@2759|Eukaryota,3A3EM@33154|Opisthokonta,3P3UV@4751|Fungi,3QUA1@4890|Ascomycota	4751|Fungi	-	-	-	-	-	-	-	-	-	-	-	-	-	0
gene_5997	1101210	34522	9171	20597	19149	205.251	172.168	135.327	135.184	KOG2629	Peroxisomal membrane anchor protein (peroxin)	Cell wall/membrane/envelope biogenesis	CELLULAR PROCESSES AND SIGNALING	Peroxisomal membrane anchor protein (peroxin)	Cell wall/membrane/envelope biogenesis	CELLULAR PROCESSES AND SIGNALING	1101210	39416.CAZ82097	6.17e-221	612.0	KOG2629@1|root,KOG2629@2759|Eukaryota,38HJ0@33154|Opisthokonta,3NZWU@4751|Fungi,3QNWH@4890|Ascomycota	4751|Fungi	MOU	Peroxisomal membrane anchor protein	PEX14	GO:0003674,GO:0005102,GO:0005488,GO:0005515,GO:0005575,GO:0005622,GO:0005623,GO:0005737,GO:0005777,GO:0005778,GO:0006605,GO:0006625,GO:0006810,GO:0006886,GO:0006996,GO:0007031,GO:0008104,GO:0008150,GO:0009987,GO:0015031,GO:0015833,GO:0015919,GO:0016020,GO:0016043,GO:0016558,GO:0016560,GO:0017038,GO:0030674,GO:0031090,GO:0031903,GO:0032991,GO:0033036,GO:0033365,GO:0034613,GO:0042579,GO:0042886,GO:…	-	ko:K13343	ko04146,map04146	-	-	-	ko00000,ko00001,ko04131	3.A.20.1	-	0
gene_5998	1083437	10714	3199	6778	5973	16.8609	16.1734	11.62	10.8572	KOG0995	Centromere-associated protein HEC1	Cell cycle control, cell division, chromosome partitioning	METABOLISM	Centromere-associated protein HEC1	Cell cycle control, cell division, chromosome partitioning	METABOLISM	1083437	39416.CAZ82098	0.0	1098.0	COG5185@1|root,KOG0995@2759|Eukaryota,38HGM@33154|Opisthokonta,3NUWD@4751|Fungi,3QN2D@4890|Ascomycota	4751|Fungi	D	Hec ndc80p family protein	NDC80	GO:0000003,GO:0000070,GO:0000226,GO:0000228,GO:0000278,GO:0000280,GO:0000775,GO:0000776,GO:0000777,GO:0000778,GO:0000779,GO:0000780,GO:0000793,GO:0000794,GO:0000819,GO:0000940,GO:0000942,GO:0003674,GO:0005198,GO:0005200,GO:0005575,GO:0005622,GO:0005623,GO:0005634,GO:0005694,GO:0006996,GO:0007010,GO:0007017,GO:0007020,GO:0007049,GO:0007059,GO:0007080,GO:0007088,GO:0007127,GO:0007346,GO:0008104,GO:…	-	ko:K11547	-	-	-	-	ko00000,ko03036	-	-	0
gene_5999	1047945	18799	5521	5142	4769	71.7391	66.0331	23.2364	23.0668	KOG2820	FAD-dependent oxidoreductase	General function prediction only	POORLY CHARACTERIZED	FAD-dependent oxidoreductase	General function prediction only	POORLY CHARACTERIZED	1047945	39416.CAZ82099	7.27e-254	700.0	COG0665@1|root,KOG2820@2759|Eukaryota,39T2H@33154|Opisthokonta,3NUZZ@4751|Fungi,3QMW6@4890|Ascomycota	4751|Fungi	E	Fructosyl amino acid	-	-	1.5.3.1,1.5.3.7	ko:K00306	ko00260,ko00310,ko01100,ko04146,map00260,map00310,map01100,map04146	-	R00610,R02204	RC00060,RC00083,RC00557	ko00000,ko00001,ko01000	-	-	0
gene_6000	1064827	7976	1831	2716	2553	391.39	300.706	154.365	160.795	#N/A	#N/A	#N/A	#N/A	#N/A	#N/A	#N/A	#N/A	#N/A	#N/A	#N/A	#N/A	#N/A	#N/A	#N/A	#N/A	#N/A	#N/A	#N/A	#N/A	#N/A	#N/A	#N/A	#N/A	#N/A	#N/A	#N/A
gene_6001	981754	1810	390	1915	1771	57.7782	39.0091	71.5047	69.0601	KOG4778	Mitochondrial ribosomal protein L28	Translation, ribosomal structure and biogenesis	INFORMATION STORAGE AND PROCESSING	Mitochondrial ribosomal protein L28	Translation, ribosomal structure and biogenesis	INFORMATION STORAGE AND PROCESSING	981754	39416.CAZ82101	3.01e-77	230.0	KOG4778@1|root,KOG4778@2759|Eukaryota,3A5DR@33154|Opisthokonta,3P4EX@4751|Fungi,3QWBP@4890|Ascomycota	4751|Fungi	S	RING finger domain protein	-	-	-	ko:K17421	-	-	-	-	br01610,ko00000,ko03011	-	-	0
gene_6002	923781	921	325	1042	1014	8.73054	10.0493	11.1623	11.8662	KOG4177	Ankyrin	Cell wall/membrane/envelope biogenesis	CELLULAR PROCESSES AND SIGNALING	Ankyrin	Cell wall/membrane/envelope biogenesis	CELLULAR PROCESSES AND SIGNALING	#N/A	#N/A	#N/A	#N/A	#N/A	#N/A	#N/A	#N/A	#N/A	#N/A	#N/A	#N/A	#N/A	#N/A	#N/A	#N/A	#N/A	#N/A	#N/A	#N/A
gene_6003	1083448	26386	10818	15041	13773	33.4097	42.8867	20.8537	20.5757	#N/A	#N/A	#N/A	#N/A	#N/A	#N/A	#N/A	1083448	39416.CAZ82102	1.04e-304	879.0	28KBK@1|root,2QSSK@2759|Eukaryota,38F3U@33154|Opisthokonta,3NU72@4751|Fungi,3QS1P@4890|Ascomycota	4751|Fungi	Z	May act as a negative regulator of salt tolerance	NST1	GO:0005575,GO:0005622,GO:0005623,GO:0005737,GO:0006950,GO:0006970,GO:0008150,GO:0009628,GO:0009651,GO:0044424,GO:0044464,GO:0050896	-	ko:K14798	-	-	-	-	ko00000,ko03009	-	-	0
gene_6004	1126240	24528	8019	13646	12700	283.595	301.011	182.934	179.925	KOG0393	Ras-related small GTPase, Rho type	General function prediction only	POORLY CHARACTERIZED	Ras-related small GTPase, Rho type	General function prediction only	POORLY CHARACTERIZED	1126240	39416.CAZ82103	2.75e-139	394.0	COG1100@1|root,KOG0393@2759|Eukaryota,39VJK@33154|Opisthokonta,3NVG7@4751|Fungi,3QNQ8@4890|Ascomycota	4751|Fungi	S	Belongs to the small GTPase superfamily. Rho family	RHO2	GO:0000166,GO:0001882,GO:0001883,GO:0003674,GO:0003824,GO:0003924,GO:0005488,GO:0005525,GO:0005575,GO:0005623,GO:0006109,GO:0006996,GO:0007010,GO:0007015,GO:0007017,GO:0007154,GO:0007163,GO:0007165,GO:0007264,GO:0008150,GO:0008360,GO:0009889,GO:0009987,GO:0010556,GO:0010675,GO:0010962,GO:0016020,GO:0016043,GO:0016462,GO:0016787,GO:0016817,GO:0016818,GO:0017076,GO:0017111,GO:0019001,GO:0019222,GO:…	-	ko:K07975	-	-	-	-	ko00000,ko04031	-	-	0
gene_6005	1083455	17	21	63	36	0.123953	0.485416	0.512311	0.28101	#N/A	#N/A	#N/A	#N/A	#N/A	#N/A	#N/A	#N/A	#N/A	#N/A	#N/A	#N/A	#N/A	#N/A	#N/A	#N/A	#N/A	#N/A	#N/A	#N/A	#N/A	#N/A	#N/A	#N/A	#N/A	#N/A	#N/A
gene_6006	42637	56206	15901	28723	27709	254.687	227.914	143.533	148.785	KOG0106	Alternative splicing factor SRp55/B52/SRp75 (RRM superfamily)	RNA processing and modification	INFORMATION STORAGE AND PROCESSING	Alternative splicing factor SRp55/B52/SRp75 (RRM superfamily)	RNA processing and modification	INFORMATION STORAGE AND PROCESSING	42637	39416.CAZ79880	2.97e-156	447.0	COG0724@1|root,KOG0106@2759|Eukaryota,38CEH@33154|Opisthokonta,3P00P@4751|Fungi,3QRYB@4890|Ascomycota	4751|Fungi	A	splicing factor	-	GO:0000375,GO:0000377,GO:0000398,GO:0001067,GO:0001069,GO:0003674,GO:0003676,GO:0003723,GO:0003727,GO:0003729,GO:0005488,GO:0005575,GO:0005622,GO:0005623,GO:0005634,GO:0006139,GO:0006396,GO:0006397,GO:0006725,GO:0006807,GO:0008143,GO:0008150,GO:0008152,GO:0008380,GO:0009987,GO:0010467,GO:0016070,GO:0016071,GO:0034641,GO:0043170,GO:0043226,GO:0043227,GO:0043229,GO:0043231,GO:0044237,GO:0044238,GO:…	-	ko:K12893,ko:K14651	ko03022,ko03040,ko05168,ko05202,map03022,map03040,map05168,map05202	-	-	-	ko00000,ko00001,ko03019,ko03021,ko03041	-	-	0
gene_6007	1083463	39654	9897	26137	25329	65.4378	51.6416	47.1201	49.28	KOG1107	Membrane coat complex Retromer, subunit VPS35	Intracellular trafficking, secretion, and vesicular transport	CELLULAR PROCESSES AND SIGNALING	Membrane coat complex Retromer, subunit VPS35	Intracellular trafficking, secretion, and vesicular transport	CELLULAR PROCESSES AND SIGNALING	1083463	39416.CAZ79879	0.0	1439.0	KOG1107@1|root,KOG1107@2759|Eukaryota,38DTF@33154|Opisthokonta,3NVAF@4751|Fungi,3QKAK@4890|Ascomycota	4751|Fungi	U	Plays a role in vesicular protein sorting	vps35	GO:0000322,GO:0000323,GO:0000324,GO:0000329,GO:0003674,GO:0005215,GO:0005575,GO:0005622,GO:0005623,GO:0005737,GO:0005768,GO:0005770,GO:0005773,GO:0005774,GO:0006810,GO:0006886,GO:0008104,GO:0008150,GO:0008565,GO:0009987,GO:0012505,GO:0015031,GO:0015833,GO:0016020,GO:0016192,GO:0016197,GO:0016482,GO:0030904,GO:0030906,GO:0031090,GO:0031410,GO:0031982,GO:0032507,GO:0032991,GO:0033036,GO:0033365,GO:…	-	ko:K18468	ko04144,map04144	-	-	-	ko00000,ko00001,ko04131	-	-	0
gene_6008	981786	5822	1062	3334	2985	42.0879	23.8452	27.0109	25.6727	KOG0748	Predicted membrane proteins, contain hemolysin III domain	Signal transduction mechanisms	CELLULAR PROCESSES AND SIGNALING	Predicted membrane proteins, contain hemolysin III domain	Signal transduction mechanisms	CELLULAR PROCESSES AND SIGNALING	981786	39416.CAZ79878	1.53e-195	545.0	COG1272@1|root,KOG0748@2759|Eukaryota,38C8H@33154|Opisthokonta,3NVEP@4751|Fungi,3QRHV@4890|Ascomycota	4751|Fungi	T	channel protein	-	GO:0000122,GO:0000322,GO:0000323,GO:0000324,GO:0003674,GO:0005488,GO:0005515,GO:0005575,GO:0005622,GO:0005623,GO:0005737,GO:0005773,GO:0005886,GO:0006355,GO:0006357,GO:0006873,GO:0006875,GO:0006882,GO:0008150,GO:0009636,GO:0009889,GO:0009890,GO:0009892,GO:0009987,GO:0010468,GO:0010556,GO:0010558,GO:0010605,GO:0010629,GO:0016020,GO:0016021,GO:0019219,GO:0019222,GO:0019725,GO:0030003,GO:0031224,GO:…	-	ko:K07297	ko04152,ko04211,ko04920,ko04932,map04152,map04211,map04920,map04932	-	-	-	ko00000,ko00001	-	-	0
gene_6009	1083468	8074	2316	8351	8591	33.2714	30.0917	36.84	41.2708	#N/A	#N/A	#N/A	#N/A	#N/A	#N/A	#N/A	1083468	39416.CAZ79877	5.12e-140	401.0	2CXJB@1|root,2RXZN@2759|Eukaryota,39X1E@33154|Opisthokonta,3NUZR@4751|Fungi,3QQS1@4890|Ascomycota	4751|Fungi	-	-	-	-	-	-	-	-	-	-	-	-	-	0
gene_6010	1126245	24448	7168	25246	24949	2628.9	2521.22	3021.66	3201.31	KOG4766	Uncharacterized conserved protein	Function unknown	POORLY CHARACTERIZED	Uncharacterized conserved protein	Function unknown	POORLY CHARACTERIZED	1126245	5476.C4YMZ2	7.56e-14	66.2	2CVHH@1|root,2RS1N@2759|Eukaryota,3AWJG@33154|Opisthokonta,3Q1CH@4751|Fungi,3REZG@4890|Ascomycota,3RX5R@4891|Saccharomycetes,47E82@766764|Debaryomycetaceae	4751|Fungi	S	Translation machinery associated TMA7	-	-	-	-	-	-	-	-	-	-	-	0
gene_6011	1083471	24	5	68	68	0.486902	0.39686	2.15318	2.17292	#N/A	#N/A	#N/A	#N/A	#N/A	#N/A	#N/A	#N/A	#N/A	#N/A	#N/A	#N/A	#N/A	#N/A	#N/A	#N/A	#N/A	#N/A	#N/A	#N/A	#N/A	#N/A	#N/A	#N/A	#N/A	#N/A	#N/A
gene_6012	1083474	13	16	86	85	0.12433	0.393844	0.860858	0.843689	#N/A	#N/A	#N/A	#N/A	#N/A	#N/A	#N/A	#N/A	#N/A	#N/A	#N/A	#N/A	#N/A	#N/A	#N/A	#N/A	#N/A	#N/A	#N/A	#N/A	#N/A	#N/A	#N/A	#N/A	#N/A	#N/A	#N/A
gene_6013	1083480	28	9	207	187	0.619408	0.684457	6.06417	5.75061	#N/A	#N/A	#N/A	#N/A	#N/A	#N/A	#N/A	#N/A	#N/A	#N/A	#N/A	#N/A	#N/A	#N/A	#N/A	#N/A	#N/A	#N/A	#N/A	#N/A	#N/A	#N/A	#N/A	#N/A	#N/A	#N/A	#N/A
gene_6014	43363	413	143	2308	2066	3.05526	3.22431	17.8405	17.523	#N/A	#N/A	#N/A	#N/A	#N/A	#N/A	#N/A	#N/A	#N/A	#N/A	#N/A	#N/A	#N/A	#N/A	#N/A	#N/A	#N/A	#N/A	#N/A	#N/A	#N/A	#N/A	#N/A	#N/A	#N/A	#N/A	#N/A
gene_6015	43362	17310	4181	18029	16895	137.541	105.317	161.301	161.033	#N/A	#N/A	#N/A	#N/A	#N/A	#N/A	#N/A	#N/A	#N/A	#N/A	#N/A	#N/A	#N/A	#N/A	#N/A	#N/A	#N/A	#N/A	#N/A	#N/A	#N/A	#N/A	#N/A	#N/A	#N/A	#N/A	#N/A
gene_6016	981803	33467	8692	33623	31428	144.782	118.817	161.948	161.748	KOG0583	Serine/threonine protein kinase	Signal transduction mechanisms	CELLULAR PROCESSES AND SIGNALING	Serine/threonine protein kinase	Signal transduction mechanisms	CELLULAR PROCESSES AND SIGNALING	981803	39416.CAZ79873	2.05e-293	803.0	KOG0583@1|root,KOG0583@2759|Eukaryota,38PW2@33154|Opisthokonta,3NURV@4751|Fungi,3QQ9K@4890|Ascomycota	4751|Fungi	T	Belongs to the protein kinase superfamily	SKS1	GO:0000082,GO:0000122,GO:0000166,GO:0000278,GO:0003674,GO:0003824,GO:0004672,GO:0004674,GO:0005488,GO:0005524,GO:0005575,GO:0005622,GO:0005623,GO:0005634,GO:0005737,GO:0006355,GO:0006357,GO:0006464,GO:0006468,GO:0006793,GO:0006796,GO:0006807,GO:0007049,GO:0007124,GO:0007154,GO:0007165,GO:0008144,GO:0008150,GO:0008152,GO:0009743,GO:0009746,GO:0009749,GO:0009889,GO:0009890,GO:0009891,GO:0009892,GO:…	-	-	-	-	-	-	-	-	-	0
gene_6017	43523	476	253	1556	1488	3.89214	6.4539	14.8448	14.9664	#N/A	#N/A	#N/A	#N/A	#N/A	#N/A	#N/A	#N/A	#N/A	#N/A	#N/A	#N/A	#N/A	#N/A	#N/A	#N/A	#N/A	#N/A	#N/A	#N/A	#N/A	#N/A	#N/A	#N/A	#N/A	#N/A	#N/A
gene_6018	1083504	5711	1562	11066	9762	21.9656	18.7532	46.094	44.1203	#N/A	#N/A	#N/A	#N/A	#N/A	#N/A	#N/A	#N/A	#N/A	#N/A	#N/A	#N/A	#N/A	#N/A	#N/A	#N/A	#N/A	#N/A	#N/A	#N/A	#N/A	#N/A	#N/A	#N/A	#N/A	#N/A	#N/A
gene_6019	1083507	17627	8383	16639	15657	44.6763	66.6479	45.9512	46.8934	KOG3053	Uncharacterized conserved protein	Function unknown	POORLY CHARACTERIZED	Uncharacterized conserved protein	Function unknown	POORLY CHARACTERIZED	1083507	39416.CAZ79872	1.77e-188	535.0	KOG3053@1|root,KOG3053@2759|Eukaryota,39S35@33154|Opisthokonta,3P0TC@4751|Fungi,3QNNH@4890|Ascomycota	4751|Fungi	O	RING finger	-	-	-	-	-	-	-	-	-	-	-	0
gene_6020	1114817	2068	1128	2998	2684	63.2019	110.982	108.11	100.359	#N/A	#N/A	#N/A	#N/A	#N/A	#N/A	#N/A	1114817	39416.CAZ79871	1.57e-75	226.0	2CDRR@1|root,2SFC0@2759|Eukaryota,3AANE@33154|Opisthokonta,3P72Z@4751|Fungi,3QZ08@4890|Ascomycota	4751|Fungi	-	-	-	-	-	-	-	-	-	-	-	-	-	0
gene_6021	1083511	17032	4751	14292	14266	149.523	131.156	140.015	149.27	#N/A	#N/A	#N/A	#N/A	#N/A	#N/A	#N/A	1083511	39416.CAZ79870	3.42e-42	141.0	2E796@1|root,2SDW5@2759|Eukaryota,3A9ET@33154|Opisthokonta,3P5GR@4751|Fungi	4751|Fungi	S	atp synthase	ATP14	GO:0000276,GO:0005575,GO:0005622,GO:0005623,GO:0005737,GO:0005739,GO:0005740,GO:0005743,GO:0005753,GO:0006139,GO:0006163,GO:0006164,GO:0006725,GO:0006753,GO:0006754,GO:0006793,GO:0006796,GO:0006807,GO:0006810,GO:0006811,GO:0006812,GO:0006996,GO:0007005,GO:0007006,GO:0007007,GO:0008150,GO:0008152,GO:0009058,GO:0009117,GO:0009123,GO:0009124,GO:0009126,GO:0009127,GO:0009141,GO:0009142,GO:0009144,GO:…	-	ko:K02141	ko00190,ko01100,map00190,map01100	M00158	-	-	ko00000,ko00001,ko00002	3.A.2.1	-	0
gene_990	963452	117098	2447	45663	41925	451.099	29.4233	193.984	191.509	KOG0258	Alanine aminotransferase	Amino acid transport and metabolism	METABOLISM	Alanine aminotransferase	Amino acid transport and metabolism	METABOLISM	963452	337075.U4KYT6	4.05e-243	682.0	COG0436@1|root,KOG0258@2759|Eukaryota,38H3G@33154|Opisthokonta,3NU5I@4751|Fungi,3QKH6@4890|Ascomycota	4751|Fungi	E	alanine aminotransferase	ALT1	GO:0001300,GO:0001505,GO:0003674,GO:0003824,GO:0004021,GO:0005575,GO:0005622,GO:0005623,GO:0005634,GO:0005737,GO:0005739,GO:0006082,GO:0006520,GO:0006522,GO:0006523,GO:0006524,GO:0006536,GO:0006537,GO:0006807,GO:0007568,GO:0007569,GO:0008150,GO:0008152,GO:0008483,GO:0008652,GO:0009056,GO:0009058,GO:0009063,GO:0009064,GO:0009078,GO:0009079,GO:0009080,GO:0009084,GO:0009987,GO:0016053,GO:0016054,GO:…	2.6.1.2	ko:K00814	ko00220,ko00250,ko00710,ko01100,ko01120,ko01200,ko01210,ko01230,map00220,map00250,map00710,map01100,map01120,map01200,map01210,map01230	M00171	R00258	RC00006,RC00008	ko00000,ko00001,ko00002,ko01000,ko01007	-	-	0
gene_991	1072326	330	5	31	47	8.51529	4.9044	8.24138	8.25435	#N/A	#N/A	#N/A	#N/A	#N/A	#N/A	#N/A	#N/A	#N/A	#N/A	#N/A	#N/A	#N/A	#N/A	#N/A	#N/A	#N/A	#N/A	#N/A	#N/A	#N/A	#N/A	#N/A	#N/A	#N/A	#N/A	#N/A
gene_992	1189573	140	86	220	150	0.33023	0.665819	0.618109	0.450172	#N/A	#N/A	#N/A	#N/A	#N/A	#N/A	#N/A	1189573	39416.CAZ83370	0.0	1009.0	COG0738@1|root,2QT45@2759|Eukaryota,39RCM@33154|Opisthokonta,3P053@4751|Fungi,3QN41@4890|Ascomycota	4751|Fungi	G	l-fucose permease	-	-	-	-	-	-	-	-	-	-	-	0
gene_993	1119143	51903	11625	27296	25137	155.85	110.219	90.2906	89.3447	KOG1341	Na+/K+ transporter	Inorganic ion transport and metabolism	METABOLISM	Na+/K+ transporter	Inorganic ion transport and metabolism	METABOLISM	1119143	39416.CAZ83371	0.0	897.0	COG0168@1|root,KOG1341@2759|Eukaryota,38Z3I@33154|Opisthokonta,3NV12@4751|Fungi,3QR9J@4890|Ascomycota	4751|Fungi	P	Belongs to the TrkH potassium transport family	TRK1	GO:0003674,GO:0005215,GO:0005575,GO:0005623,GO:0005886,GO:0006810,GO:0006811,GO:0006812,GO:0006813,GO:0006873,GO:0006875,GO:0008150,GO:0008324,GO:0009987,GO:0010107,GO:0015075,GO:0015077,GO:0015079,GO:0015318,GO:0015672,GO:0016020,GO:0016021,GO:0019725,GO:0022857,GO:0022890,GO:0030001,GO:0030003,GO:0030004,GO:0030007,GO:0031224,GO:0034220,GO:0042391,GO:0042592,GO:0044425,GO:0044464,GO:0045121,GO:…	-	-	-	-	-	-	-	-	-	0
gene_994	1060938	1727	892	987	965	15.7709	25.6911	9.92618	10.5664	#N/A	#N/A	#N/A	#N/A	#N/A	#N/A	#N/A	#N/A	#N/A	#N/A	#N/A	#N/A	#N/A	#N/A	#N/A	#N/A	#N/A	#N/A	#N/A	#N/A	#N/A	#N/A	#N/A	#N/A	#N/A	#N/A	#N/A
gene_995	1119146	890	275	1017	935	34.2477	31.7747	45.1801	45.0935	#N/A	#N/A	#N/A	#N/A	#N/A	#N/A	#N/A	#N/A	#N/A	#N/A	#N/A	#N/A	#N/A	#N/A	#N/A	#N/A	#N/A	#N/A	#N/A	#N/A	#N/A	#N/A	#N/A	#N/A	#N/A	#N/A	#N/A
gene_996	1060940	18581	4172	15902	14546	18.6625	13.1616	17.3618	17.2251	#N/A	#N/A	#N/A	#N/A	#N/A	#N/A	#N/A	1060940	39416.CAZ83375	0.0	1421.0	KOG3600@1|root,KOG3600@2759|Eukaryota,38B95@33154|Opisthokonta,3NWJR@4751|Fungi,3QR11@4890|Ascomycota	4751|Fungi	K	Component of the SRB8-11 complex. The SRB8-11 complex is a regulatory module of the Mediator complex which is itself involved in regulation of basal and activated RNA polymerase II- dependent transcription. The SRB8-11 complex may be involved in the transcriptional repression of a subset of genes regulated by Mediator. It may inhibit the association of the Mediator complex with RNA polymerase II …	SSN2	GO:0000122,GO:0000409,GO:0000411,GO:0000429,GO:0000431,GO:0000435,GO:0000436,GO:0000988,GO:0000989,GO:0001076,GO:0001134,GO:0001135,GO:0003674,GO:0005215,GO:0005575,GO:0005622,GO:0005623,GO:0005634,GO:0005654,GO:0006355,GO:0006357,GO:0006810,GO:0007154,GO:0007584,GO:0008150,GO:0008643,GO:0009605,GO:0009889,GO:0009890,GO:0009891,GO:0009892,GO:0009893,GO:0009987,GO:0009991,GO:0010468,GO:0010556,GO:…	-	ko:K15165	-	-	-	-	ko00000,ko03021	-	-	0
gene_998	1098608	23315	2808	33933	30870	246.523	92.5785	401.454	386.357	#N/A	#N/A	#N/A	#N/A	#N/A	#N/A	#N/A	#N/A	#N/A	#N/A	#N/A	#N/A	#N/A	#N/A	#N/A	#N/A	#N/A	#N/A	#N/A	#N/A	#N/A	#N/A	#N/A	#N/A	#N/A	#N/A	#N/A
gene_999	963568	4840	432	2725	2601	70.2809	19.9286	44.6085	45.4957	#N/A	#N/A	#N/A	#N/A	#N/A	#N/A	#N/A	#N/A	#N/A	#N/A	#N/A	#N/A	#N/A	#N/A	#N/A	#N/A	#N/A	#N/A	#N/A	#N/A	#N/A	#N/A	#N/A	#N/A	#N/A	#N/A	#N/A
gene_1000	1060942	77155	13495	171333	165421	833.962	463.476	2093.14	2145.73	#N/A	#N/A	#N/A	#N/A	#N/A	#N/A	#N/A	#N/A	#N/A	#N/A	#N/A	#N/A	#N/A	#N/A	#N/A	#N/A	#N/A	#N/A	#N/A	#N/A	#N/A	#N/A	#N/A	#N/A	#N/A	#N/A	#N/A
gene_1001	1072384	6738	2036	8848	8671	24.9094	23.9161	36.3719	38.1354	#N/A	#N/A	#N/A	#N/A	#N/A	#N/A	#N/A	1072384	13349.G1XH96	9.87e-49	179.0	2D1AZ@1|root,2S4VJ@2759|Eukaryota,3A0PD@33154|Opisthokonta,3P1U1@4751|Fungi,3QUUV@4890|Ascomycota	4751|Fungi	-	-	-	-	-	-	-	-	-	-	-	-	-	0
gene_1002	47024	1078	461	3317	3171	5.95788	7.95178	20.2662	20.6649	#N/A	#N/A	#N/A	#N/A	#N/A	#N/A	#N/A	#N/A	#N/A	#N/A	#N/A	#N/A	#N/A	#N/A	#N/A	#N/A	#N/A	#N/A	#N/A	#N/A	#N/A	#N/A	#N/A	#N/A	#N/A	#N/A	#N/A
gene_1003	46981	3258	996	3106	2771	26.5812	25.4062	28.7558	27.2158	#N/A	#N/A	#N/A	#N/A	#N/A	#N/A	#N/A	#N/A	#N/A	#N/A	#N/A	#N/A	#N/A	#N/A	#N/A	#N/A	#N/A	#N/A	#N/A	#N/A	#N/A	#N/A	#N/A	#N/A	#N/A	#N/A	#N/A
gene_1005	1189585	258	82	390	349	1.6495	1.48559	2.95022	2.71427	#N/A	#N/A	#N/A	#N/A	#N/A	#N/A	#N/A	#N/A	#N/A	#N/A	#N/A	#N/A	#N/A	#N/A	#N/A	#N/A	#N/A	#N/A	#N/A	#N/A	#N/A	#N/A	#N/A	#N/A	#N/A	#N/A	#N/A
gene_1006	1105123	588	112	2825	2683	21.6542	16.1415	73.6461	85.0908	#N/A	#N/A	#N/A	#N/A	#N/A	#N/A	#N/A	#N/A	#N/A	#N/A	#N/A	#N/A	#N/A	#N/A	#N/A	#N/A	#N/A	#N/A	#N/A	#N/A	#N/A	#N/A	#N/A	#N/A	#N/A	#N/A	#N/A
gene_1007	1119157	25117	3814	21128	19260	88.3804	42.4376	81.941	80.2193	KOG0254	Predicted transporter (major facilitator superfamily)	General function prediction only	POORLY CHARACTERIZED	Predicted transporter (major facilitator superfamily)	General function prediction only	POORLY CHARACTERIZED	1119157	39416.CAZ83383	0.0	894.0	KOG0254@1|root,KOG0254@2759|Eukaryota,38BKC@33154|Opisthokonta,3NU51@4751|Fungi,3QJXI@4890|Ascomycota	4751|Fungi	P	Belongs to the major facilitator superfamily. Sugar transporter (TC 2.A.1.1) family	SNF3	GO:0001678,GO:0003674,GO:0005215,GO:0005351,GO:0005355,GO:0005402,GO:0005488,GO:0005536,GO:0005575,GO:0005623,GO:0005886,GO:0006810,GO:0006811,GO:0006812,GO:0007154,GO:0007165,GO:0008150,GO:0008324,GO:0008643,GO:0008645,GO:0009593,GO:0009730,GO:0009732,GO:0009743,GO:0009746,GO:0009749,GO:0009756,GO:0009757,GO:0009987,GO:0010033,GO:0010182,GO:0010255,GO:0010564,GO:0010639,GO:0010948,GO:0015075,GO:…	-	ko:K08139	ko04113,map04113	-	-	-	ko00000,ko00001,ko02000	2.A.1.1	-	0
gene_1008	1098612	42945	9789	28176	24891	290.298	209.621	213.063	201.111	KOG0759	Mitochondrial oxoglutarate/malate carrier proteins	Energy production and conversion	METABOLISM	Mitochondrial oxoglutarate/malate carrier proteins	Energy production and conversion	METABOLISM	1098612	39416.CAZ83386	2.2e-176	496.0	KOG0759@1|root,KOG0759@2759|Eukaryota,38GP4@33154|Opisthokonta,3NWP1@4751|Fungi,3QMQN@4890|Ascomycota	4751|Fungi	C	Belongs to the mitochondrial carrier (TC 2.A.29) family	-	GO:0003674,GO:0005215,GO:0005310,GO:0005342,GO:0005575,GO:0005622,GO:0005623,GO:0005737,GO:0005739,GO:0005740,GO:0005743,GO:0006810,GO:0006811,GO:0006820,GO:0006835,GO:0006839,GO:0008150,GO:0008509,GO:0008514,GO:0015075,GO:0015140,GO:0015291,GO:0015297,GO:0015301,GO:0015318,GO:0015367,GO:0015556,GO:0015711,GO:0015740,GO:0015742,GO:0015743,GO:0015849,GO:0016020,GO:0016021,GO:0019866,GO:0022804,GO:…	-	ko:K15104	-	-	-	-	ko00000,ko02000	2.A.29.2.1,2.A.29.2.9	-	0
gene_1009	963487	23438	24975	23370	21811	270.408	921.96	306.792	299.36	#N/A	#N/A	#N/A	#N/A	#N/A	#N/A	#N/A	963487	39416.CAZ83387	8.9e-125	356.0	2DZQI@1|root,2S77C@2759|Eukaryota,3A93J@33154|Opisthokonta,3P8CD@4751|Fungi	4751|Fungi	-	-	-	-	-	-	-	-	-	-	-	-	-	0
gene_1010	1038904	532	25	135	79	1.01024	0.143177	0.282916	0.183693	#N/A	#N/A	#N/A	#N/A	#N/A	#N/A	#N/A	1038904	337075.U4LMY4	0.0	1165.0	COG1472@1|root,2QR4D@2759|Eukaryota,38FS1@33154|Opisthokonta,3NVBN@4751|Fungi,3QJHH@4890|Ascomycota	4751|Fungi	G	Belongs to the glycosyl hydrolase 3 family	bglE	-	3.2.1.21	ko:K05349	ko00460,ko00500,ko00940,ko01100,ko01110,map00460,map00500,map00940,map01100,map01110	-	R00026,R02558,R02887,R02985,R03527,R04949,R04998,R10035,R10039,R10040	RC00049,RC00059,RC00171,RC00262,RC00397,RC00451,RC00714,RC00746,RC01248	ko00000,ko00001,ko01000	-	GH3	0
gene_1011	48213	1240	429	855	853	7.86521	8.68595	6.08164	6.49326	#N/A	#N/A	#N/A	#N/A	#N/A	#N/A	#N/A	#N/A	#N/A	#N/A	#N/A	#N/A	#N/A	#N/A	#N/A	#N/A	#N/A	#N/A	#N/A	#N/A	#N/A	#N/A	#N/A	#N/A	#N/A	#N/A	#N/A
gene_1012	48211	1529	524	980	822	2.37805	2.5623	1.6685	1.48687	#N/A	#N/A	#N/A	#N/A	#N/A	#N/A	#N/A	#N/A	#N/A	#N/A	#N/A	#N/A	#N/A	#N/A	#N/A	#N/A	#N/A	#N/A	#N/A	#N/A	#N/A	#N/A	#N/A	#N/A	#N/A	#N/A	#N/A
gene_1013	48024	25429	7313	17585	16041	135.745	123.158	103.983	101.277	KOG4186	Peroxisomal biogenesis protein (peroxin)	Intracellular trafficking, secretion, and vesicular transport	CELLULAR PROCESSES AND SIGNALING	Peroxisomal biogenesis protein (peroxin)	Intracellular trafficking, secretion, and vesicular transport	CELLULAR PROCESSES AND SIGNALING	48024	39416.CAZ83390	4.79e-125	359.0	KOG4186@1|root,KOG4186@2759|Eukaryota,38B7Q@33154|Opisthokonta,3NWIA@4751|Fungi,3QM5K@4890|Ascomycota	4751|Fungi	U	peroxisomal biogenesis factor	PEX11	GO:0005575,GO:0005622,GO:0005623,GO:0005737,GO:0005777,GO:0005778,GO:0005783,GO:0006082,GO:0006629,GO:0006631,GO:0006996,GO:0007031,GO:0008150,GO:0008152,GO:0009987,GO:0012505,GO:0016020,GO:0016043,GO:0016559,GO:0019395,GO:0019752,GO:0030258,GO:0031090,GO:0031903,GO:0032535,GO:0032787,GO:0032991,GO:0034440,GO:0042579,GO:0043226,GO:0043227,GO:0043229,GO:0043231,GO:0043436,GO:0044237,GO:0044238,GO:…	-	ko:K13352	ko04146,map04146	-	-	-	ko00000,ko00001,ko02000	1.A.101.1,3.A.20.1.1	-	0
gene_1014	963500	4902	1140	3913	3347	24.6406	17.8668	21.4805	19.7889	KOG3075	Ribose 5-phosphate isomerase	Carbohydrate transport and metabolism	METABOLISM	Ribose 5-phosphate isomerase	Carbohydrate transport and metabolism	METABOLISM	963500	39416.CAZ83391	3.3e-142	414.0	COG0120@1|root,KOG3075@2759|Eukaryota,38HSY@33154|Opisthokonta,3NWRM@4751|Fungi,3QNUC@4890|Ascomycota	4751|Fungi	G	ribose 5-phosphate isomerase a	RKI1	GO:0003674,GO:0003824,GO:0004751,GO:0005575,GO:0005622,GO:0005623,GO:0005634,GO:0005737,GO:0005975,GO:0005996,GO:0006014,GO:0006081,GO:0006098,GO:0006139,GO:0006725,GO:0006732,GO:0006733,GO:0006739,GO:0006753,GO:0006766,GO:0006767,GO:0006793,GO:0006796,GO:0006807,GO:0008150,GO:0008152,GO:0008614,GO:0008615,GO:0009052,GO:0009058,GO:0009110,GO:0009117,GO:0009987,GO:0016853,GO:0016860,GO:0016861,GO:…	5.3.1.6	ko:K01807	ko00030,ko00710,ko01100,ko01110,ko01120,ko01130,ko01200,ko01230,map00030,map00710,map01100,map01110,map01120,map01130,map01200,map01230	M00004,M00007,M00165,M00167,M00580	R01056	RC00434	ko00000,ko00001,ko00002,ko01000	-	-	0
gene_1015	1072417	8750	2081	5806	5299	32.2327	24.2048	23.0552	22.8969	#N/A	#N/A	#N/A	#N/A	#N/A	#N/A	#N/A	#N/A	#N/A	#N/A	#N/A	#N/A	#N/A	#N/A	#N/A	#N/A	#N/A	#N/A	#N/A	#N/A	#N/A	#N/A	#N/A	#N/A	#N/A	#N/A	#N/A
gene_1016	963623	5963	1426	3941	3202	35.5107	26.3865	25.5465	22.2509	#N/A	#N/A	#N/A	#N/A	#N/A	#N/A	#N/A	963623	39416.CAZ83392	1.29e-182	516.0	2CMNX@1|root,2QR47@2759|Eukaryota,39SNP@33154|Opisthokonta,3NWT4@4751|Fungi,3QQ9N@4890|Ascomycota	4751|Fungi	S	C6 zinc finger	ZCF27	-	-	-	-	-	-	-	-	-	-	0
gene_1017	1119170	1	0	0	0	0	0	0	0	#N/A	#N/A	#N/A	#N/A	#N/A	#N/A	#N/A	#N/A	#N/A	#N/A	#N/A	#N/A	#N/A	#N/A	#N/A	#N/A	#N/A	#N/A	#N/A	#N/A	#N/A	#N/A	#N/A	#N/A	#N/A	#N/A	#N/A
gene_1018	1060955	0	0	0	0	0	0	0	0	#N/A	#N/A	#N/A	#N/A	#N/A	#N/A	#N/A	#N/A	#N/A	#N/A	#N/A	#N/A	#N/A	#N/A	#N/A	#N/A	#N/A	#N/A	#N/A	#N/A	#N/A	#N/A	#N/A	#N/A	#N/A	#N/A	#N/A
gene_1019	1141590	201	76	217	214	1.19139	1.44218	1.43471	1.60647	#N/A	#N/A	#N/A	#N/A	#N/A	#N/A	#N/A	1141590	5059.CADAFLAP00000185	1.16e-11	70.1	2D2EI@1|root,2SMK9@2759|Eukaryota,3AJGZ@33154|Opisthokonta,3PA2V@4751|Fungi,3QX43@4890|Ascomycota,20Q5K@147545|Eurotiomycetes,3SAWJ@5042|Eurotiales	4751|Fungi	S	integral membrane protein	-	-	-	-	-	-	-	-	-	-	-	0
gene_1020	1112366	3029	1204	3519	3378	13.6891	16.7951	17.2639	17.647	#N/A	#N/A	#N/A	#N/A	#N/A	#N/A	#N/A	1112366	39416.CAZ83395	3.69e-220	611.0	2CC40@1|root,2S8FX@2759|Eukaryota,3A5Z0@33154|Opisthokonta,3P6T7@4751|Fungi,3QYWJ@4890|Ascomycota	4751|Fungi	-	-	-	-	-	-	-	-	-	-	-	-	-	0
gene_1021	49121	3	12	50	47	0.0341366	0.324608	0.402033	0.479055	#N/A	#N/A	#N/A	#N/A	#N/A	#N/A	#N/A	#N/A	#N/A	#N/A	#N/A	#N/A	#N/A	#N/A	#N/A	#N/A	#N/A	#N/A	#N/A	#N/A	#N/A	#N/A	#N/A	#N/A	#N/A	#N/A	#N/A
gene_1022	49237	3	9	37	6	0.0137854	0.116161	0.198644	0.0382203	#N/A	#N/A	#N/A	#N/A	#N/A	#N/A	#N/A	#N/A	#N/A	#N/A	#N/A	#N/A	#N/A	#N/A	#N/A	#N/A	#N/A	#N/A	#N/A	#N/A	#N/A	#N/A	#N/A	#N/A	#N/A	#N/A	#N/A
gene_1023	1072453	15	0	56	44	0.149701	0	0.567361	0.537924	#N/A	#N/A	#N/A	#N/A	#N/A	#N/A	#N/A	#N/A	#N/A	#N/A	#N/A	#N/A	#N/A	#N/A	#N/A	#N/A	#N/A	#N/A	#N/A	#N/A	#N/A	#N/A	#N/A	#N/A	#N/A	#N/A	#N/A
gene_1024	963506	9574	2796	9944	9247	67.1762	62.5869	77.9123	77.4357	#N/A	#N/A	#N/A	#N/A	#N/A	#N/A	#N/A	#N/A	#N/A	#N/A	#N/A	#N/A	#N/A	#N/A	#N/A	#N/A	#N/A	#N/A	#N/A	#N/A	#N/A	#N/A	#N/A	#N/A	#N/A	#N/A	#N/A
gene_1025	1105134	6160	2257	4890	4705	63.1888	73.626	56.4378	57.7061	#N/A	#N/A	#N/A	#N/A	#N/A	#N/A	#N/A	1105134	39416.CAZ83398	7.02e-88	259.0	2CQ4E@1|root,2S447@2759|Eukaryota,3A601@33154|Opisthokonta,3P6F2@4751|Fungi,3QX6V@4890|Ascomycota	4751|Fungi	-	-	-	-	-	ko:K11877	-	-	-	-	ko00000,ko03051	-	-	0
gene_1026	1072460	22586	5129	16639	15589	92.8646	66.144	75.5408	75.9329	KOG1636	DNA polymerase delta processivity factor (proliferating cell nuclear antigen)	Replication, recombination and repair	INFORMATION STORAGE AND PROCESSING	DNA polymerase delta processivity factor (proliferating cell nuclear antigen)	Replication, recombination and repair	INFORMATION STORAGE AND PROCESSING	1072460	39416.CAZ83399	1.17e-168	474.0	COG0592@1|root,KOG1636@2759|Eukaryota,38MVP@33154|Opisthokonta,3NXFV@4751|Fungi,3QN3Q@4890|Ascomycota	4751|Fungi	L	This protein is an auxiliary protein of DNA polymerase delta and is involved in the control of eukaryotic DNA replication by increasing the polymerase's processibility during elongation of the leading strand	POL30	GO:0000003,GO:0000070,GO:0000228,GO:0000278,GO:0000280,GO:0000710,GO:0000731,GO:0000785,GO:0000790,GO:0000819,GO:0003674,GO:0003676,GO:0003677,GO:0005488,GO:0005575,GO:0005622,GO:0005623,GO:0005634,GO:0005654,GO:0005657,GO:0005694,GO:0006139,GO:0006259,GO:0006260,GO:0006261,GO:0006271,GO:0006272,GO:0006273,GO:0006275,GO:0006281,GO:0006289,GO:0006298,GO:0006301,GO:0006325,GO:0006342,GO:0006348,GO:…	-	ko:K04802	ko03030,ko03410,ko03420,ko03430,ko04110,ko04530,ko05161,ko05166,map03030,map03410,map03420,map03430,map04110,map04530,map05161,map05166	M00295	-	-	ko00000,ko00001,ko00002,ko03032,ko03400	-	-	0
gene_1027	1098620	355	212	1397	1384	0.982945	1.84353	4.26744	4.54602	#N/A	#N/A	#N/A	#N/A	#N/A	#N/A	#N/A	1098620	39416.CAZ83400	0.0	1134.0	28PD6@1|root,2QW0K@2759|Eukaryota	2759|Eukaryota	K	nitrate assimilation	-	-	-	-	-	-	-	-	-	-	-	0
gene_1028	1119180	15941	4601	26602	25299	159.426	146.276	299.761	303.943	KOG3178	Hydroxyindole-O-methyltransferase and related SAM-dependent methyltransferases	General function prediction only	POORLY CHARACTERIZED	Hydroxyindole-O-methyltransferase and related SAM-dependent methyltransferases	General function prediction only	POORLY CHARACTERIZED	1119180	39416.CAZ83401	1.09e-154	435.0	KOG3178@1|root,KOG3178@2759|Eukaryota,38ZRJ@33154|Opisthokonta,3NX0G@4751|Fungi,3QU1X@4890|Ascomycota	4751|Fungi	S	DUF858 domain-containing protein	-	GO:0002181,GO:0003674,GO:0003824,GO:0005575,GO:0005622,GO:0005623,GO:0005737,GO:0005829,GO:0006412,GO:0006464,GO:0006479,GO:0006480,GO:0006518,GO:0006807,GO:0008150,GO:0008152,GO:0008168,GO:0008213,GO:0008276,GO:0008757,GO:0009058,GO:0009059,GO:0009987,GO:0010467,GO:0016740,GO:0016741,GO:0018016,GO:0018193,GO:0018208,GO:0019538,GO:0031365,GO:0032259,GO:0034641,GO:0034645,GO:0035568,GO:0036211,GO:…	2.1.1.244	ko:K16219	-	-	-	-	ko00000,ko01000	-	-	0
gene_1029	1072472	2868	1946	4604	4226	8.34699	17.893	14.8021	14.5957	KOG2525	Folylpolyglutamate synthase	Coenzyme transport and metabolism	METABOLISM	Folylpolyglutamate synthase	Coenzyme transport and metabolism	METABOLISM	1072472	39416.CAZ83402	9.53e-296	816.0	COG0285@1|root,KOG2525@2759|Eukaryota,38DEV@33154|Opisthokonta,3NUTU@4751|Fungi,3QNA5@4890|Ascomycota	4751|Fungi	H	Catalyzes conversion of folates to polyglutamate derivatives allowing concentration of folate compounds in the cell and the intracellular retention of these cofactors, which are important substrates for most of the folate-dependent enzymes that are involved in one-carbon transfer reactions involved in purine, pyrimidine and amino acid synthesis	MET7	GO:0003674,GO:0003824,GO:0004326,GO:0005575,GO:0005622,GO:0005623,GO:0005737,GO:0005739,GO:0005783,GO:0006082,GO:0006520,GO:0006536,GO:0006575,GO:0006725,GO:0006730,GO:0006732,GO:0006760,GO:0006807,GO:0008150,GO:0008152,GO:0009058,GO:0009064,GO:0009108,GO:0009396,GO:0009987,GO:0012505,GO:0016053,GO:0016874,GO:0016879,GO:0016881,GO:0018130,GO:0019438,GO:0019752,GO:0034641,GO:0042398,GO:0042558,GO:…	6.3.2.17	ko:K01930,ko:K17785	ko00790,ko01100,ko01523,map00790,map01100,map01523	-	R00942,R02237,R04241	RC00064,RC00090,RC00162	ko00000,ko00001,ko01000,ko03029	-	-	0
gene_1030	1189607	48	8	93	69	0.753091	0.399005	1.43866	1.02453	#N/A	#N/A	#N/A	#N/A	#N/A	#N/A	#N/A	#N/A	#N/A	#N/A	#N/A	#N/A	#N/A	#N/A	#N/A	#N/A	#N/A	#N/A	#N/A	#N/A	#N/A	#N/A	#N/A	#N/A	#N/A	#N/A	#N/A
gene_1031	1105139	4979	1191	3395	3100	14.7694	11.0469	10.9559	10.9062	KOG4197	FOG: PPR repeat	General function prediction only	POORLY CHARACTERIZED	FOG: PPR repeat	General function prediction only	POORLY CHARACTERIZED	#N/A	#N/A	#N/A	#N/A	#N/A	#N/A	#N/A	#N/A	#N/A	#N/A	#N/A	#N/A	#N/A	#N/A	#N/A	#N/A	#N/A	#N/A	#N/A	#N/A
gene_1032	1072481	3556	1368	3384	3275	25.8271	31.3554	26.8941	28.0825	#N/A	#N/A	#N/A	#N/A	#N/A	#N/A	#N/A	1072481	39416.CAZ79605	5.9e-91	273.0	296UY@1|root,2RDU8@2759|Eukaryota,39X0R@33154|Opisthokonta,3P0Z8@4751|Fungi,3QSRH@4890|Ascomycota	4751|Fungi	S	Pyridoxamine 5'-phosphate oxidase	-	-	-	-	-	-	-	-	-	-	-	0
gene_1033	1072483	2358	862	2663	2689	13.4705	15.4373	16.9544	18.2217	KOG2810	Checkpoint 9-1-1 complex, RAD9 component	Replication, recombination and repair	INFORMATION STORAGE AND PROCESSING	Checkpoint 9-1-1 complex, RAD9 component	Replication, recombination and repair	INFORMATION STORAGE AND PROCESSING	1072483	39416.CAZ79606	4.3e-166	479.0	KOG2810@1|root,KOG2810@2759|Eukaryota,38G4Z@33154|Opisthokonta,3NXMJ@4751|Fungi,3QPT7@4890|Ascomycota	4751|Fungi	DL	DNA repair protein rad9	-	GO:0000018,GO:0000075,GO:0000076,GO:0000077,GO:0000228,GO:0000278,GO:0000723,GO:0000785,GO:0000790,GO:0000792,GO:0000793,GO:0000794,GO:0001932,GO:0001934,GO:0003674,GO:0003824,GO:0004518,GO:0004527,GO:0005575,GO:0005622,GO:0005623,GO:0005634,GO:0005694,GO:0005737,GO:0006139,GO:0006259,GO:0006282,GO:0006725,GO:0006807,GO:0006950,GO:0006974,GO:0006996,GO:0007049,GO:0007093,GO:0007346,GO:0008047,GO:…	3.1.11.2	ko:K10994	ko04218,map04218	-	-	-	ko00000,ko00001,ko01000,ko03400	-	-	0
gene_1034	963539	5249	1738	4256	4379	92.1279	97.6653	86.5961	93.9704	KOG3048	Molecular chaperone Prefoldin, subunit 5	Posttranslational modification, protein turnover, chaperones	CELLULAR PROCESSES AND SIGNALING	Molecular chaperone Prefoldin, subunit 5	Posttranslational modification, protein turnover, chaperones	CELLULAR PROCESSES AND SIGNALING	963539	39416.CAZ79607	5.22e-84	251.0	COG1730@1|root,KOG3048@2759|Eukaryota,3A49T@33154|Opisthokonta,3P452@4751|Fungi,3QW6E@4890|Ascomycota	4751|Fungi	O	Prefoldin	GIM5	GO:0003674,GO:0005488,GO:0005515,GO:0005575,GO:0005622,GO:0005623,GO:0005737,GO:0006355,GO:0006357,GO:0007021,GO:0008092,GO:0008150,GO:0009889,GO:0009891,GO:0009893,GO:0009987,GO:0010468,GO:0010556,GO:0010557,GO:0010604,GO:0010628,GO:0015631,GO:0016043,GO:0016272,GO:0019219,GO:0019222,GO:0022607,GO:0031323,GO:0031325,GO:0031326,GO:0031328,GO:0032153,GO:0032784,GO:0032786,GO:0032968,GO:0032991,GO:…	-	ko:K04797	-	-	-	-	ko00000,ko03110	-	-	0
gene_1035	1105143	12458	2617	14059	13363	36.0299	23.812	44.7465	45.8821	#N/A	#N/A	#N/A	#N/A	#N/A	#N/A	#N/A	1105143	39416.CAZ79608	1.55e-78	254.0	2E8FD@1|root,2SEXN@2759|Eukaryota,39ZSE@33154|Opisthokonta	33154|Opisthokonta	S	cell surface associated	-	-	-	ko:K22016	-	-	-	-	ko00000,ko04131	-	-	0
gene_1037	1060970	138	35	68	83	1.54627	0.989201	0.678994	0.933149	#N/A	#N/A	#N/A	#N/A	#N/A	#N/A	#N/A	#N/A	#N/A	#N/A	#N/A	#N/A	#N/A	#N/A	#N/A	#N/A	#N/A	#N/A	#N/A	#N/A	#N/A	#N/A	#N/A	#N/A	#N/A	#N/A	#N/A
gene_1038	1119190	8172	489	3204	2847	36.0448	6.6897	15.6132	14.9932	KOG2614	Kynurenine 3-monooxygenase and related flavoprotein monooxygenases	Energy production and conversion	METABOLISM	Kynurenine 3-monooxygenase and related flavoprotein monooxygenases	Energy production and conversion	METABOLISM	#N/A	#N/A	#N/A	#N/A	#N/A	#N/A	#N/A	#N/A	#N/A	#N/A	#N/A	#N/A	#N/A	#N/A	#N/A	#N/A	#N/A	#N/A	#N/A	#N/A
gene_1039	50398	37	0	21	9	0.244285	0	0.157623	0.0689087	#N/A	#N/A	#N/A	#N/A	#N/A	#N/A	#N/A	#N/A	#N/A	#N/A	#N/A	#N/A	#N/A	#N/A	#N/A	#N/A	#N/A	#N/A	#N/A	#N/A	#N/A	#N/A	#N/A	#N/A	#N/A	#N/A	#N/A
gene_1041	1072502	11	1	5	27	0.361547	0	0.190635	1.1207	#N/A	#N/A	#N/A	#N/A	#N/A	#N/A	#N/A	#N/A	#N/A	#N/A	#N/A	#N/A	#N/A	#N/A	#N/A	#N/A	#N/A	#N/A	#N/A	#N/A	#N/A	#N/A	#N/A	#N/A	#N/A	#N/A	#N/A
gene_1042	1141624	12338	2146	8563	7981	45.7663	24.9524	34.8766	34.7719	#N/A	#N/A	#N/A	#N/A	#N/A	#N/A	#N/A	1141624	39416.CAZ79604	3.05e-275	757.0	28XSC@1|root,2R4JR@2759|Eukaryota,39E6V@33154|Opisthokonta,3P0PX@4751|Fungi,3QKJK@4890|Ascomycota	4751|Fungi	E	taurine catabolism dioxygenase	-	-	-	-	-	-	-	-	-	-	-	0
gene_1043	1072511	591	215	721	644	3.33681	4.2074	5.17499	4.91959	#N/A	#N/A	#N/A	#N/A	#N/A	#N/A	#N/A	#N/A	#N/A	#N/A	#N/A	#N/A	#N/A	#N/A	#N/A	#N/A	#N/A	#N/A	#N/A	#N/A	#N/A	#N/A	#N/A	#N/A	#N/A	#N/A	#N/A
gene_1044	1098628	37739	14305	27387	25380	106.989	127.713	85.3088	84.9673	#N/A	#N/A	#N/A	#N/A	#N/A	#N/A	#N/A	1098628	39416.CAZ79603	0.0	1085.0	2DFNX@1|root,2S5SN@2759|Eukaryota,39Y71@33154|Opisthokonta,3P0FV@4751|Fungi,3QP20@4890|Ascomycota	4751|Fungi	-	-	-	-	-	-	-	-	-	-	-	-	-	0
gene_1046	963532	11034	6013	3182	3018	42.1592	72.3651	13.3776	13.5415	KOG2495	NADH-dehydrogenase (ubiquinone)	Energy production and conversion	METABOLISM	NADH-dehydrogenase (ubiquinone)	Energy production and conversion	METABOLISM	963532	39416.CAZ83639	0.0	896.0	COG1252@1|root,KOG2495@2759|Eukaryota,38G4F@33154|Opisthokonta,3NW0S@4751|Fungi,3QS42@4890|Ascomycota	4751|Fungi	C	oxidoreductase	-	-	1.6.99.3	ko:K03885	ko00190,map00190	-	-	-	ko00000,ko00001,ko01000	-	-	0
gene_1047	51347	16721	1199	13396	14263	154.837	35.3084	138.758	157.213	#N/A	#N/A	#N/A	#N/A	#N/A	#N/A	#N/A	#N/A	#N/A	#N/A	#N/A	#N/A	#N/A	#N/A	#N/A	#N/A	#N/A	#N/A	#N/A	#N/A	#N/A	#N/A	#N/A	#N/A	#N/A	#N/A	#N/A
gene_1048	1119197	199	18	561	497	0.609808	0.179816	2.01662	1.9318	#N/A	#N/A	#N/A	#N/A	#N/A	#N/A	#N/A	1119197	39416.CAZ83641	2.3e-217	618.0	28JAF@1|root,2QRPA@2759|Eukaryota,3A2J8@33154|Opisthokonta,3P3Q5@4751|Fungi,3QWFR@4890|Ascomycota	4751|Fungi	U	structural constituent of cell wall	-	-	-	-	-	-	-	-	-	-	-	0
gene_1049	51848	1	1	28	38	0.0311557	0.0329655	0.38656	0.422768	#N/A	#N/A	#N/A	#N/A	#N/A	#N/A	#N/A	#N/A	#N/A	#N/A	#N/A	#N/A	#N/A	#N/A	#N/A	#N/A	#N/A	#N/A	#N/A	#N/A	#N/A	#N/A	#N/A	#N/A	#N/A	#N/A	#N/A
gene_1050	935649	1502	442	1322	1075	70.4868	66.6487	71.4475	61.6136	KOG4177	Ankyrin	Cell wall/membrane/envelope biogenesis	CELLULAR PROCESSES AND SIGNALING	Ankyrin	Cell wall/membrane/envelope biogenesis	CELLULAR PROCESSES AND SIGNALING	#N/A	#N/A	#N/A	#N/A	#N/A	#N/A	#N/A	#N/A	#N/A	#N/A	#N/A	#N/A	#N/A	#N/A	#N/A	#N/A	#N/A	#N/A	#N/A	#N/A
gene_1051	911145	4790	1227	4145	3886	62.1751	50.968	61.8757	61.8349	KOG4177	Ankyrin	Cell wall/membrane/envelope biogenesis	CELLULAR PROCESSES AND SIGNALING	Ankyrin	Cell wall/membrane/envelope biogenesis	CELLULAR PROCESSES AND SIGNALING	#N/A	#N/A	#N/A	#N/A	#N/A	#N/A	#N/A	#N/A	#N/A	#N/A	#N/A	#N/A	#N/A	#N/A	#N/A	#N/A	#N/A	#N/A	#N/A	#N/A
gene_1052	1189622	117139	27849	152868	137371	195.512	146.648	279.184	269.896	#N/A	#N/A	#N/A	#N/A	#N/A	#N/A	#N/A	1189622	39416.CAZ83642	0.0	1196.0	2CMI8@1|root,2QQEE@2759|Eukaryota,3AUPD@33154|Opisthokonta,3P8FQ@4751|Fungi,3QYTN@4890|Ascomycota	4751|Fungi	A	response to estrogen	-	-	-	-	-	-	-	-	-	-	-	0
gene_1053	1141642	26750	6974	14887	13584	49.0628	40.2538	29.8681	29.3992	#N/A	#N/A	#N/A	#N/A	#N/A	#N/A	#N/A	1141642	39416.CAZ83644	1.62e-286	823.0	KOG1216@1|root,KOG1216@2759|Eukaryota,38BYG@33154|Opisthokonta	33154|Opisthokonta	O	biological adhesion	-	-	-	-	-	-	-	-	-	-	-	0
gene_1054	1098633	10714	2311	16700	15838	62.201	42.3872	107.181	108.924	#N/A	#N/A	#N/A	#N/A	#N/A	#N/A	#N/A	1098633	39416.CAZ83645	1.67e-216	601.0	2D06W@1|root,2SD1F@2759|Eukaryota,3A1KE@33154|Opisthokonta,3P2U1@4751|Fungi,3QNM8@4890|Ascomycota	4751|Fungi	-	-	-	-	-	-	-	-	-	-	-	-	-	0
gene_1055	1060983	20898	4407	11712	10522	26.6768	17.5631	16.6595	15.992	KOG2029	Uncharacterized conserved protein	Function unknown	POORLY CHARACTERIZED	Uncharacterized conserved protein	Function unknown	POORLY CHARACTERIZED	1060983	39416.CAZ83646	0.0	2056.0	KOG2029@1|root,KOG2029@2759|Eukaryota,38BTG@33154|Opisthokonta,3P0QZ@4751|Fungi,3QRGD@4890|Ascomycota	4751|Fungi	S	LipA and NB-ARC	-	-	-	-	-	-	-	-	-	-	-	0
gene_1056	1098635	2260	322	475	459	19.8175	8.35624	4.22395	4.52589	KOG1238	Glucose dehydrogenase/choline dehydrogenase/mandelonitrile lyase (GMC oxidoreductase family)	General function prediction only	POORLY CHARACTERIZED	Glucose dehydrogenase/choline dehydrogenase/mandelonitrile lyase (GMC oxidoreductase family)	General function prediction only	POORLY CHARACTERIZED	1098635	140110.NechaP77781	8.04e-76	249.0	COG2303@1|root,KOG1238@2759|Eukaryota,38UEK@33154|Opisthokonta,3NUQF@4751|Fungi,3QQ58@4890|Ascomycota,217MT@147550|Sordariomycetes,3TSW3@5125|Hypocreales,1FKXV@110618|Nectriaceae	4751|Fungi	E	GMC oxidoreductase	-	-	-	-	-	-	-	-	-	-	-	0
gene_1057	52344	481	65	89	90	13.2999	4.82981	2.7391	2.54236	#N/A	#N/A	#N/A	#N/A	#N/A	#N/A	#N/A	#N/A	#N/A	#N/A	#N/A	#N/A	#N/A	#N/A	#N/A	#N/A	#N/A	#N/A	#N/A	#N/A	#N/A	#N/A	#N/A	#N/A	#N/A	#N/A	#N/A
gene_1058	52418	6	1	0	8	0.221892	0	0.0963712	0.404352	#N/A	#N/A	#N/A	#N/A	#N/A	#N/A	#N/A	#N/A	#N/A	#N/A	#N/A	#N/A	#N/A	#N/A	#N/A	#N/A	#N/A	#N/A	#N/A	#N/A	#N/A	#N/A	#N/A	#N/A	#N/A	#N/A	#N/A
gene_1059	1072550	4870	432	330	223	26.0438	7.23	1.90858	1.50878	KOG1679	Enoyl-CoA hydratase	Lipid transport and metabolism	METABOLISM	Enoyl-CoA hydratase	Lipid transport and metabolism	METABOLISM	1072550	39416.CAZ83649	9.48e-160	453.0	COG1024@1|root,KOG1679@2759|Eukaryota,38CD5@33154|Opisthokonta,3NWFN@4751|Fungi,3QQIG@4890|Ascomycota	4751|Fungi	I	methylglutaconyl-CoA hydratase	-	-	4.2.1.18	ko:K05607	ko00280,ko01100,map00280,map01100	M00036	R02085	RC02416	ko00000,ko00001,ko00002,ko01000	-	-	0
gene_1060	1105157	267	3260	478	443	1.6097	61.0958	3.49876	3.20442	#N/A	#N/A	#N/A	#N/A	#N/A	#N/A	#N/A	#N/A	#N/A	#N/A	#N/A	#N/A	#N/A	#N/A	#N/A	#N/A	#N/A	#N/A	#N/A	#N/A	#N/A	#N/A	#N/A	#N/A	#N/A	#N/A	#N/A
gene_1061	52432	5023	1478	3266	3203	7.3297	6.82111	5.19989	5.51756	#N/A	#N/A	#N/A	#N/A	#N/A	#N/A	#N/A	52432	39416.CAZ83650	0.0	1596.0	2BGPQ@1|root,2S19W@2759|Eukaryota,39X1Q@33154|Opisthokonta,3NZV6@4751|Fungi,3QJIY@4890|Ascomycota	4751|Fungi	-	-	-	-	-	-	-	-	-	-	-	-	-	0
gene_1062	1119208	12541	2656	7640	6632	23.6545	15.9342	15.8636	14.7099	#N/A	#N/A	#N/A	#N/A	#N/A	#N/A	#N/A	1119208	39416.CAZ83651	0.0	1217.0	2C2PC@1|root,2S55E@2759|Eukaryota,39GCM@33154|Opisthokonta,3NXM5@4751|Fungi,3QPM6@4890|Ascomycota	4751|Fungi	-	-	-	-	-	-	-	-	-	-	-	-	-	0
gene_1063	1072553	11216	8620	9255	8180	8.90924	21.6309	8.10043	7.70767	KOG1858	Anaphase-promoting complex (APC), subunit 1 (meiotic check point regulator/Tsg24)	Cell cycle control, cell division, chromosome partitioning	METABOLISM	Anaphase-promoting complex (APC), subunit 1 (meiotic check point regulator/Tsg24)	Cell cycle control, cell division, chromosome partitioning	METABOLISM	1072553	39416.CAZ83653	0.0	3597.0	KOG1858@1|root,KOG1858@2759|Eukaryota,38CC5@33154|Opisthokonta,3NUCJ@4751|Fungi,3QRYP@4890|Ascomycota	4751|Fungi	DO	20s cyclosome subunit (apc1	APC1	GO:0000151,GO:0000152,GO:0000228,GO:0000278,GO:0000280,GO:0000775,GO:0000785,GO:0000790,GO:0000792,GO:0003674,GO:0005488,GO:0005575,GO:0005622,GO:0005623,GO:0005634,GO:0005680,GO:0005694,GO:0005720,GO:0005721,GO:0006464,GO:0006508,GO:0006511,GO:0006807,GO:0006996,GO:0007049,GO:0007088,GO:0007091,GO:0007346,GO:0008150,GO:0008152,GO:0009056,GO:0009057,GO:0009896,GO:0009987,GO:0010458,GO:0010498,GO:…	-	ko:K03348	ko04110,ko04111,ko04113,ko04114,ko04120,ko04914,ko05166,map04110,map04111,map04113,map04114,map04120,map04914,map05166	M00389	-	-	ko00000,ko00001,ko00002,ko03036,ko04121	-	-	0
gene_1064	1072554	11472	3637	12453	11355	25.3987	25.3676	30.143	29.7287	#N/A	#N/A	#N/A	#N/A	#N/A	#N/A	#N/A	#N/A	#N/A	#N/A	#N/A	#N/A	#N/A	#N/A	#N/A	#N/A	#N/A	#N/A	#N/A	#N/A	#N/A	#N/A	#N/A	#N/A	#N/A	#N/A	#N/A
gene_1065	1072555	7674	2207	7417	7106	35.7179	32.6879	38.3874	39.3809	KOG1882	Transcriptional regulator SNIP1, contains FHA domain	Signal transduction mechanisms	CELLULAR PROCESSES AND SIGNALING	Transcriptional regulator SNIP1, contains FHA domain	Signal transduction mechanisms	CELLULAR PROCESSES AND SIGNALING	1072555	39416.CAZ83655	1.52e-125	366.0	KOG1882@1|root,KOG1882@2759|Eukaryota,392I3@33154|Opisthokonta,3P0KY@4751|Fungi,3QMI8@4890|Ascomycota	4751|Fungi	T	FHA domain protein SNIP1	-	GO:0000375,GO:0000377,GO:0000398,GO:0003674,GO:0003676,GO:0003723,GO:0003729,GO:0005488,GO:0005575,GO:0005622,GO:0005623,GO:0005634,GO:0005737,GO:0006139,GO:0006396,GO:0006397,GO:0006403,GO:0006405,GO:0006406,GO:0006611,GO:0006725,GO:0006807,GO:0006810,GO:0006886,GO:0006913,GO:0008104,GO:0008150,GO:0008152,GO:0008380,GO:0009987,GO:0010467,GO:0015031,GO:0015833,GO:0015931,GO:0016070,GO:0016071,GO:…	-	ko:K13108	-	-	-	-	ko00000,ko03041	-	-	0
gene_1066	963682	13868	3909	7720	7303	23.5357	20.9095	14.318	14.6947	#N/A	#N/A	#N/A	#N/A	#N/A	#N/A	#N/A	963682	39416.CAZ83656	0.0	1356.0	28MGY@1|root,2QU0H@2759|Eukaryota,39TH3@33154|Opisthokonta,3NWT5@4751|Fungi,3QKA4@4890|Ascomycota	4751|Fungi	S	anucleate primary sterigmata protein b	-	GO:0000003,GO:0000018,GO:0000070,GO:0000226,GO:0000278,GO:0000280,GO:0000741,GO:0000742,GO:0000746,GO:0000747,GO:0000819,GO:0000923,GO:0003674,GO:0005488,GO:0005515,GO:0005516,GO:0005575,GO:0005622,GO:0005623,GO:0005634,GO:0005737,GO:0005815,GO:0005816,GO:0005824,GO:0005825,GO:0005856,GO:0006282,GO:0006810,GO:0006928,GO:0006996,GO:0006997,GO:0007010,GO:0007017,GO:0007018,GO:0007020,GO:0007049,GO:…	-	-	-	-	-	-	-	-	-	0
gene_6022	52558	14	8	48	39	0.0801667	0.18461	0.366451	0.364958	#N/A	#N/A	#N/A	#N/A	#N/A	#N/A	#N/A	#N/A	#N/A	#N/A	#N/A	#N/A	#N/A	#N/A	#N/A	#N/A	#N/A	#N/A	#N/A	#N/A	#N/A	#N/A	#N/A	#N/A	#N/A	#N/A	#N/A
gene_6023	52888	14595	5498	10914	9726	46.351	54.771	38.0665	36.3748	#N/A	#N/A	#N/A	#N/A	#N/A	#N/A	#N/A	52888	39416.CAZ86290	3.6e-214	599.0	2E0G7@1|root,2S7WN@2759|Eukaryota,39US5@33154|Opisthokonta,3P1H5@4751|Fungi,3QTZ2@4890|Ascomycota	4751|Fungi	-	-	-	-	-	-	-	-	-	-	-	-	-	0
gene_6024	1126282	6163	1343	5025	4651	18.2962	12.3954	16.2856	16.168	KOG4363	Putative growth response protein	Signal transduction mechanisms	CELLULAR PROCESSES AND SIGNALING	Putative growth response protein	Signal transduction mechanisms	CELLULAR PROCESSES AND SIGNALING	1126282	39416.CAZ86289	1.36e-139	421.0	KOG4364@1|root,KOG4364@2759|Eukaryota,38HXQ@33154|Opisthokonta,3NTYC@4751|Fungi,3RM5Q@4890|Ascomycota	4751|Fungi	B	Chromatin assembly factor 1 subunit a	-	-	-	ko:K10750	-	-	-	-	ko00000,ko03036	-	-	0
gene_6025	52595	197	49	110	91	2.10973	2.09661	1.9184	1.42567	#N/A	#N/A	#N/A	#N/A	#N/A	#N/A	#N/A	#N/A	#N/A	#N/A	#N/A	#N/A	#N/A	#N/A	#N/A	#N/A	#N/A	#N/A	#N/A	#N/A	#N/A	#N/A	#N/A	#N/A	#N/A	#N/A	#N/A
gene_6026	52584	43406	9085	20937	18625	91.8885	60.4067	49.2212	47.8511	#N/A	#N/A	#N/A	#N/A	#N/A	#N/A	#N/A	#N/A	#N/A	#N/A	#N/A	#N/A	#N/A	#N/A	#N/A	#N/A	#N/A	#N/A	#N/A	#N/A	#N/A	#N/A	#N/A	#N/A	#N/A	#N/A	#N/A
gene_6027	1126284	7516	3183	6820	6435	57.5474	77.4413	58.3144	58.6373	#N/A	#N/A	#N/A	#N/A	#N/A	#N/A	#N/A	1126284	39416.CAZ86291	1.68e-159	451.0	2CQ00@1|root,2S43V@2759|Eukaryota,3A2TA@33154|Opisthokonta,3P2MQ@4751|Fungi,3QUDU@4890|Ascomycota	4751|Fungi	S	Regulator of volume decrease after cellular swelling	-	-	-	ko:K05019	ko03013,map03013	-	-	-	ko00000,ko00001,ko04040	1.A.47	-	0
gene_6028	52573	27691	4337	7987	8239	206.07	101.707	66.0788	72.5264	#N/A	#N/A	#N/A	#N/A	#N/A	#N/A	#N/A	#N/A	#N/A	#N/A	#N/A	#N/A	#N/A	#N/A	#N/A	#N/A	#N/A	#N/A	#N/A	#N/A	#N/A	#N/A	#N/A	#N/A	#N/A	#N/A	#N/A
gene_6029	53072	58638	13690	34526	32687	131	96.6895	84.7981	86.4682	KOG0375	Serine-threonine phosphatase 2B, catalytic subunit	General function prediction only	POORLY CHARACTERIZED	Serine-threonine phosphatase 2B, catalytic subunit	General function prediction only	POORLY CHARACTERIZED	53072	39416.CAZ86293	0.0	1129.0	COG0639@1|root,KOG0375@2759|Eukaryota,38BQG@33154|Opisthokonta,3NTWU@4751|Fungi,3QN5F@4890|Ascomycota	4751|Fungi	Q	serine threonine-protein phosphatase	CNA1	GO:0000082,GO:0000278,GO:0000749,GO:0000754,GO:0003674,GO:0003824,GO:0004721,GO:0004722,GO:0004723,GO:0005575,GO:0005622,GO:0005623,GO:0005737,GO:0005826,GO:0005856,GO:0005938,GO:0005955,GO:0006464,GO:0006470,GO:0006793,GO:0006796,GO:0006807,GO:0006873,GO:0007049,GO:0007154,GO:0007165,GO:0008150,GO:0008152,GO:0008287,GO:0009966,GO:0009987,GO:0010033,GO:0010035,GO:0010038,GO:0010522,GO:0010523,GO:…	3.1.3.16	ko:K04348	ko04010,ko04020,ko04022,ko04114,ko04218,ko04310,ko04360,ko04370,ko04380,ko04650,ko04658,ko04659,ko04660,ko04662,ko04720,ko04724,ko04728,ko04921,ko04922,ko04924,ko05010,ko05014,ko05031,ko05152,ko05166,ko05167,map04010,map04020,map04022,map04114,map04218,map04310,map04360,map04370,map04380,map04650,map04658,map04659,map04660,map04662,map04720,map04724,map04728,map04921,map04922,map04924,map05010,ma…	-	-	-	ko00000,ko00001,ko01000,ko01009	-	-	0
gene_6030	1083531	9387	2748	9252	9451	29.1929	27.1446	31.5846	34.7347	KOG0330	ATP-dependent RNA helicase	RNA processing and modification	INFORMATION STORAGE AND PROCESSING	ATP-dependent RNA helicase	RNA processing and modification	INFORMATION STORAGE AND PROCESSING	1083531	39416.CAZ86294	7.59e-304	836.0	COG0513@1|root,KOG0330@2759|Eukaryota,38BAD@33154|Opisthokonta,3NUFI@4751|Fungi,3QKB6@4890|Ascomycota	4751|Fungi	A	Belongs to the DEAD box helicase family	RRP3	GO:0000462,GO:0003674,GO:0003724,GO:0003824,GO:0004004,GO:0004386,GO:0005575,GO:0005622,GO:0005623,GO:0005634,GO:0005730,GO:0005737,GO:0006139,GO:0006364,GO:0006396,GO:0006725,GO:0006807,GO:0008026,GO:0008150,GO:0008152,GO:0008186,GO:0009987,GO:0010467,GO:0010501,GO:0016070,GO:0016072,GO:0016462,GO:0016787,GO:0016817,GO:0016818,GO:0016887,GO:0017111,GO:0022613,GO:0030490,GO:0031974,GO:0031981,GO:…	3.6.4.13	ko:K14777	-	-	-	-	ko00000,ko01000,ko03009	-	-	0
gene_6031	53234	9579	3192	7581	7215	45.5315	47.2455	39.062	40.0564	#N/A	#N/A	#N/A	#N/A	#N/A	#N/A	#N/A	53234	39416.CAZ86295	1.95e-72	226.0	29W2B@1|root,2RXNF@2759|Eukaryota,3A0G1@33154|Opisthokonta,3P1ZK@4751|Fungi,3QU5D@4890|Ascomycota	4751|Fungi	A	WW domain protein	-	GO:0000375,GO:0000377,GO:0000398,GO:0005575,GO:0005622,GO:0005623,GO:0005634,GO:0005681,GO:0005684,GO:0006139,GO:0006396,GO:0006397,GO:0006725,GO:0006807,GO:0008150,GO:0008152,GO:0008380,GO:0009987,GO:0010467,GO:0016070,GO:0016071,GO:0032991,GO:0034641,GO:0043170,GO:0043226,GO:0043227,GO:0043229,GO:0043231,GO:0044237,GO:0044238,GO:0044422,GO:0044424,GO:0044428,GO:0044446,GO:0044464,GO:0045292,GO:…	-	-	-	-	-	-	-	-	-	0
gene_6032	932204	2801	630	1736	1668	39.2962	28.052	27.4661	28.0661	KOG3327	Thymidylate kinase/adenylate kinase	Nucleotide transport and metabolism	METABOLISM	Thymidylate kinase/adenylate kinase	Nucleotide transport and metabolism	METABOLISM	932204	39416.CAZ86296	1.36e-114	331.0	COG0125@1|root,KOG3327@2759|Eukaryota,39U2H@33154|Opisthokonta,3P2YY@4751|Fungi,3QUEI@4890|Ascomycota	4751|Fungi	F	thymidylate kinase	CDC8	GO:0003674,GO:0003824,GO:0004550,GO:0004798,GO:0005575,GO:0005622,GO:0005623,GO:0005634,GO:0005737,GO:0006139,GO:0006165,GO:0006220,GO:0006221,GO:0006227,GO:0006233,GO:0006235,GO:0006725,GO:0006753,GO:0006793,GO:0006796,GO:0006807,GO:0008150,GO:0008152,GO:0009041,GO:0009058,GO:0009117,GO:0009123,GO:0009132,GO:0009133,GO:0009138,GO:0009139,GO:0009141,GO:0009142,GO:0009147,GO:0009148,GO:0009165,GO:…	2.7.4.9	ko:K00943	ko00240,ko01100,map00240,map01100	M00053	R02094,R02098	RC00002	ko00000,ko00001,ko00002,ko01000	-	-	0
gene_6033	53264	17774	2528	8825	7877	72.5248	32.2157	39.7148	38.0704	KOG2913	Predicted membrane protein	Function unknown	POORLY CHARACTERIZED	Predicted membrane protein	Function unknown	POORLY CHARACTERIZED	53264	39416.CAZ86297	8.43e-192	535.0	KOG2913@1|root,KOG2913@2759|Eukaryota,38F10@33154|Opisthokonta,3NY9G@4751|Fungi,3QKGY@4890|Ascomycota	4751|Fungi	IQ	PQ loop repeat protein	RTC2	GO:0000322,GO:0000323,GO:0000324,GO:0000329,GO:0003333,GO:0003674,GO:0005215,GO:0005342,GO:0005575,GO:0005622,GO:0005623,GO:0005737,GO:0005739,GO:0005773,GO:0005774,GO:0005783,GO:0006810,GO:0006811,GO:0006820,GO:0006865,GO:0007034,GO:0008150,GO:0008509,GO:0008514,GO:0012505,GO:0015075,GO:0015171,GO:0015174,GO:0015318,GO:0015711,GO:0015802,GO:0015849,GO:0016020,GO:0016021,GO:0022857,GO:0031090,GO:…	-	-	-	-	-	-	-	-	-	0
gene_6034	53383	27038	5277	14419	13326	80.7296	49.8171	47.2105	47.2079	KOG2547	Ceramide glucosyltransferase	Cell wall/membrane/envelope biogenesis	CELLULAR PROCESSES AND SIGNALING	Ceramide glucosyltransferase	Cell wall/membrane/envelope biogenesis	CELLULAR PROCESSES AND SIGNALING	53383	39416.CAZ86298	6.47e-309	848.0	COG1171@1|root,KOG2547@2759|Eukaryota,38DAM@33154|Opisthokonta,3NX2E@4751|Fungi,3QR56@4890|Ascomycota	4751|Fungi	IM	Ceramide glucosyltransferase	HSX11	GO:0003674,GO:0003824,GO:0006629,GO:0006643,GO:0006664,GO:0006665,GO:0006672,GO:0006677,GO:0006678,GO:0006679,GO:0006687,GO:0006688,GO:0006807,GO:0008120,GO:0008150,GO:0008152,GO:0008194,GO:0008610,GO:0009058,GO:0009247,GO:0009405,GO:0009987,GO:0016740,GO:0016757,GO:0016758,GO:0030148,GO:0030447,GO:0034641,GO:0035251,GO:0040007,GO:0043603,GO:0043604,GO:0044237,GO:0044238,GO:0044249,GO:0044255,GO:…	2.4.1.80	ko:K00720	ko00600,ko01100,map00600,map01100	M00066	R01497	RC00005,RC00059	ko00000,ko00001,ko00002,ko01000,ko01003,ko02000	4.D.1.4	GT21	0
gene_6035	1126292	50	21	79	34	0.64587	0.881463	1.37115	0.62987	KOG0393	Ras-related small GTPase, Rho type	General function prediction only	POORLY CHARACTERIZED	Ras-related small GTPase, Rho type	General function prediction only	POORLY CHARACTERIZED	#N/A	#N/A	#N/A	#N/A	#N/A	#N/A	#N/A	#N/A	#N/A	#N/A	#N/A	#N/A	#N/A	#N/A	#N/A	#N/A	#N/A	#N/A	#N/A	#N/A
gene_6036	1101234	3325	290	188	176	7.48388	1.94405	0.432887	0.474694	#N/A	#N/A	#N/A	#N/A	#N/A	#N/A	#N/A	#N/A	#N/A	#N/A	#N/A	#N/A	#N/A	#N/A	#N/A	#N/A	#N/A	#N/A	#N/A	#N/A	#N/A	#N/A	#N/A	#N/A	#N/A	#N/A	#N/A
gene_6037	981850	4351	976	6099	5525	13.6644	9.62781	21.194	20.7951	KOG2615	Permease of the major facilitator superfamily	General function prediction only	POORLY CHARACTERIZED	Permease of the major facilitator superfamily	General function prediction only	POORLY CHARACTERIZED	981850	39416.CAZ86300	1.45e-316	873.0	KOG2615@1|root,KOG2615@2759|Eukaryota,38FGP@33154|Opisthokonta,3NVFU@4751|Fungi,3QPSM@4890|Ascomycota	4751|Fungi	S	MFS multidrug transporter	-	GO:0000322,GO:0000323,GO:0000324,GO:0000329,GO:0003674,GO:0005215,GO:0005575,GO:0005622,GO:0005623,GO:0005737,GO:0005773,GO:0005774,GO:0006810,GO:0008150,GO:0016020,GO:0016021,GO:0031090,GO:0031224,GO:0043226,GO:0043227,GO:0043229,GO:0043231,GO:0044422,GO:0044424,GO:0044425,GO:0044437,GO:0044444,GO:0044446,GO:0044464,GO:0051179,GO:0051234,GO:0055085,GO:0098588,GO:0098805,GO:0098852	-	-	-	-	-	-	-	-	-	0
gene_6038	1141696	8	0	51	48	0.00627097	0	0.128037	0.167341	KOG0157	Cytochrome P450 CYP4/CYP19/CYP26 subfamilies	Lipid transport and metabolism	METABOLISM	Cytochrome P450 CYP4/CYP19/CYP26 subfamilies	Lipid transport and metabolism	METABOLISM	#N/A	#N/A	#N/A	#N/A	#N/A	#N/A	#N/A	#N/A	#N/A	#N/A	#N/A	#N/A	#N/A	#N/A	#N/A	#N/A	#N/A	#N/A	#N/A	#N/A
gene_6039	1126296	50	14	157	103	0.085343	0.0498927	0.345042	0.23618	KOG0158	Cytochrome P450 CYP3/CYP5/CYP6/CYP9 subfamilies	Secondary metabolites biosynthesis, transport and catabolism	METABOLISM	Cytochrome P450 CYP3/CYP5/CYP6/CYP9 subfamilies	Secondary metabolites biosynthesis, transport and catabolism	METABOLISM	#N/A	#N/A	#N/A	#N/A	#N/A	#N/A	#N/A	#N/A	#N/A	#N/A	#N/A	#N/A	#N/A	#N/A	#N/A	#N/A	#N/A	#N/A	#N/A	#N/A
gene_6040	1126297	6	4	9	16	0.0134312	0.0318007	0.0374456	0.0318678	KOG0157	Cytochrome P450 CYP4/CYP19/CYP26 subfamilies	Lipid transport and metabolism	METABOLISM	Cytochrome P450 CYP4/CYP19/CYP26 subfamilies	Lipid transport and metabolism	METABOLISM	#N/A	#N/A	#N/A	#N/A	#N/A	#N/A	#N/A	#N/A	#N/A	#N/A	#N/A	#N/A	#N/A	#N/A	#N/A	#N/A	#N/A	#N/A	#N/A	#N/A
gene_6041	981872	8870	2535	5980	6071	456.54	425.584	364.164	382.607	#N/A	#N/A	#N/A	#N/A	#N/A	#N/A	#N/A	981872	5039.XP_002628368.1	1.14e-33	119.0	2CYFG@1|root,2S416@2759|Eukaryota,3A68K@33154|Opisthokonta,3P4VT@4751|Fungi,3RJ7V@4890|Ascomycota,20T0D@147545|Eurotiomycetes,3B5RU@33183|Onygenales	4751|Fungi	O	component of the endoplasmic reticulum- associated degradation (ERAD) pathway	LCL2	GO:0006508,GO:0006511,GO:0006807,GO:0006950,GO:0008150,GO:0008152,GO:0009056,GO:0009057,GO:0009987,GO:0010033,GO:0010243,GO:0010498,GO:0019538,GO:0019941,GO:0030163,GO:0030433,GO:0033554,GO:0034976,GO:0036503,GO:0042221,GO:0043161,GO:0043170,GO:0043632,GO:0044237,GO:0044238,GO:0044248,GO:0044257,GO:0044260,GO:0044265,GO:0044267,GO:0050896,GO:0051603,GO:0051716,GO:0071704,GO:1901564,GO:1901565,GO:…	-	-	-	-	-	-	-	-	-	0
gene_6042	1064857	11503	3109	8671	7881	55.4681	47.4831	46.3977	45.1956	KOG4685	tRNA splicing endonuclease SEN2	Translation, ribosomal structure and biogenesis	INFORMATION STORAGE AND PROCESSING	tRNA splicing endonuclease SEN2	Translation, ribosomal structure and biogenesis	INFORMATION STORAGE AND PROCESSING	1064857	39416.CAZ86302	6.43e-265	728.0	COG1676@1|root,KOG4685@2759|Eukaryota,39U47@33154|Opisthokonta,3NXNS@4751|Fungi,3QNGP@4890|Ascomycota	4751|Fungi	J	Constitutes one of the two catalytic subunit of the tRNA-splicing endonuclease complex, a complex responsible for identification and cleavage of the splice sites in pre-tRNA. It cleaves pre-tRNA at the 5'- and 3'-splice sites to release the intron. The products are an intron and two tRNA half-molecules bearing 2',3'-cyclic phosphate and 5'-OH termini. There are no conserved sequences at the splic…	SEN2	GO:0000213,GO:0000214,GO:0000379,GO:0000394,GO:0003674,GO:0003824,GO:0004518,GO:0004519,GO:0004521,GO:0004540,GO:0004549,GO:0005575,GO:0005622,GO:0005623,GO:0005634,GO:0005737,GO:0005739,GO:0005740,GO:0005741,GO:0006139,GO:0006379,GO:0006388,GO:0006396,GO:0006399,GO:0006725,GO:0006807,GO:0008033,GO:0008150,GO:0008152,GO:0008380,GO:0009987,GO:0010467,GO:0016020,GO:0016070,GO:0016071,GO:0016787,GO:…	3.1.27.9	ko:K15322	-	-	-	-	ko00000,ko03016	-	-	0
gene_6043	1048003	5323	2215	6469	5994	22.7222	29.797	30.6578	30.2261	#N/A	#N/A	#N/A	#N/A	#N/A	#N/A	#N/A	1048003	39416.CAZ86303	1.61e-158	449.0	29ZRP@1|root,2RXWY@2759|Eukaryota,3A336@33154|Opisthokonta,3P1ZT@4751|Fungi,3QUIV@4890|Ascomycota	4751|Fungi	S	RNase iii	-	-	-	ko:K17437	-	-	-	-	br01610,ko00000,ko03011	-	-	0
gene_6044	981854	7618	2580	6993	6889	75.5716	80.5212	77.8624	81.0393	KOG4600	Mitochondrial ribosomal protein MRP7 (L2)	Translation, ribosomal structure and biogenesis	INFORMATION STORAGE AND PROCESSING	Mitochondrial ribosomal protein MRP7 (L2)	Translation, ribosomal structure and biogenesis	INFORMATION STORAGE AND PROCESSING	981854	39416.CAZ86304	1.23e-132	379.0	COG0211@1|root,KOG4600@2759|Eukaryota,39YDY@33154|Opisthokonta,3NYA4@4751|Fungi,3QSMN@4890|Ascomycota	4751|Fungi	J	ribosomal protein	MRPL2	GO:0000048,GO:0000313,GO:0000315,GO:0003674,GO:0003735,GO:0003824,GO:0005198,GO:0005575,GO:0005622,GO:0005623,GO:0005737,GO:0005739,GO:0005759,GO:0005761,GO:0005762,GO:0005840,GO:0006412,GO:0006518,GO:0006807,GO:0008150,GO:0008152,GO:0009058,GO:0009059,GO:0009987,GO:0010467,GO:0015934,GO:0016740,GO:0016746,GO:0016755,GO:0019538,GO:0031974,GO:0032543,GO:0032991,GO:0034641,GO:0034645,GO:0043043,GO:…	1.1.1.41	ko:K00030,ko:K02899	ko00020,ko01100,ko01110,ko01120,ko01130,ko01200,ko01210,ko01230,ko03010,map00020,map01100,map01110,map01120,map01130,map01200,map01210,map01230,map03010	M00009,M00010,M00178	R00709	RC00114	br01601,br01610,ko00000,ko00001,ko00002,ko01000,ko03011	-	-	0
gene_6045	1114834	1796	490	981	922	15.3273	13.363	9.30419	9.48937	KOG3339	Predicted glycosyltransferase	General function prediction only	POORLY CHARACTERIZED	Predicted glycosyltransferase	General function prediction only	POORLY CHARACTERIZED	1114834	39416.CAZ86305	1.45e-123	355.0	KOG3339@1|root,KOG3339@2759|Eukaryota,38Z55@33154|Opisthokonta,3P4FV@4751|Fungi,3QW29@4890|Ascomycota	4751|Fungi	IQ	Involved in protein N-glycosylation. Essential for the second step of the dolichol-linked oligosaccharide pathway. Anchors the catalytic subunit alg13 to the ER	ALG14	GO:0003674,GO:0005488,GO:0005515,GO:0005575,GO:0005622,GO:0005623,GO:0005737,GO:0005783,GO:0005789,GO:0006464,GO:0006486,GO:0006487,GO:0006488,GO:0006490,GO:0006629,GO:0006807,GO:0008150,GO:0008152,GO:0009058,GO:0009059,GO:0009100,GO:0009101,GO:0009987,GO:0012505,GO:0016020,GO:0016021,GO:0019538,GO:0030176,GO:0031224,GO:0031227,GO:0031984,GO:0032991,GO:0034645,GO:0036211,GO:0042175,GO:0043170,GO:…	2.4.1.141	ko:K07441	ko00510,ko00513,ko01100,map00510,map00513,map01100	M00055	R05970	-	ko00000,ko00001,ko00002,ko01000,ko01003	-	GT1	0
gene_6046	1126302	23182	9548	15020	13592	34.3851	44.8119	24.506	23.8608	KOG0600	Cdc2-related protein kinase	Cell cycle control, cell division, chromosome partitioning	METABOLISM	Cdc2-related protein kinase	Cell cycle control, cell division, chromosome partitioning	METABOLISM	1126302	39416.CAZ86306	0.0	1610.0	KOG0600@1|root,KOG0600@2759|Eukaryota,38D3J@33154|Opisthokonta,3NUEM@4751|Fungi,3QJUR@4890|Ascomycota	4751|Fungi	D	Belongs to the protein kinase superfamily	LSK1	GO:0000228,GO:0000307,GO:0000785,GO:0000790,GO:0001067,GO:0003674,GO:0003676,GO:0003677,GO:0003824,GO:0004672,GO:0004674,GO:0004693,GO:0005488,GO:0005515,GO:0005575,GO:0005622,GO:0005623,GO:0005634,GO:0005654,GO:0005694,GO:0005730,GO:0006139,GO:0006351,GO:0006354,GO:0006355,GO:0006356,GO:0006357,GO:0006366,GO:0006368,GO:0006396,GO:0006397,GO:0006412,GO:0006413,GO:0006417,GO:0006450,GO:0006464,GO:…	2.7.11.22,2.7.11.23	ko:K00916	-	-	-	-	ko00000,ko01000,ko01001,ko03021	-	-	0
gene_6047	1101242	13178	3498	6735	6114	22.3341	18.769	12.5642	12.255	#N/A	#N/A	#N/A	#N/A	#N/A	#N/A	#N/A	1101242	39416.CAZ86307	0.0	1157.0	2CIVQ@1|root,2SBSC@2759|Eukaryota,3AB0G@33154|Opisthokonta,3P503@4751|Fungi,3QZMD@4890|Ascomycota	4751|Fungi	-	-	-	-	-	-	-	-	-	-	-	-	-	0
gene_6048	54309	68338	19654	39026	33142	67.4759	60.8947	41.8633	38.4064	#N/A	#N/A	#N/A	#N/A	#N/A	#N/A	#N/A	54309	39416.CAZ86309	0.0	2750.0	28NTQ@1|root,2QVDP@2759|Eukaryota,39VAU@33154|Opisthokonta,3NXQ3@4751|Fungi,3QQIY@4890|Ascomycota	4751|Fungi	-	-	-	-	-	-	-	-	-	-	-	-	-	0
gene_6049	981933	3027	1663	2608	2512	14.1486	24.6892	13.4428	13.9232	KOG3084	NADH pyrophosphatase I of the Nudix family of hydrolases	Replication, recombination and repair	INFORMATION STORAGE AND PROCESSING	NADH pyrophosphatase I of the Nudix family of hydrolases	Replication, recombination and repair	INFORMATION STORAGE AND PROCESSING	981933	39416.CAZ86310	1.08e-257	711.0	COG2816@1|root,KOG3084@2759|Eukaryota,39S81@33154|Opisthokonta,3NY2X@4751|Fungi,3QQAB@4890|Ascomycota	4751|Fungi	L	nadh pyrophosphatase	NPY1	GO:0000210,GO:0003674,GO:0003824,GO:0004551,GO:0005575,GO:0005622,GO:0005623,GO:0005737,GO:0005777,GO:0005829,GO:0006139,GO:0006725,GO:0006732,GO:0006733,GO:0006734,GO:0006753,GO:0006793,GO:0006796,GO:0006807,GO:0008150,GO:0008152,GO:0009117,GO:0009987,GO:0016462,GO:0016787,GO:0016817,GO:0016818,GO:0019362,GO:0019637,GO:0019674,GO:0034641,GO:0042579,GO:0043226,GO:0043227,GO:0043229,GO:0043231,GO:…	3.6.1.22	ko:K03426	ko00760,ko01100,ko04146,map00760,map01100,map04146	-	R00103,R03004,R11104	RC00002	ko00000,ko00001,ko01000	-	-	0
gene_6050	1126309	10	0	25	32	4.44741	2.98547	23.6941	21.6335	#N/A	#N/A	#N/A	#N/A	#N/A	#N/A	#N/A	#N/A	#N/A	#N/A	#N/A	#N/A	#N/A	#N/A	#N/A	#N/A	#N/A	#N/A	#N/A	#N/A	#N/A	#N/A	#N/A	#N/A	#N/A	#N/A	#N/A
gene_6051	1126318	0	0	0	0	0.347382	4.62146	2.96247	0.26708	#N/A	#N/A	#N/A	#N/A	#N/A	#N/A	#N/A	#N/A	#N/A	#N/A	#N/A	#N/A	#N/A	#N/A	#N/A	#N/A	#N/A	#N/A	#N/A	#N/A	#N/A	#N/A	#N/A	#N/A	#N/A	#N/A	#N/A
gene_6052	1126319	0	0	2	0	1.35332	16.3686	11.9643	0.760564	#N/A	#N/A	#N/A	#N/A	#N/A	#N/A	#N/A	#N/A	#N/A	#N/A	#N/A	#N/A	#N/A	#N/A	#N/A	#N/A	#N/A	#N/A	#N/A	#N/A	#N/A	#N/A	#N/A	#N/A	#N/A	#N/A	#N/A
gene_6053	1141707	0	0	0	0	0.0676848	0.0935447	0.103047	0.0401934	#N/A	#N/A	#N/A	#N/A	#N/A	#N/A	#N/A	#N/A	#N/A	#N/A	#N/A	#N/A	#N/A	#N/A	#N/A	#N/A	#N/A	#N/A	#N/A	#N/A	#N/A	#N/A	#N/A	#N/A	#N/A	#N/A	#N/A
gene_6054	1141712	0	1	0	0	0	0	0	0	#N/A	#N/A	#N/A	#N/A	#N/A	#N/A	#N/A	#N/A	#N/A	#N/A	#N/A	#N/A	#N/A	#N/A	#N/A	#N/A	#N/A	#N/A	#N/A	#N/A	#N/A	#N/A	#N/A	#N/A	#N/A	#N/A	#N/A
gene_6055	1126327	154	55	203	188	2.6674	3.17723	3.675	3.53482	#N/A	#N/A	#N/A	#N/A	#N/A	#N/A	#N/A	#N/A	#N/A	#N/A	#N/A	#N/A	#N/A	#N/A	#N/A	#N/A	#N/A	#N/A	#N/A	#N/A	#N/A	#N/A	#N/A	#N/A	#N/A	#N/A	#N/A
gene_6056	1126334	0	0	0	0	0	0	0	0	#N/A	#N/A	#N/A	#N/A	#N/A	#N/A	#N/A	1126334	310453.XP_007584558.1	1.55e-19	85.1	COG0654@1|root,KOG2614@2759|Eukaryota,38ZME@33154|Opisthokonta,3NX1V@4751|Fungi,3QKPJ@4890|Ascomycota,1ZZPS@147541|Dothideomycetes	4751|Fungi	C	FAD binding domain	-	-	1.14.13.1	ko:K00480	ko00621,ko00624,ko00626,ko01100,ko01120,ko01220,map00621,map00624,map00626,map01100,map01120,map01220	-	R00818,R05632,R06915,R06936,R06939	RC00389	ko00000,ko00001,ko01000	-	-	0
gene_6057	1126337	0	0	0	0	0	0	0	0	#N/A	#N/A	#N/A	#N/A	#N/A	#N/A	#N/A	#N/A	#N/A	#N/A	#N/A	#N/A	#N/A	#N/A	#N/A	#N/A	#N/A	#N/A	#N/A	#N/A	#N/A	#N/A	#N/A	#N/A	#N/A	#N/A	#N/A
gene_6058	1126338	1	27	3	4	0.786409	4.1027	0.867479	0.557052	#N/A	#N/A	#N/A	#N/A	#N/A	#N/A	#N/A	#N/A	#N/A	#N/A	#N/A	#N/A	#N/A	#N/A	#N/A	#N/A	#N/A	#N/A	#N/A	#N/A	#N/A	#N/A	#N/A	#N/A	#N/A	#N/A	#N/A
gene_6060	1126358	2	0	2	1	2.03323	4.27385	3.23292	3.0687	#N/A	#N/A	#N/A	#N/A	#N/A	#N/A	#N/A	1126358	39416.CAZ83953	3.15e-16	79.3	COG0654@1|root,KOG2614@2759|Eukaryota,38ZME@33154|Opisthokonta,3NX1V@4751|Fungi,3QKPJ@4890|Ascomycota	4751|Fungi	C	FAD binding	-	-	1.14.13.1	ko:K00480	ko00621,ko00624,ko00626,ko01100,ko01120,ko01220,map00621,map00624,map00626,map01100,map01120,map01220	-	R00818,R05632,R06915,R06936,R06939	RC00389	ko00000,ko00001,ko01000	-	-	0
gene_6061	1126359	34	11	15	12	12.4091	9.29871	11.7712	8.9592	#N/A	#N/A	#N/A	#N/A	#N/A	#N/A	#N/A	#N/A	#N/A	#N/A	#N/A	#N/A	#N/A	#N/A	#N/A	#N/A	#N/A	#N/A	#N/A	#N/A	#N/A	#N/A	#N/A	#N/A	#N/A	#N/A	#N/A
gene_6062	1126362	1	0	0	0	0	0	0	0	#N/A	#N/A	#N/A	#N/A	#N/A	#N/A	#N/A	1126362	39416.CAZ83329	8.09e-41	147.0	COG2730@1|root,2QRG8@2759|Eukaryota,38M6K@33154|Opisthokonta,3NUQG@4751|Fungi,3QNAB@4890|Ascomycota	4751|Fungi	I	Belongs to the glycosyl hydrolase 5 (cellulase A) family	exgD	GO:0000003,GO:0000272,GO:0000746,GO:0000747,GO:0000935,GO:0003674,GO:0003824,GO:0004338,GO:0004553,GO:0005575,GO:0005576,GO:0005622,GO:0005623,GO:0005856,GO:0005886,GO:0005937,GO:0005975,GO:0005976,GO:0006073,GO:0008150,GO:0008152,GO:0008422,GO:0009056,GO:0009057,GO:0009251,GO:0009986,GO:0009987,GO:0015629,GO:0015926,GO:0016020,GO:0016021,GO:0016043,GO:0016052,GO:0016787,GO:0016798,GO:0019953,GO:…	3.2.1.58	ko:K01210	ko00500,map00500	-	R00308,R03115	RC00467	ko00000,ko00001,ko01000	-	-	0
gene_6063	1126363	0	0	0	0	0	0	0	0	#N/A	#N/A	#N/A	#N/A	#N/A	#N/A	#N/A	#N/A	#N/A	#N/A	#N/A	#N/A	#N/A	#N/A	#N/A	#N/A	#N/A	#N/A	#N/A	#N/A	#N/A	#N/A	#N/A	#N/A	#N/A	#N/A	#N/A
gene_6064	1126364	0	0	0	1	0	0	0	0	KOG0939	E3 ubiquitin-protein ligase/Putative upstream regulatory element binding protein	Transcription	INFORMATION STORAGE AND PROCESSING	E3 ubiquitin-protein ligase/Putative upstream regulatory element binding protein	Transcription	INFORMATION STORAGE AND PROCESSING	#N/A	#N/A	#N/A	#N/A	#N/A	#N/A	#N/A	#N/A	#N/A	#N/A	#N/A	#N/A	#N/A	#N/A	#N/A	#N/A	#N/A	#N/A	#N/A	#N/A
gene_6065	1126367	0	0	0	0	0	0	0	0	#N/A	#N/A	#N/A	#N/A	#N/A	#N/A	#N/A	#N/A	#N/A	#N/A	#N/A	#N/A	#N/A	#N/A	#N/A	#N/A	#N/A	#N/A	#N/A	#N/A	#N/A	#N/A	#N/A	#N/A	#N/A	#N/A	#N/A
gene_6066	1126368	0	0	0	0	0	0	0	0	#N/A	#N/A	#N/A	#N/A	#N/A	#N/A	#N/A	#N/A	#N/A	#N/A	#N/A	#N/A	#N/A	#N/A	#N/A	#N/A	#N/A	#N/A	#N/A	#N/A	#N/A	#N/A	#N/A	#N/A	#N/A	#N/A	#N/A
gene_6067	1126388	1	0	4	5	0.241538	0	1.33778	0.804663	KOG0059	Lipid exporter ABCA1 and related proteins, ABC superfamily	Lipid transport and metabolism	METABOLISM	Lipid exporter ABCA1 and related proteins, ABC superfamily	Lipid transport and metabolism	METABOLISM	1126388	1051613.XP_003000803.1	6.75e-09	61.6	COG1131@1|root,KOG0059@2759|Eukaryota,38BPG@33154|Opisthokonta,3NZZS@4751|Fungi,3QMBU@4890|Ascomycota,218DG@147550|Sordariomycetes,1EX89@1028384|Glomerellales	4751|Fungi	Q	ABC transporter	-	-	-	-	-	-	-	-	-	-	-	0
gene_6068	1141771	3	2	84	50	0.0154902	0.0161284	0.252741	0.176055	#N/A	#N/A	#N/A	#N/A	#N/A	#N/A	#N/A	1141771	364733.XP_007801176.1	2.06e-72	252.0	COG1131@1|root,KOG0059@2759|Eukaryota,38BPG@33154|Opisthokonta,3NZZS@4751|Fungi,3QMBU@4890|Ascomycota,20DYF@147545|Eurotiomycetes,3MS5D@451870|Chaetothyriomycetidae	4751|Fungi	Q	ABC-2 family transporter protein	-	-	-	-	-	-	-	-	-	-	-	0
gene_6069	1126390	19	1	74	74	0.151923	0.0253333	0.65362	0.725258	#N/A	#N/A	#N/A	#N/A	#N/A	#N/A	#N/A	#N/A	#N/A	#N/A	#N/A	#N/A	#N/A	#N/A	#N/A	#N/A	#N/A	#N/A	#N/A	#N/A	#N/A	#N/A	#N/A	#N/A	#N/A	#N/A	#N/A
gene_6070	55688	7	1	32	30	0.0431902	0	0.24189	0.262594	#N/A	#N/A	#N/A	#N/A	#N/A	#N/A	#N/A	#N/A	#N/A	#N/A	#N/A	#N/A	#N/A	#N/A	#N/A	#N/A	#N/A	#N/A	#N/A	#N/A	#N/A	#N/A	#N/A	#N/A	#N/A	#N/A	#N/A
gene_6071	982182	3	0	39	32	0.0379594	0	0.574515	0.577235	KOG0425	Ubiquitin-protein ligase	Posttranslational modification, protein turnover, chaperones	CELLULAR PROCESSES AND SIGNALING	Ubiquitin-protein ligase	Posttranslational modification, protein turnover, chaperones	CELLULAR PROCESSES AND SIGNALING	982182	39416.CAZ81493	2.73e-82	251.0	COG5078@1|root,KOG0425@2759|Eukaryota,38MXY@33154|Opisthokonta,3NWSU@4751|Fungi,3QR2M@4890|Ascomycota	4751|Fungi	O	Belongs to the ubiquitin-conjugating enzyme family	CDC34	GO:0000082,GO:0000086,GO:0000151,GO:0000209,GO:0000278,GO:0003674,GO:0003824,GO:0004842,GO:0005488,GO:0005515,GO:0005575,GO:0005622,GO:0005623,GO:0005634,GO:0005737,GO:0006464,GO:0006508,GO:0006511,GO:0006807,GO:0007049,GO:0008150,GO:0008152,GO:0009056,GO:0009057,GO:0009987,GO:0010498,GO:0016567,GO:0016740,GO:0019005,GO:0019538,GO:0019787,GO:0019899,GO:0019941,GO:0022402,GO:0030163,GO:0031146,GO:…	2.3.2.23	ko:K02207	ko04120,ko05168,map04120,map05168	-	-	-	ko00000,ko00001,ko01000,ko04121	-	-	0
gene_6072	1064877	0	0	0	0	0	0	0	0	KOG0123	Polyadenylate-binding protein (RRM superfamily)	Translation, ribosomal structure and biogenesis	INFORMATION STORAGE AND PROCESSING	Polyadenylate-binding protein (RRM superfamily)	Translation, ribosomal structure and biogenesis	INFORMATION STORAGE AND PROCESSING	1064877	4897.EEB06427	2.34e-20	95.1	KOG0118@1|root,KOG0118@2759|Eukaryota,3A7UZ@33154|Opisthokonta,3P5ZZ@4751|Fungi,3QY9I@4890|Ascomycota	4751|Fungi	A	poly(A) binding protein Crp79	-	-	-	-	-	-	-	-	-	-	-	0
gene_6073	1064879	0	0	1	0	0	0	0	0	#N/A	#N/A	#N/A	#N/A	#N/A	#N/A	#N/A	#N/A	#N/A	#N/A	#N/A	#N/A	#N/A	#N/A	#N/A	#N/A	#N/A	#N/A	#N/A	#N/A	#N/A	#N/A	#N/A	#N/A	#N/A	#N/A	#N/A
gene_6074	1126477	0	0	1	0	0	0	0.0131524	0	#N/A	#N/A	#N/A	#N/A	#N/A	#N/A	#N/A	#N/A	#N/A	#N/A	#N/A	#N/A	#N/A	#N/A	#N/A	#N/A	#N/A	#N/A	#N/A	#N/A	#N/A	#N/A	#N/A	#N/A	#N/A	#N/A	#N/A
gene_6075	1126478	0	0	0	0	0	0	0	0	#N/A	#N/A	#N/A	#N/A	#N/A	#N/A	#N/A	#N/A	#N/A	#N/A	#N/A	#N/A	#N/A	#N/A	#N/A	#N/A	#N/A	#N/A	#N/A	#N/A	#N/A	#N/A	#N/A	#N/A	#N/A	#N/A	#N/A
gene_6076	1193176	461	187	1325	1320	0.732178	0.986876	2.43666	2.60778	KOG2084	Predicted histone tail methylase containing SET domain	Chromatin structure and dynamics	INFORMATION STORAGE AND PROCESSING	Predicted histone tail methylase containing SET domain	Chromatin structure and dynamics	INFORMATION STORAGE AND PROCESSING	1193176	39416.CAZ80631	0.0	1254.0	COG2940@1|root,KOG2084@2759|Eukaryota,39TYA@33154|Opisthokonta,3NY7I@4751|Fungi,3QQKX@4890|Ascomycota	4751|Fungi	B	TPR domain-containing protein	-	-	-	-	-	-	-	-	-	-	-	0
gene_6077	1114840	1626	907	408	451	11.1382	20.0703	3.13711	3.40187	KOG3160	Gamma-interferon inducible lysosomal thiol reductase	Posttranslational modification, protein turnover, chaperones	CELLULAR PROCESSES AND SIGNALING	Gamma-interferon inducible lysosomal thiol reductase	Posttranslational modification, protein turnover, chaperones	CELLULAR PROCESSES AND SIGNALING	1114840	39416.CAZ79780	9.26e-140	400.0	2CYG1@1|root,2S45F@2759|Eukaryota,39RIR@33154|Opisthokonta,3P24I@4751|Fungi,3QR3I@4890|Ascomycota	4751|Fungi	S	Gamma interferon inducible lysosomal thiol reductase	-	-	-	-	-	-	-	-	-	-	-	0
gene_6078	1064883	0	1	0	0	0	0.0307056	0.0217871	0	#N/A	#N/A	#N/A	#N/A	#N/A	#N/A	#N/A	#N/A	#N/A	#N/A	#N/A	#N/A	#N/A	#N/A	#N/A	#N/A	#N/A	#N/A	#N/A	#N/A	#N/A	#N/A	#N/A	#N/A	#N/A	#N/A	#N/A
gene_6079	1083635	127	40	188	193	0.774745	0.714782	1.21691	1.26971	#N/A	#N/A	#N/A	#N/A	#N/A	#N/A	#N/A	#N/A	#N/A	#N/A	#N/A	#N/A	#N/A	#N/A	#N/A	#N/A	#N/A	#N/A	#N/A	#N/A	#N/A	#N/A	#N/A	#N/A	#N/A	#N/A	#N/A
gene_6081	56304	234	24	88	109	31.3956	12.1648	17.8061	17.477	#N/A	#N/A	#N/A	#N/A	#N/A	#N/A	#N/A	#N/A	#N/A	#N/A	#N/A	#N/A	#N/A	#N/A	#N/A	#N/A	#N/A	#N/A	#N/A	#N/A	#N/A	#N/A	#N/A	#N/A	#N/A	#N/A	#N/A
gene_6082	1126485	1	0	0	0	0.0158424	0	0	0	#N/A	#N/A	#N/A	#N/A	#N/A	#N/A	#N/A	#N/A	#N/A	#N/A	#N/A	#N/A	#N/A	#N/A	#N/A	#N/A	#N/A	#N/A	#N/A	#N/A	#N/A	#N/A	#N/A	#N/A	#N/A	#N/A	#N/A
gene_6083	1126486	0	0	1	0	0	0	0.110127	0	#N/A	#N/A	#N/A	#N/A	#N/A	#N/A	#N/A	#N/A	#N/A	#N/A	#N/A	#N/A	#N/A	#N/A	#N/A	#N/A	#N/A	#N/A	#N/A	#N/A	#N/A	#N/A	#N/A	#N/A	#N/A	#N/A	#N/A
gene_6084	982583	3	2	16	23	0.00458693	0.00723439	0.0302986	0.0597767	#N/A	#N/A	#N/A	#N/A	#N/A	#N/A	#N/A	#N/A	#N/A	#N/A	#N/A	#N/A	#N/A	#N/A	#N/A	#N/A	#N/A	#N/A	#N/A	#N/A	#N/A	#N/A	#N/A	#N/A	#N/A	#N/A	#N/A
gene_6085	982518	679	12668	1768	1733	4.46182	280.515	13.5266	13.9397	#N/A	#N/A	#N/A	#N/A	#N/A	#N/A	#N/A	982518	568076.XP_007819099.1	1.04e-17	91.7	2CG2H@1|root,2S5EQ@2759|Eukaryota,3A58Y@33154|Opisthokonta,3P31V@4751|Fungi,3QVH3@4890|Ascomycota,21SE8@147550|Sordariomycetes,3TTIP@5125|Hypocreales,3G2D0@34397|Clavicipitaceae	4751|Fungi	S	Cell surface protein	-	-	-	-	-	-	-	-	-	-	-	0
gene_6086	1126489	37339	10962	60120	54771	113.806	105.348	201.011	196.245	KOG4628	Predicted E3 ubiquitin ligase	Posttranslational modification, protein turnover, chaperones	CELLULAR PROCESSES AND SIGNALING	Predicted E3 ubiquitin ligase	Posttranslational modification, protein turnover, chaperones	CELLULAR PROCESSES AND SIGNALING	1126489	39416.CAZ80424	1.32e-314	869.0	KOG4628@1|root,KOG4628@2759|Eukaryota,39J80@33154|Opisthokonta,3Q3JB@4751|Fungi,3RKKV@4890|Ascomycota	4751|Fungi	O	RING-like zinc finger	-	GO:0003674,GO:0003824,GO:0006464,GO:0006807,GO:0008150,GO:0008152,GO:0009987,GO:0016740,GO:0019538,GO:0019787,GO:0036211,GO:0043170,GO:0043412,GO:0044237,GO:0044238,GO:0044260,GO:0044267,GO:0061659,GO:0070647,GO:0071704,GO:0140096,GO:1901564	2.3.2.27	ko:K15692,ko:K15706	-	-	-	-	ko00000,ko01000,ko04121	-	-	0
gene_6087	1193183	0	0	0	0	0	0	0	0	#N/A	#N/A	#N/A	#N/A	#N/A	#N/A	#N/A	#N/A	#N/A	#N/A	#N/A	#N/A	#N/A	#N/A	#N/A	#N/A	#N/A	#N/A	#N/A	#N/A	#N/A	#N/A	#N/A	#N/A	#N/A	#N/A	#N/A
gene_6088	56687	3803	1272	4024	3218	10.3838	10.5071	11.4551	9.65058	#N/A	#N/A	#N/A	#N/A	#N/A	#N/A	#N/A	#N/A	#N/A	#N/A	#N/A	#N/A	#N/A	#N/A	#N/A	#N/A	#N/A	#N/A	#N/A	#N/A	#N/A	#N/A	#N/A	#N/A	#N/A	#N/A	#N/A
gene_6089	982545	0	0	0	0	16.6893	30.8845	24.3565	23.0721	#N/A	#N/A	#N/A	#N/A	#N/A	#N/A	#N/A	#N/A	#N/A	#N/A	#N/A	#N/A	#N/A	#N/A	#N/A	#N/A	#N/A	#N/A	#N/A	#N/A	#N/A	#N/A	#N/A	#N/A	#N/A	#N/A	#N/A
gene_6090	898149	1475	509	1520	1252	32.8804	34.7097	40.91	33.1897	#N/A	#N/A	#N/A	#N/A	#N/A	#N/A	#N/A	#N/A	#N/A	#N/A	#N/A	#N/A	#N/A	#N/A	#N/A	#N/A	#N/A	#N/A	#N/A	#N/A	#N/A	#N/A	#N/A	#N/A	#N/A	#N/A	#N/A
gene_6091	1064890	2281	782	2440	2214	12.3927	11.5702	14.9541	14.5757	#N/A	#N/A	#N/A	#N/A	#N/A	#N/A	#N/A	#N/A	#N/A	#N/A	#N/A	#N/A	#N/A	#N/A	#N/A	#N/A	#N/A	#N/A	#N/A	#N/A	#N/A	#N/A	#N/A	#N/A	#N/A	#N/A	#N/A
gene_6093	1126496	19984	5024	7801	7137	35.4851	28.0336	15.0927	14.9255	#N/A	#N/A	#N/A	#N/A	#N/A	#N/A	#N/A	1126496	39416.CAZ82158	0.0	1426.0	2BZZI@1|root,2S984@2759|Eukaryota,3A3NF@33154|Opisthokonta,3P2YW@4751|Fungi	4751|Fungi	-	-	-	-	-	-	-	-	-	-	-	-	-	0
gene_6094	1126497	830	101	731	647	1.03947	0.41983	1.01103	0.955886	#N/A	#N/A	#N/A	#N/A	#N/A	#N/A	#N/A	#N/A	#N/A	#N/A	#N/A	#N/A	#N/A	#N/A	#N/A	#N/A	#N/A	#N/A	#N/A	#N/A	#N/A	#N/A	#N/A	#N/A	#N/A	#N/A	#N/A
gene_6095	1064893	6	11	19	0	0.0520895	0.0831346	0.331699	0	#N/A	#N/A	#N/A	#N/A	#N/A	#N/A	#N/A	#N/A	#N/A	#N/A	#N/A	#N/A	#N/A	#N/A	#N/A	#N/A	#N/A	#N/A	#N/A	#N/A	#N/A	#N/A	#N/A	#N/A	#N/A	#N/A	#N/A
gene_6096	982646	29077	7452	16865	16502	57.6649	46.7892	36.4248	38.5688	#N/A	#N/A	#N/A	#N/A	#N/A	#N/A	#N/A	982646	39416.CAZ82159	0.0	1111.0	2CYCN@1|root,2S3KS@2759|Eukaryota,39IBV@33154|Opisthokonta,3NVCT@4751|Fungi,3QQMS@4890|Ascomycota	4751|Fungi	S	5-methylcytosine g t mismatch-specific dna	-	-	-	-	-	-	-	-	-	-	-	0
gene_6097	982633	731	709	545	535	25.7423	75.6281	22.2764	21.8397	#N/A	#N/A	#N/A	#N/A	#N/A	#N/A	#N/A	#N/A	#N/A	#N/A	#N/A	#N/A	#N/A	#N/A	#N/A	#N/A	#N/A	#N/A	#N/A	#N/A	#N/A	#N/A	#N/A	#N/A	#N/A	#N/A	#N/A
gene_6098	982627	414	368	302	284	32.6097	87.4613	26.2824	26.544	#N/A	#N/A	#N/A	#N/A	#N/A	#N/A	#N/A	#N/A	#N/A	#N/A	#N/A	#N/A	#N/A	#N/A	#N/A	#N/A	#N/A	#N/A	#N/A	#N/A	#N/A	#N/A	#N/A	#N/A	#N/A	#N/A	#N/A
gene_6099	1083657	17	20	62	2	2.31932	9.63332	9.55189	0.363781	#N/A	#N/A	#N/A	#N/A	#N/A	#N/A	#N/A	#N/A	#N/A	#N/A	#N/A	#N/A	#N/A	#N/A	#N/A	#N/A	#N/A	#N/A	#N/A	#N/A	#N/A	#N/A	#N/A	#N/A	#N/A	#N/A	#N/A
gene_6100	1126501	10	14	53	24	0.166794	0.850313	0.918007	0.462767	#N/A	#N/A	#N/A	#N/A	#N/A	#N/A	#N/A	#N/A	#N/A	#N/A	#N/A	#N/A	#N/A	#N/A	#N/A	#N/A	#N/A	#N/A	#N/A	#N/A	#N/A	#N/A	#N/A	#N/A	#N/A	#N/A	#N/A
gene_6101	1048150	3643	619	3533	3248	18.8775	10.3553	20.6215	20.2994	KOG1087	Cytosolic sorting protein GGA2/TOM1	Intracellular trafficking, secretion, and vesicular transport	CELLULAR PROCESSES AND SIGNALING	Cytosolic sorting protein GGA2/TOM1	Intracellular trafficking, secretion, and vesicular transport	CELLULAR PROCESSES AND SIGNALING	1048150	39416.CAZ82162	5.46e-159	452.0	KOG1087@1|root,KOG1087@2759|Eukaryota	2759|Eukaryota	L	intracellular protein transport	-	-	-	ko:K12404,ko:K20524	ko04142,map04142	-	-	-	ko00000,ko00001,ko04131	-	-	0
gene_6102	1101254	71599	33304	41298	37543	151.307	222.715	95.9474	93.324	#N/A	#N/A	#N/A	#N/A	#N/A	#N/A	#N/A	1101254	39416.CAZ82163	0.0	1182.0	2EJ41@1|root,2SPD4@2759|Eukaryota,39IXW@33154|Opisthokonta,3NWTT@4751|Fungi,3QJY6@4890|Ascomycota	4751|Fungi	S	Altered inheritance of mitochondria protein 21	-	-	-	-	-	-	-	-	-	-	-	0
gene_6103	982614	21423	6923	15008	14654	469.537	477.793	386.746	392.789	#N/A	#N/A	#N/A	#N/A	#N/A	#N/A	#N/A	982614	39416.CAZ82164	3.43e-96	281.0	2CBDQ@1|root,2S3AC@2759|Eukaryota,3A21F@33154|Opisthokonta,3P2YX@4751|Fungi,3QVBI@4890|Ascomycota	4751|Fungi	S	Golgi apparatus membrane protein TVP18	TVP18	GO:0000139,GO:0005575,GO:0005622,GO:0005623,GO:0005737,GO:0005794,GO:0006810,GO:0008150,GO:0012505,GO:0016020,GO:0016021,GO:0016192,GO:0030173,GO:0031090,GO:0031224,GO:0031228,GO:0031300,GO:0031301,GO:0031984,GO:0043226,GO:0043227,GO:0043229,GO:0043231,GO:0044422,GO:0044424,GO:0044425,GO:0044431,GO:0044444,GO:0044446,GO:0044464,GO:0051179,GO:0051234,GO:0098588,GO:0098791	-	-	-	-	-	-	-	-	-	0
gene_6104	982608	27960	8693	29081	27748	1146.63	1161.68	1415.68	1405.47	KOG2104	Nuclear transport factor 2	Intracellular trafficking, secretion, and vesicular transport	CELLULAR PROCESSES AND SIGNALING	Nuclear transport factor 2	Intracellular trafficking, secretion, and vesicular transport	CELLULAR PROCESSES AND SIGNALING	982608	39416.CAZ82165	2.23e-57	180.0	KOG2104@1|root,KOG2104@2759|Eukaryota,3A7II@33154|Opisthokonta,3P3YM@4751|Fungi,3QW95@4890|Ascomycota	4751|Fungi	U	nuclear transport factor	NTF2	GO:0003674,GO:0005488,GO:0005515,GO:0005575,GO:0005622,GO:0005623,GO:0005634,GO:0005635,GO:0006606,GO:0006810,GO:0006886,GO:0006913,GO:0008104,GO:0008150,GO:0008536,GO:0012505,GO:0015031,GO:0015833,GO:0016020,GO:0016021,GO:0017016,GO:0017038,GO:0019899,GO:0031090,GO:0031224,GO:0031267,GO:0031965,GO:0031967,GO:0031975,GO:0033036,GO:0033365,GO:0034504,GO:0034613,GO:0042886,GO:0043226,GO:0043227,GO:…	-	-	-	-	-	-	-	-	-	0
gene_6105	1083671	10	1	20	17	0.209558	0.199572	0.520133	0.664992	#N/A	#N/A	#N/A	#N/A	#N/A	#N/A	#N/A	#N/A	#N/A	#N/A	#N/A	#N/A	#N/A	#N/A	#N/A	#N/A	#N/A	#N/A	#N/A	#N/A	#N/A	#N/A	#N/A	#N/A	#N/A	#N/A	#N/A
gene_6107	1048159	23174	1728	3796	3803	458.526	107.112	85.6237	90.9576	#N/A	#N/A	#N/A	#N/A	#N/A	#N/A	#N/A	1048159	1182553.XP_007750500.1	1.56e-10	61.2	2F4JV@1|root,2T5JU@2759|Eukaryota,3AT8M@33154|Opisthokonta,3PI5V@4751|Fungi,3R60C@4890|Ascomycota,20P96@147545|Eurotiomycetes,3MXVC@451870|Chaetothyriomycetidae	4751|Fungi	-	-	-	-	-	-	-	-	-	-	-	-	-	0
gene_6108	1083675	19828	4740	11436	10659	36.7899	27.7832	23.3181	23.3821	#N/A	#N/A	#N/A	#N/A	#N/A	#N/A	#N/A	1083675	39416.CAZ82167	0.0	1244.0	2CXX3@1|root,2S0D7@2759|Eukaryota,39VQ9@33154|Opisthokonta,3NXVN@4751|Fungi,3QNVU@4890|Ascomycota	4751|Fungi	P	Transcription factor	-	-	-	-	-	-	-	-	-	-	-	0
gene_6109	982620	16799	1801	4024	3862	54.2186	17.9677	14.2127	14.6947	KOG2533	Permease of the major facilitator superfamily	Carbohydrate transport and metabolism	METABOLISM	Permease of the major facilitator superfamily	Carbohydrate transport and metabolism	METABOLISM	982620	109760.SPPG_09076T0	4.8e-208	596.0	COG0477@1|root,KOG2533@2759|Eukaryota,38D65@33154|Opisthokonta,3NVM3@4751|Fungi	4751|Fungi	G	transporter	-	-	-	-	-	-	-	-	-	-	-	0
gene_6110	1101258	174646	14279	56734	52322	818.75	211.418	294.002	291.101	#N/A	#N/A	#N/A	#N/A	#N/A	#N/A	#N/A	1101258	39416.CAZ82168	1.24e-156	452.0	2AX57@1|root,2S5ST@2759|Eukaryota,3AJSI@33154|Opisthokonta,3Q49A@4751|Fungi,3R2IX@4890|Ascomycota	4751|Fungi	-	-	-	-	-	-	-	-	-	-	-	-	-	0
gene_6111	58349	16757	1233	5426	5439	547.315	124.945	195.058	210.26	#N/A	#N/A	#N/A	#N/A	#N/A	#N/A	#N/A	#N/A	#N/A	#N/A	#N/A	#N/A	#N/A	#N/A	#N/A	#N/A	#N/A	#N/A	#N/A	#N/A	#N/A	#N/A	#N/A	#N/A	#N/A	#N/A	#N/A
gene_6113	1114851	30218	2081	9945	9126	99.1934	21.4917	35.9313	35.4894	KOG0471	Alpha-amylase	Carbohydrate transport and metabolism	METABOLISM	Alpha-amylase	Carbohydrate transport and metabolism	METABOLISM	1114851	39416.CAZ83054	2.72e-300	822.0	COG0366@1|root,KOG0471@2759|Eukaryota,38EYC@33154|Opisthokonta,3NV3E@4751|Fungi,3QK27@4890|Ascomycota	4751|Fungi	G	alpha-amylase	-	-	3.2.1.1	ko:K01176	ko00500,ko01100,ko04973,map00500,map01100,map04973	-	R02108,R02112,R11262	-	ko00000,ko00001,ko01000	-	GH13	0
gene_6114	1101260	4346	1479	2535	2371	21.9597	23.4999	14.0481	14.1289	#N/A	#N/A	#N/A	#N/A	#N/A	#N/A	#N/A	1101260	39416.CAZ82171	2.34e-237	657.0	2EB1P@1|root,2SH7B@2759|Eukaryota,38BAT@33154|Opisthokonta,3NXB2@4751|Fungi,3QR9R@4890|Ascomycota	4751|Fungi	-	-	-	-	-	-	-	-	-	-	-	-	-	0
gene_6115	982604	461	298	752	645	1.08467	2.21004	1.91949	1.8063	#N/A	#N/A	#N/A	#N/A	#N/A	#N/A	#N/A	#N/A	#N/A	#N/A	#N/A	#N/A	#N/A	#N/A	#N/A	#N/A	#N/A	#N/A	#N/A	#N/A	#N/A	#N/A	#N/A	#N/A	#N/A	#N/A	#N/A
gene_6116	1083688	2319	726	1837	1610	8.11864	7.84683	6.93376	6.58272	#N/A	#N/A	#N/A	#N/A	#N/A	#N/A	#N/A	1083688	39416.CAZ82171	6.07e-80	257.0	2EB1P@1|root,2SH7B@2759|Eukaryota,38BAT@33154|Opisthokonta,3NXB2@4751|Fungi,3QR9R@4890|Ascomycota	4751|Fungi	-	-	-	-	-	-	-	-	-	-	-	-	-	0
gene_6118	1083693	8577	805	11407	11020	30.0978	8.92686	44.0684	45.9407	#N/A	#N/A	#N/A	#N/A	#N/A	#N/A	#N/A	#N/A	#N/A	#N/A	#N/A	#N/A	#N/A	#N/A	#N/A	#N/A	#N/A	#N/A	#N/A	#N/A	#N/A	#N/A	#N/A	#N/A	#N/A	#N/A	#N/A
gene_6119	1101263	7	0	31	17	0.0813422	0	0.460335	0.250789	#N/A	#N/A	#N/A	#N/A	#N/A	#N/A	#N/A	#N/A	#N/A	#N/A	#N/A	#N/A	#N/A	#N/A	#N/A	#N/A	#N/A	#N/A	#N/A	#N/A	#N/A	#N/A	#N/A	#N/A	#N/A	#N/A	#N/A
gene_6120	1083697	13532	4673	15601	15053	72.9282	79.1122	92.6656	95.6456	KOG3229	Vacuolar sorting protein VPS24	Intracellular trafficking, secretion, and vesicular transport	CELLULAR PROCESSES AND SIGNALING	Vacuolar sorting protein VPS24	Intracellular trafficking, secretion, and vesicular transport	CELLULAR PROCESSES AND SIGNALING	1083697	39416.CAZ82173	5.37e-122	351.0	COG5491@1|root,KOG3229@2759|Eukaryota,39V59@33154|Opisthokonta,3P12C@4751|Fungi,3QRQ8@4890|Ascomycota	4751|Fungi	U	Belongs to the SNF7 family	VPS24	GO:0000815,GO:0005575,GO:0005622,GO:0005623,GO:0005737,GO:0005768,GO:0005829,GO:0006508,GO:0006511,GO:0006807,GO:0006810,GO:0006811,GO:0006820,GO:0006862,GO:0006886,GO:0006900,GO:0006996,GO:0007032,GO:0007034,GO:0008104,GO:0008150,GO:0008152,GO:0009056,GO:0009057,GO:0009987,GO:0010008,GO:0010256,GO:0012505,GO:0015031,GO:0015711,GO:0015748,GO:0015833,GO:0015865,GO:0015867,GO:0015868,GO:0015893,GO:…	-	ko:K12193	ko04144,ko04217,map04144,map04217	M00412	-	-	ko00000,ko00001,ko00002,ko04131,ko04147	-	-	0
gene_6121	982618	43387	38667	209807	203306	381.109	1082.42	2086.55	2151.51	KOG3158	HSP90 co-chaperone p23	Posttranslational modification, protein turnover, chaperones	CELLULAR PROCESSES AND SIGNALING	HSP90 co-chaperone p23	Posttranslational modification, protein turnover, chaperones	CELLULAR PROCESSES AND SIGNALING	982618	39416.CAZ82174	1.35e-112	330.0	KOG3158@1|root,KOG3158@2759|Eukaryota,3A1J4@33154|Opisthokonta,3P2NF@4751|Fungi,3QU0J@4890|Ascomycota	4751|Fungi	O	Hsp90 binding co-chaperone (Sba1)	wos2	GO:0003674,GO:0005488,GO:0005515,GO:0005575,GO:0005622,GO:0005623,GO:0005634,GO:0005737,GO:0006457,GO:0008150,GO:0009889,GO:0009891,GO:0009893,GO:0009987,GO:0010556,GO:0010557,GO:0010604,GO:0010638,GO:0019219,GO:0019222,GO:0031323,GO:0031325,GO:0031326,GO:0031328,GO:0032204,GO:0032206,GO:0032210,GO:0032212,GO:0033043,GO:0033044,GO:0043226,GO:0043227,GO:0043229,GO:0043231,GO:0043392,GO:0044092,GO:…	-	-	-	-	-	-	-	-	-	0
gene_6122	982665	18203	4573	11995	11809	107.731	85.6765	79.3742	83.6499	KOG1763	Uncharacterized conserved protein, contains CCCH-type Zn-finger	General function prediction only	POORLY CHARACTERIZED	Uncharacterized conserved protein, contains CCCH-type Zn-finger	General function prediction only	POORLY CHARACTERIZED	982665	39416.CAZ82175	3.29e-203	566.0	COG5252@1|root,KOG1763@2759|Eukaryota,38BDX@33154|Opisthokonta,3NUR0@4751|Fungi,3QMX9@4890|Ascomycota	4751|Fungi	S	Ccch finger dna binding protein	TMA46	GO:0002181,GO:0003674,GO:0003676,GO:0003723,GO:0003729,GO:0005488,GO:0005575,GO:0005622,GO:0005623,GO:0005737,GO:0006403,GO:0006405,GO:0006406,GO:0006412,GO:0006518,GO:0006611,GO:0006807,GO:0006810,GO:0006886,GO:0006913,GO:0008104,GO:0008150,GO:0008152,GO:0009058,GO:0009059,GO:0009987,GO:0010467,GO:0015031,GO:0015833,GO:0015931,GO:0016973,GO:0019538,GO:0031503,GO:0033036,GO:0034613,GO:0034641,GO:…	-	-	-	-	-	-	-	-	-	0
gene_6123	1114858	65732	17459	69787	65089	455.254	382.848	541.92	539.801	KOG0533	RRM motif-containing protein	RNA processing and modification	INFORMATION STORAGE AND PROCESSING	RRM motif-containing protein	RNA processing and modification	INFORMATION STORAGE AND PROCESSING	1114858	39416.CAZ82176	5.04e-143	407.0	KOG0533@1|root,KOG0533@2759|Eukaryota,39YV4@33154|Opisthokonta,3NXQF@4751|Fungi,3QS6Y@4890|Ascomycota	4751|Fungi	A	rna annealing protein	YRA1	GO:0000346,GO:0003674,GO:0003676,GO:0003723,GO:0004857,GO:0005488,GO:0005575,GO:0005622,GO:0005623,GO:0005634,GO:0006139,GO:0006259,GO:0006281,GO:0006283,GO:0006289,GO:0006403,GO:0006405,GO:0006406,GO:0006611,GO:0006725,GO:0006807,GO:0006810,GO:0006886,GO:0006913,GO:0006950,GO:0006974,GO:0008104,GO:0008150,GO:0008152,GO:0009987,GO:0010467,GO:0015031,GO:0015833,GO:0015931,GO:0016973,GO:0030234,GO:…	-	ko:K12881	ko03013,ko03015,ko03040,ko05168,map03013,map03015,map03040,map05168	M00406,M00430	-	-	ko00000,ko00001,ko00002,ko03019,ko03041	-	-	0
gene_6124	911556	12229	830	12782	13024	53.3068	11.5297	61.7022	66.7549	#N/A	#N/A	#N/A	#N/A	#N/A	#N/A	#N/A	911556	337075.U4L5C4	1.25e-181	533.0	COG4294@1|root,2QTMI@2759|Eukaryota,38EU1@33154|Opisthokonta,3NXY6@4751|Fungi,3QRQ1@4890|Ascomycota	4751|Fungi	L	endonuclease	-	GO:0000002,GO:0000217,GO:0000404,GO:0003674,GO:0003676,GO:0003677,GO:0003690,GO:0003824,GO:0004518,GO:0004519,GO:0004520,GO:0004536,GO:0005488,GO:0005575,GO:0005622,GO:0005623,GO:0005634,GO:0005737,GO:0005739,GO:0006139,GO:0006259,GO:0006281,GO:0006290,GO:0006298,GO:0006725,GO:0006807,GO:0006950,GO:0006974,GO:0006996,GO:0007005,GO:0008150,GO:0008152,GO:0009314,GO:0009411,GO:0009416,GO:0009628,GO:…	-	ko:K13281	-	-	-	-	ko00000,ko01000	-	-	0
gene_6126	1083715	108	47	516	489	0.291152	0.355051	1.50906	1.49308	#N/A	#N/A	#N/A	#N/A	#N/A	#N/A	#N/A	#N/A	#N/A	#N/A	#N/A	#N/A	#N/A	#N/A	#N/A	#N/A	#N/A	#N/A	#N/A	#N/A	#N/A	#N/A	#N/A	#N/A	#N/A	#N/A	#N/A
gene_6127	1114860	15075	8270	14012	12409	33.6284	58.1697	34.2639	32.7617	KOG0822	Protein kinase inhibitor	Cell cycle control, cell division, chromosome partitioning	METABOLISM	Protein kinase inhibitor	Cell cycle control, cell division, chromosome partitioning	METABOLISM	1114860	39416.CAZ82179	0.0	1266.0	KOG0822@1|root,KOG0822@2759|Eukaryota,38FAK@33154|Opisthokonta,3NVXA@4751|Fungi,3QMV1@4890|Ascomycota	4751|Fungi	H	Belongs to the class I-like SAM-binding methyltransferase superfamily	-	GO:0000086,GO:0000144,GO:0000278,GO:0000399,GO:0003674,GO:0003824,GO:0005575,GO:0005622,GO:0005623,GO:0005634,GO:0005737,GO:0005815,GO:0005816,GO:0005824,GO:0005829,GO:0005856,GO:0005933,GO:0005935,GO:0005938,GO:0005940,GO:0006325,GO:0006355,GO:0006464,GO:0006479,GO:0006807,GO:0006950,GO:0006970,GO:0006996,GO:0007049,GO:0007163,GO:0008104,GO:0008150,GO:0008152,GO:0008168,GO:0008170,GO:0008213,GO:…	2.1.1.320	ko:K02516	ko03013,ko04011,ko04111,map03013,map04011,map04111	-	R11216,R11218,R11220	RC00003,RC02120,RC03389,RC03391	ko00000,ko00001,ko01000,ko03036,ko03041	-	-	0
gene_6128	1126525	805	166	1160	1047	13.3822	8.67311	21.5464	20.8729	#N/A	#N/A	#N/A	#N/A	#N/A	#N/A	#N/A	#N/A	#N/A	#N/A	#N/A	#N/A	#N/A	#N/A	#N/A	#N/A	#N/A	#N/A	#N/A	#N/A	#N/A	#N/A	#N/A	#N/A	#N/A	#N/A	#N/A
gene_6129	59799	648	141	1059	1007	4.05316	3.02776	7.92559	8.17609	#N/A	#N/A	#N/A	#N/A	#N/A	#N/A	#N/A	#N/A	#N/A	#N/A	#N/A	#N/A	#N/A	#N/A	#N/A	#N/A	#N/A	#N/A	#N/A	#N/A	#N/A	#N/A	#N/A	#N/A	#N/A	#N/A	#N/A
gene_6130	982644	17422	4659	12852	11242	81.4409	69.1003	66.7698	62.544	#N/A	#N/A	#N/A	#N/A	#N/A	#N/A	#N/A	982644	39416.CAZ82181	1.95e-189	537.0	2CT35@1|root,2S4AX@2759|Eukaryota,38FRS@33154|Opisthokonta,3NUAG@4751|Fungi,3QN1Q@4890|Ascomycota	4751|Fungi	S	Fungal specific transcription factor domain	-	-	-	-	-	-	-	-	-	-	-	0
gene_6132	1083738	1	3	1	2	0	0	0.016799	0	#N/A	#N/A	#N/A	#N/A	#N/A	#N/A	#N/A	1083738	85982.XP_007319369.1	3.09e-25	111.0	2EF4H@1|root,2SIGD@2759|Eukaryota,3AJ8M@33154|Opisthokonta,3PBYE@4751|Fungi,3V3ZK@5204|Basidiomycota,225QA@155619|Agaricomycetes	4751|Fungi	-	-	-	-	-	-	-	-	-	-	-	-	-	0
gene_6133	1083739	0	0	0	1	0.0221683	0.142995	0.05099	0	#N/A	#N/A	#N/A	#N/A	#N/A	#N/A	#N/A	#N/A	#N/A	#N/A	#N/A	#N/A	#N/A	#N/A	#N/A	#N/A	#N/A	#N/A	#N/A	#N/A	#N/A	#N/A	#N/A	#N/A	#N/A	#N/A	#N/A
gene_6134	982659	3	0	15	3	0.549599	0	3.06722	0.642298	#N/A	#N/A	#N/A	#N/A	#N/A	#N/A	#N/A	#N/A	#N/A	#N/A	#N/A	#N/A	#N/A	#N/A	#N/A	#N/A	#N/A	#N/A	#N/A	#N/A	#N/A	#N/A	#N/A	#N/A	#N/A	#N/A	#N/A
gene_6135	1101272	93327	47824	52007	47231	262.506	424.291	161.658	158.478	KOG2404	Fumarate reductase, flavoprotein subunit	Energy production and conversion	METABOLISM	Fumarate reductase, flavoprotein subunit	Energy production and conversion	METABOLISM	1101272	39416.CAZ84527	0.0	1126.0	COG1053@1|root,COG5274@1|root,KOG0537@2759|Eukaryota,KOG2404@2759|Eukaryota,38FMG@33154|Opisthokonta,3NU5S@4751|Fungi,3QK03@4890|Ascomycota	4751|Fungi	C	fumarate reductase	OSM2	GO:0003674,GO:0003824,GO:0005575,GO:0005622,GO:0005623,GO:0005737,GO:0005739,GO:0005783,GO:0005829,GO:0005886,GO:0006082,GO:0006091,GO:0006099,GO:0006101,GO:0006106,GO:0006139,GO:0006457,GO:0006725,GO:0006732,GO:0006753,GO:0006793,GO:0006796,GO:0006807,GO:0006950,GO:0008150,GO:0008152,GO:0009060,GO:0009117,GO:0009628,GO:0009987,GO:0012505,GO:0015980,GO:0016020,GO:0016156,GO:0016491,GO:0016627,GO:…	-	ko:K18561	-	-	-	-	ko00000,ko01000	-	-	0
gene_6136	1141958	0	0	2	3	0.0133324	0	0.0223045	0.0555939	#N/A	#N/A	#N/A	#N/A	#N/A	#N/A	#N/A	#N/A	#N/A	#N/A	#N/A	#N/A	#N/A	#N/A	#N/A	#N/A	#N/A	#N/A	#N/A	#N/A	#N/A	#N/A	#N/A	#N/A	#N/A	#N/A	#N/A
gene_6137	61668	5041	533	3144	2832	22.2071	7.6887	15.428	14.9042	#N/A	#N/A	#N/A	#N/A	#N/A	#N/A	#N/A	#N/A	#N/A	#N/A	#N/A	#N/A	#N/A	#N/A	#N/A	#N/A	#N/A	#N/A	#N/A	#N/A	#N/A	#N/A	#N/A	#N/A	#N/A	#N/A	#N/A
gene_6138	1126546	6561	678	6579	6542	221.565	72.8883	258.372	269.374	#N/A	#N/A	#N/A	#N/A	#N/A	#N/A	#N/A	1126546	39416.CAZ79454	1.96e-70	213.0	COG0011@1|root,2S45I@2759|Eukaryota,3A3N1@33154|Opisthokonta,3P47H@4751|Fungi,3QW64@4890|Ascomycota	4751|Fungi	S	cell wall biogenesis protein	ECM15	GO:0005575,GO:0005622,GO:0005623,GO:0005634,GO:0005737,GO:0005829,GO:0043226,GO:0043227,GO:0043229,GO:0043231,GO:0044424,GO:0044444,GO:0044464	-	-	-	-	-	-	-	-	-	0
gene_6139	61751	1254	137	1586	1385	18.7319	6.71435	26.7859	24.3113	#N/A	#N/A	#N/A	#N/A	#N/A	#N/A	#N/A	#N/A	#N/A	#N/A	#N/A	#N/A	#N/A	#N/A	#N/A	#N/A	#N/A	#N/A	#N/A	#N/A	#N/A	#N/A	#N/A	#N/A	#N/A	#N/A	#N/A
gene_6141	1083753	13	1	43	51	0.152248	0.0403345	0.590522	0.761609	#N/A	#N/A	#N/A	#N/A	#N/A	#N/A	#N/A	#N/A	#N/A	#N/A	#N/A	#N/A	#N/A	#N/A	#N/A	#N/A	#N/A	#N/A	#N/A	#N/A	#N/A	#N/A	#N/A	#N/A	#N/A	#N/A	#N/A
gene_6143	1083813	13514	2217	5431	5069	29.3047	15.1305	12.9886	13.026	KOG0305	Anaphase promoting complex, Cdc20, Cdh1, and Ama1 subunits	Cell cycle control, cell division, chromosome partitioning	METABOLISM	Anaphase promoting complex, Cdc20, Cdh1, and Ama1 subunits	Cell cycle control, cell division, chromosome partitioning	METABOLISM	1083813	39416.CAZ81272	0.0	1108.0	COG2319@1|root,KOG0305@2759|Eukaryota,38D8U@33154|Opisthokonta,3NWFX@4751|Fungi,3QJYS@4890|Ascomycota	4751|Fungi	DO	WD repeat-containing protein slp1	slp1	GO:0000070,GO:0000075,GO:0000151,GO:0000152,GO:0000278,GO:0000280,GO:0000819,GO:0003674,GO:0005488,GO:0005575,GO:0005622,GO:0005623,GO:0005634,GO:0005680,GO:0005737,GO:0006508,GO:0006511,GO:0006807,GO:0006996,GO:0007049,GO:0007059,GO:0007088,GO:0007093,GO:0007094,GO:0007346,GO:0008104,GO:0008150,GO:0008152,GO:0009056,GO:0009057,GO:0009893,GO:0009894,GO:0009896,GO:0009987,GO:0010498,GO:0010564,GO:…	-	ko:K03363	ko04110,ko04111,ko04113,ko04114,ko04120,ko05166,ko05203,map04110,map04111,map04113,map04114,map04120,map05166,map05203	M00389	-	-	ko00000,ko00001,ko00002,ko03036,ko04121	-	-	0
gene_6144	1101275	24677	4810	10602	10148	148.002	91.6863	71.016	72.5435	#N/A	#N/A	#N/A	#N/A	#N/A	#N/A	#N/A	1101275	39416.CAZ81271	1.38e-216	599.0	28IAW@1|root,2QQMC@2759|Eukaryota,38D97@33154|Opisthokonta,3NZ4V@4751|Fungi,3QSY4@4890|Ascomycota	4751|Fungi	J	Methyltransferase that performs auto-methylation (By similarity). No other methyl-accepting substrate has been identified yet (By similarity). Component of the velvet transcription factor complex that acts as a global regulator for secondary metabolite gene expression	laeA	GO:0000003,GO:0003006,GO:0003674,GO:0003824,GO:0005575,GO:0005622,GO:0005623,GO:0005634,GO:0006082,GO:0006518,GO:0006725,GO:0006790,GO:0006807,GO:0007049,GO:0008150,GO:0008152,GO:0008168,GO:0009058,GO:0009308,GO:0009403,GO:0009404,GO:0009405,GO:0009605,GO:0009607,GO:0009653,GO:0009889,GO:0009891,GO:0009893,GO:0009987,GO:0010564,GO:0010565,GO:0010720,GO:0010913,GO:0010914,GO:0016740,GO:0016741,GO:…	-	-	-	-	-	-	-	-	-	0
gene_6145	1126594	2873	1475	3133	2904	3.47586	5.61297	4.11698	4.13052	#N/A	#N/A	#N/A	#N/A	#N/A	#N/A	#N/A	#N/A	#N/A	#N/A	#N/A	#N/A	#N/A	#N/A	#N/A	#N/A	#N/A	#N/A	#N/A	#N/A	#N/A	#N/A	#N/A	#N/A	#N/A	#N/A	#N/A
gene_6146	982973	15505	5728	11614	10958	63.7715	74.7061	52.755	53.3977	KOG0143	Iron/ascorbate family oxidoreductases	Secondary metabolites biosynthesis, transport and catabolism	METABOLISM	Iron/ascorbate family oxidoreductases	Secondary metabolites biosynthesis, transport and catabolism	METABOLISM	982973	39416.CAZ81268	2.44e-270	747.0	COG3491@1|root,KOG0143@2759|Eukaryota,38V0G@33154|Opisthokonta,3NW5I@4751|Fungi,3QMIB@4890|Ascomycota	4751|Fungi	Q	Belongs to the iron ascorbate-dependent oxidoreductase family	-	-	-	-	-	-	-	-	-	-	-	0
gene_6147	982928	87102	14222	20511	18590	200.287	102.735	51.8164	50.3435	#N/A	#N/A	#N/A	#N/A	#N/A	#N/A	#N/A	982928	39416.CAZ81267	0.0	1355.0	2CNHS@1|root,2QWE4@2759|Eukaryota,38GY7@33154|Opisthokonta,3NY50@4751|Fungi,3QNF0@4890|Ascomycota	4751|Fungi	G	Alpha-L-rhamnosidase	-	-	-	-	-	-	-	-	-	-	-	0
gene_6148	1126601	0	0	0	0	0	0	0	0	#N/A	#N/A	#N/A	#N/A	#N/A	#N/A	#N/A	#N/A	#N/A	#N/A	#N/A	#N/A	#N/A	#N/A	#N/A	#N/A	#N/A	#N/A	#N/A	#N/A	#N/A	#N/A	#N/A	#N/A	#N/A	#N/A	#N/A
gene_6149	1083834	19	14	124	141	0.160686	0.375271	1.17598	1.42406	#N/A	#N/A	#N/A	#N/A	#N/A	#N/A	#N/A	#N/A	#N/A	#N/A	#N/A	#N/A	#N/A	#N/A	#N/A	#N/A	#N/A	#N/A	#N/A	#N/A	#N/A	#N/A	#N/A	#N/A	#N/A	#N/A	#N/A
gene_6150	63213	716	321	1346	1196	3.89163	5.44413	8.12396	7.70306	#N/A	#N/A	#N/A	#N/A	#N/A	#N/A	#N/A	#N/A	#N/A	#N/A	#N/A	#N/A	#N/A	#N/A	#N/A	#N/A	#N/A	#N/A	#N/A	#N/A	#N/A	#N/A	#N/A	#N/A	#N/A	#N/A	#N/A
gene_6152	1083839	29228	9497	24709	23484	50.422	51.8547	46.7952	48.1886	KOG0379	Kelch repeat-containing proteins	General function prediction only	POORLY CHARACTERIZED	Kelch repeat-containing proteins	General function prediction only	POORLY CHARACTERIZED	1083839	39416.CAZ81264	0.0	1426.0	KOG0379@1|root,KOG1987@1|root,KOG0379@2759|Eukaryota,KOG1987@2759|Eukaryota,38C7R@33154|Opisthokonta,3NUIY@4751|Fungi,3QJUC@4890|Ascomycota	4751|Fungi	DZ	Kelch repeat protein	-	-	-	-	-	-	-	-	-	-	-	0
gene_6153	896787	331244	27420	15756	14581	760.264	198.102	39.8933	39.5583	#N/A	#N/A	#N/A	#N/A	#N/A	#N/A	#N/A	896787	39416.CAZ81262	0.0	1199.0	2CYVF@1|root,2S6P7@2759|Eukaryota,3A1TS@33154|Opisthokonta,3P39Q@4751|Fungi,3QV48@4890|Ascomycota	4751|Fungi	S	bZIP family transcription factor	-	-	-	-	-	-	-	-	-	-	-	0
gene_6156	1126612	886	1205	411	385	4.98311	21.1876	2.39378	2.50186	KOG0024	Sorbitol dehydrogenase	Secondary metabolites biosynthesis, transport and catabolism	METABOLISM	Sorbitol dehydrogenase	Secondary metabolites biosynthesis, transport and catabolism	METABOLISM	1126612	39416.CAZ81257	4.04e-243	669.0	COG1063@1|root,KOG0024@2759|Eukaryota,38BYX@33154|Opisthokonta,3NU8H@4751|Fungi,3QNCA@4890|Ascomycota	4751|Fungi	Q	Dehydrogenase	xdhA	GO:0003674,GO:0003824,GO:0003939,GO:0005975,GO:0005996,GO:0005997,GO:0005999,GO:0006059,GO:0006066,GO:0006793,GO:0006796,GO:0008150,GO:0008152,GO:0009056,GO:0009058,GO:0009987,GO:0016051,GO:0016052,GO:0016491,GO:0016614,GO:0016616,GO:0019318,GO:0019321,GO:0019322,GO:0019323,GO:0019400,GO:0019405,GO:0019407,GO:0019519,GO:0019527,GO:0019637,GO:0019697,GO:0019751,GO:0031320,GO:0042732,GO:0042843,GO:…	1.1.1.14,1.1.1.9	ko:K00008,ko:K05351	ko00040,ko00051,ko01100,map00040,map00051,map01100	M00014	R00875,R01896	RC00085,RC00102	ko00000,ko00001,ko00002,ko01000	-	-	0
gene_6157	1083858	7338	2934	6755	6421	12.7981	15.956	12.84	13.2108	KOG2230	Predicted beta-mannosidase	Carbohydrate transport and metabolism	METABOLISM	Predicted beta-mannosidase	Carbohydrate transport and metabolism	METABOLISM	1083858	39416.CAZ81256	0.0	1528.0	COG3250@1|root,KOG2230@2759|Eukaryota,38CZF@33154|Opisthokonta,3NYVS@4751|Fungi,3QKJB@4890|Ascomycota	4751|Fungi	G	beta-mannosidase	-	-	3.2.1.25	ko:K01192	ko00511,ko04142,map00511,map04142	-	-	-	ko00000,ko00001,ko01000	-	-	0
gene_6158	1025081	260	154	622	723	0.632064	1.17066	1.65839	2.03966	KOG0254	Predicted transporter (major facilitator superfamily)	General function prediction only	POORLY CHARACTERIZED	Predicted transporter (major facilitator superfamily)	General function prediction only	POORLY CHARACTERIZED	1025081	39416.CAZ81255	0.0	954.0	KOG0254@1|root,KOG0254@2759|Eukaryota,3998G@33154|Opisthokonta,3NXMN@4751|Fungi,3QMEI@4890|Ascomycota	4751|Fungi	P	Belongs to the major facilitator superfamily. Sugar transporter (TC 2.A.1.1) family	-	-	-	-	-	-	-	-	-	-	-	0
gene_6159	1101284	103720	24286	50451	44208	638.975	473.756	345.807	323.91	#N/A	#N/A	#N/A	#N/A	#N/A	#N/A	#N/A	#N/A	#N/A	#N/A	#N/A	#N/A	#N/A	#N/A	#N/A	#N/A	#N/A	#N/A	#N/A	#N/A	#N/A	#N/A	#N/A	#N/A	#N/A	#N/A	#N/A
gene_6160	1083873	1459	617	3701	3472	15.2993	19.4312	39.994	41.3123	#N/A	#N/A	#N/A	#N/A	#N/A	#N/A	#N/A	#N/A	#N/A	#N/A	#N/A	#N/A	#N/A	#N/A	#N/A	#N/A	#N/A	#N/A	#N/A	#N/A	#N/A	#N/A	#N/A	#N/A	#N/A	#N/A	#N/A
gene_6161	64324	2906	1074	2790	2219	44.6671	52.2264	48.4991	42.4225	#N/A	#N/A	#N/A	#N/A	#N/A	#N/A	#N/A	#N/A	#N/A	#N/A	#N/A	#N/A	#N/A	#N/A	#N/A	#N/A	#N/A	#N/A	#N/A	#N/A	#N/A	#N/A	#N/A	#N/A	#N/A	#N/A	#N/A
gene_6162	982976	28482	7435	13292	11872	55.839	45.5836	28.5124	27.497	KOG1721	FOG: Zn-finger	General function prediction only	POORLY CHARACTERIZED	FOG: Zn-finger	General function prediction only	POORLY CHARACTERIZED	982976	39416.CAZ81251	0.0	1444.0	KOG1721@1|root,KOG1721@2759|Eukaryota,39YQC@33154|Opisthokonta,3NWUF@4751|Fungi,3QRQC@4890|Ascomycota	4751|Fungi	IQ	C2H2 type zinc finger domain	-	-	-	-	-	-	-	-	-	-	-	0
gene_6163	1126619	43	2	24	26	0.325832	0	0.18365	0.292519	#N/A	#N/A	#N/A	#N/A	#N/A	#N/A	#N/A	#N/A	#N/A	#N/A	#N/A	#N/A	#N/A	#N/A	#N/A	#N/A	#N/A	#N/A	#N/A	#N/A	#N/A	#N/A	#N/A	#N/A	#N/A	#N/A	#N/A
gene_6164	64425	22	2	579	560	0.118348	0.0374344	3.88513	3.90893	#N/A	#N/A	#N/A	#N/A	#N/A	#N/A	#N/A	64425	83344.XP_007930952.1	3.99e-15	79.0	2DIF7@1|root,2S5YK@2759|Eukaryota,3A7YJ@33154|Opisthokonta,3P42Y@4751|Fungi,3QX4U@4890|Ascomycota,2033G@147541|Dothideomycetes,3MMUZ@451867|Dothideomycetidae	4751|Fungi	-	-	-	-	-	-	-	-	-	-	-	-	-	0
gene_6165	1126630	1196	700	2450	2312	12.6615	23.8562	29.1674	28.8251	#N/A	#N/A	#N/A	#N/A	#N/A	#N/A	#N/A	#N/A	#N/A	#N/A	#N/A	#N/A	#N/A	#N/A	#N/A	#N/A	#N/A	#N/A	#N/A	#N/A	#N/A	#N/A	#N/A	#N/A	#N/A	#N/A	#N/A
gene_6166	982958	5812	1401	4844	4318	42.9417	28.3082	32.5337	30.3481	KOG0564	5,10-methylenetetrahydrofolate reductase	Amino acid transport and metabolism	METABOLISM	5,10-methylenetetrahydrofolate reductase	Amino acid transport and metabolism	METABOLISM	982958	39416.CAZ85771	2.44e-164	477.0	COG0685@1|root,KOG0564@2759|Eukaryota,38D0F@33154|Opisthokonta,3NWPE@4751|Fungi,3QPWW@4890|Ascomycota	4751|Fungi	E	Methylenetetrahydrofolate reductase	MET13	GO:0000096,GO:0000097,GO:0003674,GO:0003824,GO:0004489,GO:0005575,GO:0005622,GO:0005623,GO:0005737,GO:0005739,GO:0005829,GO:0006082,GO:0006520,GO:0006555,GO:0006730,GO:0006790,GO:0006807,GO:0008150,GO:0008152,GO:0008652,GO:0009058,GO:0009066,GO:0009067,GO:0009086,GO:0009987,GO:0016053,GO:0016491,GO:0016645,GO:0016646,GO:0019752,GO:0043226,GO:0043227,GO:0043229,GO:0043231,GO:0043436,GO:0044237,GO:…	1.5.1.20	ko:K00297	ko00670,ko00720,ko01100,ko01120,ko01200,ko01523,map00670,map00720,map01100,map01120,map01200,map01523	M00377	R01224,R07168	RC00081	ko00000,ko00001,ko00002,ko01000	-	-	0
gene_6167	1083882	6662	1787	5451	4605	24.1518	21.1045	21.2112	19.4539	KOG0564	5,10-methylenetetrahydrofolate reductase	Amino acid transport and metabolism	METABOLISM	5,10-methylenetetrahydrofolate reductase	Amino acid transport and metabolism	METABOLISM	1083882	39416.CAZ85771	4.35e-219	616.0	COG0685@1|root,KOG0564@2759|Eukaryota,38D0F@33154|Opisthokonta,3NWPE@4751|Fungi,3QPWW@4890|Ascomycota	4751|Fungi	E	Methylenetetrahydrofolate reductase	MET13	GO:0000096,GO:0000097,GO:0003674,GO:0003824,GO:0004489,GO:0005575,GO:0005622,GO:0005623,GO:0005737,GO:0005739,GO:0005829,GO:0006082,GO:0006520,GO:0006555,GO:0006730,GO:0006790,GO:0006807,GO:0008150,GO:0008152,GO:0008652,GO:0009058,GO:0009066,GO:0009067,GO:0009086,GO:0009987,GO:0016053,GO:0016491,GO:0016645,GO:0016646,GO:0019752,GO:0043226,GO:0043227,GO:0043229,GO:0043231,GO:0043436,GO:0044237,GO:…	1.5.1.20	ko:K00297	ko00670,ko00720,ko01100,ko01120,ko01200,ko01523,map00670,map00720,map01100,map01120,map01200,map01523	M00377	R01224,R07168	RC00081	ko00000,ko00001,ko00002,ko01000	-	-	0
gene_6169	982914	23507	4724	21075	19003	85.9189	54.3452	84.7964	82.1902	#N/A	#N/A	#N/A	#N/A	#N/A	#N/A	#N/A	982914	39416.CAZ81249	7.31e-260	723.0	2DTVH@1|root,2S6IQ@2759|Eukaryota,3A5G6@33154|Opisthokonta,3P68K@4751|Fungi	4751|Fungi	-	-	-	-	-	-	-	-	-	-	-	-	-	0
gene_6170	1126637	1	0	0	0	0	0	0	0	#N/A	#N/A	#N/A	#N/A	#N/A	#N/A	#N/A	#N/A	#N/A	#N/A	#N/A	#N/A	#N/A	#N/A	#N/A	#N/A	#N/A	#N/A	#N/A	#N/A	#N/A	#N/A	#N/A	#N/A	#N/A	#N/A	#N/A
gene_6171	64849	93103	29313	92907	87654	359.84	357.575	396.349	402.153	#N/A	#N/A	#N/A	#N/A	#N/A	#N/A	#N/A	64849	39416.CAZ85213	6.57e-254	698.0	COG0685@1|root,2QR1E@2759|Eukaryota,38E3T@33154|Opisthokonta,3NW1F@4751|Fungi,3QMDA@4890|Ascomycota	4751|Fungi	E	Belongs to the peroxidase family	CCP1	GO:0000302,GO:0003674,GO:0003824,GO:0004130,GO:0004601,GO:0005575,GO:0005622,GO:0005623,GO:0005737,GO:0005739,GO:0005740,GO:0005758,GO:0005829,GO:0006950,GO:0006979,GO:0008150,GO:0008152,GO:0009056,GO:0009636,GO:0009987,GO:0016209,GO:0016491,GO:0016684,GO:0016999,GO:0017001,GO:0017144,GO:0031967,GO:0031970,GO:0031974,GO:0031975,GO:0033554,GO:0034599,GO:0034614,GO:0042221,GO:0042737,GO:0042743,GO:…	1.11.1.5	ko:K00428	-	-	-	-	ko00000,ko01000	-	-	0
gene_6172	1101288	37422	14148	28620	24986	77.0813	91.4874	64.523	60.848	KOG0595	Serine/threonine-protein kinase involved in autophagy	Signal transduction mechanisms	CELLULAR PROCESSES AND SIGNALING	Serine/threonine-protein kinase involved in autophagy	Signal transduction mechanisms	CELLULAR PROCESSES AND SIGNALING	1101288	39416.CAZ85214	0.0	1447.0	KOG0595@1|root,KOG0595@2759|Eukaryota,38DJF@33154|Opisthokonta,3NY72@4751|Fungi,3QKCX@4890|Ascomycota	4751|Fungi	OTU	Serine threonine protein kinase involved in the cytoplasm to vacuole transport (Cvt) and found to be essential in autophagy, where it is required for the formation of autophagosomes. Involved in the clearance of protein aggregates which cannot be efficiently cleared by the proteasome. Required for selective autophagic degradation of the nucleus (nucleophagy) as well as for mitophagy which contrib…	ATG1	GO:0000045,GO:0000166,GO:0000322,GO:0000323,GO:0000324,GO:0000329,GO:0000407,GO:0000421,GO:0000422,GO:0003674,GO:0003824,GO:0004672,GO:0004674,GO:0005488,GO:0005524,GO:0005575,GO:0005622,GO:0005623,GO:0005737,GO:0005773,GO:0005774,GO:0005776,GO:0005829,GO:0006464,GO:0006468,GO:0006793,GO:0006796,GO:0006807,GO:0006914,GO:0006950,GO:0006979,GO:0006996,GO:0007005,GO:0007033,GO:0008104,GO:0008144,GO:…	2.7.11.1	ko:K08269	ko04136,ko04138,ko04139,ko04140,ko04150,ko04212,map04136,map04138,map04139,map04140,map04150,map04212	-	-	-	ko00000,ko00001,ko01000,ko01001,ko03029,ko04131	-	-	0
gene_6173	65037	8210	2695	7103	6196	65.3903	68.5681	63.2071	58.9334	#N/A	#N/A	#N/A	#N/A	#N/A	#N/A	#N/A	#N/A	#N/A	#N/A	#N/A	#N/A	#N/A	#N/A	#N/A	#N/A	#N/A	#N/A	#N/A	#N/A	#N/A	#N/A	#N/A	#N/A	#N/A	#N/A	#N/A
gene_6174	982994	3101	1976	4231	4112	69.419	140.18	108.09	110.855	#N/A	#N/A	#N/A	#N/A	#N/A	#N/A	#N/A	982994	39416.CAZ85215	3.5e-97	283.0	2CY69@1|root,2S2BX@2759|Eukaryota,3A2HI@33154|Opisthokonta,3Q3WR@4751|Fungi,3RNBF@4890|Ascomycota	4751|Fungi	-	-	-	-	-	ko:K17438	-	-	-	-	br01610,ko00000,ko03011	-	-	0
gene_6175	982998	12778	5438	9417	9472	27.8932	37.4384	22.5569	24.4737	KOG0333	U5 snRNP-like RNA helicase subunit	RNA processing and modification	INFORMATION STORAGE AND PROCESSING	U5 snRNP-like RNA helicase subunit	RNA processing and modification	INFORMATION STORAGE AND PROCESSING	982998	337075.U4LIL5	0.0	1023.0	COG0513@1|root,KOG0333@2759|Eukaryota,38BAJ@33154|Opisthokonta,3NW7E@4751|Fungi,3QKEX@4890|Ascomycota	4751|Fungi	A	Belongs to the DEAD box helicase family	PRP28	GO:0000245,GO:0000354,GO:0000375,GO:0000377,GO:0000384,GO:0000395,GO:0000398,GO:0003674,GO:0003676,GO:0003723,GO:0003724,GO:0003824,GO:0004004,GO:0004386,GO:0005488,GO:0005575,GO:0005622,GO:0005623,GO:0005634,GO:0005681,GO:0005682,GO:0005730,GO:0005737,GO:0006139,GO:0006376,GO:0006396,GO:0006397,GO:0006725,GO:0006807,GO:0008026,GO:0008150,GO:0008152,GO:0008186,GO:0008380,GO:0009987,GO:0010467,GO:…	3.6.4.13	ko:K12858	ko03040,map03040	M00354	-	-	ko00000,ko00001,ko00002,ko01000,ko03041	-	-	0
gene_6176	65249	21223	4280	10044	8827	48.7673	30.9098	25.2878	24.0564	KOG0703	Predicted GTPase-activating protein	Signal transduction mechanisms	CELLULAR PROCESSES AND SIGNALING	Predicted GTPase-activating protein	Signal transduction mechanisms	CELLULAR PROCESSES AND SIGNALING	65249	39416.CAZ85217	1.38e-283	796.0	COG5347@1|root,KOG0703@2759|Eukaryota,39SN0@33154|Opisthokonta,3NZCV@4751|Fungi,3QM0K@4890|Ascomycota	4751|Fungi	T	GTPase- activating protein	GTS1	GO:0000988,GO:0000989,GO:0001558,GO:0003674,GO:0005096,GO:0005488,GO:0005515,GO:0005575,GO:0005622,GO:0005623,GO:0005634,GO:0005737,GO:0005856,GO:0005933,GO:0005935,GO:0005938,GO:0006355,GO:0006357,GO:0006810,GO:0006897,GO:0007163,GO:0007624,GO:0008047,GO:0008134,GO:0008150,GO:0008360,GO:0009889,GO:0009890,GO:0009891,GO:0009892,GO:0009893,GO:0009987,GO:0010468,GO:0010511,GO:0010512,GO:0010556,GO:…	-	ko:K12486	ko04144,map04144	-	-	-	ko00000,ko00001,ko04131	-	-	0
gene_6177	1114883	4620	2032	3823	3590	33.906	47.753	31.4502	31.69	KOG4206	Spliceosomal protein snRNP-U1A/U2B	RNA processing and modification	INFORMATION STORAGE AND PROCESSING	Spliceosomal protein snRNP-U1A/U2B	RNA processing and modification	INFORMATION STORAGE AND PROCESSING	1114883	39416.CAZ85218	1.22e-65	202.0	KOG4206@1|root,KOG4206@2759|Eukaryota,38FK2@33154|Opisthokonta,3P739@4751|Fungi,3QYU3@4890|Ascomycota	4751|Fungi	A	to Saccharomyces cerevisiae MSL1 (YIR009W)	-	GO:0000375,GO:0000377,GO:0000398,GO:0003674,GO:0003676,GO:0003723,GO:0005488,GO:0005575,GO:0005622,GO:0005623,GO:0005634,GO:0005681,GO:0005684,GO:0005686,GO:0006139,GO:0006396,GO:0006397,GO:0006725,GO:0006807,GO:0008150,GO:0008152,GO:0008380,GO:0009987,GO:0010467,GO:0016070,GO:0016071,GO:0017069,GO:0030532,GO:0030620,GO:0032991,GO:0034641,GO:0043170,GO:0043226,GO:0043227,GO:0043229,GO:0043231,GO:…	-	-	-	-	-	-	-	-	-	0
gene_6178	1193257	4	4	5	7	0.022493	0.0712329	0.0419152	0.062594	#N/A	#N/A	#N/A	#N/A	#N/A	#N/A	#N/A	#N/A	#N/A	#N/A	#N/A	#N/A	#N/A	#N/A	#N/A	#N/A	#N/A	#N/A	#N/A	#N/A	#N/A	#N/A	#N/A	#N/A	#N/A	#N/A	#N/A
gene_6179	1126653	1329	473	1677	1450	6.78167	7.60339	9.3327	8.74597	KOG4177	Ankyrin	Cell wall/membrane/envelope biogenesis	CELLULAR PROCESSES AND SIGNALING	Ankyrin	Cell wall/membrane/envelope biogenesis	CELLULAR PROCESSES AND SIGNALING	1126653	1249634.D781_3417	5.29e-08	61.6	COG0666@1|root,COG0666@2|Bacteria,1RJZF@1224|Proteobacteria,1S83J@1236|Gammaproteobacteria,402F8@613|Serratia	1236|Gammaproteobacteria	S	Ankyrin repeat	phlB	-	-	ko:K06867	-	-	-	-	ko00000	-	-	0
gene_6180	1083907	39350	8313	29386	30222	53.0467	35.3811	43.4248	48.2254	KOG1144	Translation initiation factor 5B (eIF-5B)	Translation, ribosomal structure and biogenesis	INFORMATION STORAGE AND PROCESSING	Translation initiation factor 5B (eIF-5B)	Translation, ribosomal structure and biogenesis	INFORMATION STORAGE AND PROCESSING	1083907	39416.CAZ85219	0.0	1465.0	COG0532@1|root,KOG1144@2759|Eukaryota,38DE9@33154|Opisthokonta,3NX6J@4751|Fungi,3QKBR@4890|Ascomycota	4751|Fungi	J	Translation initiation factor	FUN12	GO:0000166,GO:0000462,GO:0001732,GO:0001882,GO:0001883,GO:0002181,GO:0002183,GO:0003674,GO:0003676,GO:0003723,GO:0003743,GO:0003824,GO:0003924,GO:0005488,GO:0005515,GO:0005525,GO:0005575,GO:0005622,GO:0005623,GO:0005737,GO:0005739,GO:0005829,GO:0005840,GO:0006139,GO:0006364,GO:0006396,GO:0006412,GO:0006413,GO:0006417,GO:0006446,GO:0006518,GO:0006725,GO:0006807,GO:0006996,GO:0008135,GO:0008150,GO:…	-	ko:K03243	ko03013,map03013	-	-	-	ko00000,ko00001,ko03012	-	-	0
gene_6181	1083910	20840	3315	19615	18427	123.676	62.2672	129.436	130.091	KOG0182	20S proteasome, regulatory subunit alpha type PSMA6/SCL1	Posttranslational modification, protein turnover, chaperones	CELLULAR PROCESSES AND SIGNALING	20S proteasome, regulatory subunit alpha type PSMA6/SCL1	Posttranslational modification, protein turnover, chaperones	CELLULAR PROCESSES AND SIGNALING	1083910	39416.CAZ85220	7.42e-174	485.0	COG0638@1|root,KOG0182@2759|Eukaryota,38C7B@33154|Opisthokonta,3NUBK@4751|Fungi,3QKNB@4890|Ascomycota	4751|Fungi	O	Belongs to the peptidase T1A family	SCL1	GO:0000502,GO:0005575,GO:0005622,GO:0005623,GO:0005634,GO:0005737,GO:0005739,GO:0005829,GO:0005839,GO:0006508,GO:0006511,GO:0006807,GO:0007088,GO:0007346,GO:0008150,GO:0008152,GO:0009056,GO:0009057,GO:0009896,GO:0009987,GO:0010498,GO:0010499,GO:0010564,GO:0010638,GO:0010965,GO:0012505,GO:0016020,GO:0019538,GO:0019773,GO:0019941,GO:0030071,GO:0030163,GO:0031331,GO:0031597,GO:0032270,GO:0032436,GO:…	3.4.25.1	ko:K02730	ko03050,map03050	M00337,M00340	-	-	ko00000,ko00001,ko00002,ko01000,ko01002,ko03051	-	-	0
gene_6182	1064955	6350	1912	2643	2443	9.38786	9.02775	4.26907	4.25963	#N/A	#N/A	#N/A	#N/A	#N/A	#N/A	#N/A	#N/A	#N/A	#N/A	#N/A	#N/A	#N/A	#N/A	#N/A	#N/A	#N/A	#N/A	#N/A	#N/A	#N/A	#N/A	#N/A	#N/A	#N/A	#N/A	#N/A
gene_6183	1101296	19163	4724	7934	6847	117.659	91.0975	53.4151	49.7983	KOG1721	FOG: Zn-finger	General function prediction only	POORLY CHARACTERIZED	FOG: Zn-finger	General function prediction only	POORLY CHARACTERIZED	1101296	39416.CAZ85235	1.52e-177	500.0	KOG1721@1|root,KOG1721@2759|Eukaryota,39SIV@33154|Opisthokonta,3P091@4751|Fungi,3QSMI@4890|Ascomycota	4751|Fungi	S	Cutinase G-box binding protein	-	GO:0003674,GO:0003676,GO:0003677,GO:0005488,GO:0005575,GO:0005622,GO:0005623,GO:0005634,GO:0005737,GO:0005829,GO:0006950,GO:0006979,GO:0008150,GO:0009266,GO:0009408,GO:0009628,GO:0009987,GO:0010035,GO:0010038,GO:0033554,GO:0034599,GO:0034605,GO:0042221,GO:0043226,GO:0043227,GO:0043229,GO:0043231,GO:0043565,GO:0044424,GO:0044444,GO:0044464,GO:0048518,GO:0048522,GO:0048583,GO:0048584,GO:0050789,GO:…	-	ko:K21545	-	-	-	-	ko00000,ko03000	-	-	0
gene_6184	65530	12093	3090	5008	4163	68.0969	54.3598	30.9287	27.2941	#N/A	#N/A	#N/A	#N/A	#N/A	#N/A	#N/A	65530	337075.U4LIK6	1.47e-42	156.0	KOG1721@1|root,KOG1721@2759|Eukaryota,39SIV@33154|Opisthokonta,3P091@4751|Fungi,3QSMI@4890|Ascomycota	4751|Fungi	S	Cutinase G-box binding protein	-	GO:0003674,GO:0003676,GO:0003677,GO:0005488,GO:0005575,GO:0005622,GO:0005623,GO:0005634,GO:0005737,GO:0005829,GO:0006950,GO:0006979,GO:0008150,GO:0009266,GO:0009408,GO:0009628,GO:0009987,GO:0010035,GO:0010038,GO:0033554,GO:0034599,GO:0034605,GO:0042221,GO:0043226,GO:0043227,GO:0043229,GO:0043231,GO:0043565,GO:0044424,GO:0044444,GO:0044464,GO:0048518,GO:0048522,GO:0048583,GO:0048584,GO:0050789,GO:…	-	ko:K21545	-	-	-	-	ko00000,ko03000	-	-	0
gene_6186	65899	321	131	244	226	4.53608	5.78461	4.25984	4.39302	#N/A	#N/A	#N/A	#N/A	#N/A	#N/A	#N/A	#N/A	#N/A	#N/A	#N/A	#N/A	#N/A	#N/A	#N/A	#N/A	#N/A	#N/A	#N/A	#N/A	#N/A	#N/A	#N/A	#N/A	#N/A	#N/A	#N/A
[truncated: 11,520 more rows]

## Sheet: Table S2 PDB >0 KOG
ProteinId	TPMs - PDB	KOG
975951	32.2275	KOG4733	A	1			Categoria	Nº de genes	Cuentas	gene models tuboor JGI	resta
991333	20.5637	KOG4727	A	1			A	306	27400.9	268	38
1102172	1.38981	KOG4689	A	1			B	98	34145.9	107	-9
1089218	50.7031	KOG4655	A	1			C	218	28383.3	239	-21
987167	99.1439	KOG4574	A	1			D	179	9702.79	199	-20
1067275	30.4617	KOG4484	A	1			E	256	30611.4	225	31
986535	57.2109	KOG4394	A	1			F	91	5979.51	96	-5
[truncated: 4,613 more rows]

## Sheet: Table S3 MPY >0 KOG
ProteinId	TPMs - MPY	KOG
[truncated: 4,582 more rows]

[truncated: 12 more sheets: Table S4 WPGY >0 KOG, Table S5 WPG >0 KOG, Graphic S1 WPG, Graphic S2 WPGY, Graphic S3 PDB, Graphic S4 MPY, Glycolisis , TCA, Electron transport chain , Secondary metabolism clusters , Aroma genes, Correlation coefficient]
